# Supplementary material for: Asparagopsis taxiformis mitigates ruminant methane emissions via microbial modulation and inhibition of methyl-coenzyme M reductase
Source: Front Microbiol. 2025 Apr 25;16:1586456. doi: 10.3389/fmicb.2025.1586456 (PMC12061954; doi:10.3389/fmicb.2025.1586456)
Supplement: Supplementary file 1 [file Data_Sheet_1.ZIP]

Archive with 5 entries (4 files):
- Supplementary Material/
- Supplementary Material/Supplementary Fig.docx
- Supplementary Material/Table S1.docx
- Supplementary Material/Table S2.xls
- Supplementary Material/Table S3.xls
