# Supplementary material for: Asparagopsis taxiformis mitigates ruminant methane emissions via microbial modulation and inhibition of methyl-coenzyme M reductase
Source: Front Microbiol. 2025 Apr 25;16:1586456. doi: 10.3389/fmicb.2025.1586456 (PMC12061954; doi:10.3389/fmicb.2025.1586456)
Supplement: Supplementary file 1 [file Data_Sheet_1.ZIP › Supplementary Material/Table S2.xls]

## Sheet: Table S2 Low：CON
Table S2. Differential metabolites in the Low group compared with CON
Metabolite	P_value	FDR	VIP_pred_OPLS-DA	VIP_PLS-DA	FC(Low/CON)	Log2FC(Low/CON)	Significant	Regulate	level	KEGG Compound ID	KEGG Compound First Category	KEGG Compound Second Category	KEGG Pathway ID	KEGG Pathway Description	KEGG Pathway First Category	KEGG Pathway Second Category	Library ID	HMDB Superclass	HMDB Class	HMDB Subclass	CAS ID	M/Z	Retention time	Adducts	Formula	Fragmentation Score	Theoretical Fragmentation Score	Metab ID	ID	Mode	DG_2_1	DG_2_2	DG_2_3	DG_2_4	DG_2_5	DG_2_6	CON_1	CON_2	CON_3	CON_4	CON_5	CON_6	low_mean	low_SD	con_mean	con_SD
Perindoprilat	0.0001951	0.0132	5.1855	5.2856	1.6159	0.6923	yes	up	B(ii)	C21517	-	-	-	-	-	-	HMDB0060574;PW_C040677	Organic acids and derivatives	Carboxylic acids and derivatives	Amino acids, peptides, and analogues	-	373.233	5.29507	M+CH3OH+H	C17H28N2O5	0	46.2	metab_9584	pos_8495	pos	3.937	3.98	3.984	3.942	3.889	3.941	3.088	2.014	1.774	3.059	1.798	2.922	3.946	0.03452	2.442	0.6437
Ibrexafungerp	0.003554	0.06848	5.0423	4.8835	0.6924	-0.5303	yes	down	B(ii)	-	-	-	-	-	-	-	HMDB0254784;HMDB0304839	Lipids and lipid-like molecules	Steroids and steroid derivatives	Hydroxysteroids	-	762.555	6.28703	M+CH3OH+H	C44H67N5O4	0	54.5	metab_5434	pos_4746	pos	2.953	3.179	3.587	2.973	4.748	2.926	4.044	4.216	5.202	5.313	4.854	5.785	3.394	0.7081	4.902	0.6706
Brivanib alaninate	0.04357	0.2204	4.5782	4.2021	0.6377	-0.6491	yes	down	B(ii)	-	-	-	-	-	-	-	HMDB0249387	Organic acids and derivatives	Carboxylic acids and derivatives	Amino acids, peptides, and analogues	-	442.185	4.50328	M+H	C22H24FN5O4	0	54.4	metab_4250	pos_3679	pos	1.192	3.458	1.178	1.17	4.25	3.92	3.897	3.625	3.884	4.084	3.85	4.442	2.528	1.498	3.964	0.2764
Concanamycin	0.03496	0.1987	4.314	3.9595	0.782	-0.3548	yes	down	B(ii)	-	-	-	-	-	-	-	HMDB0250429	Phenylpropanoids and polyketides	Macrolides and analogues	Not Available	-	693.453	6.71635	M+H, M+Na, M+2Na-H	C39H64O10	0	52	metab_3799	pos_327	pos	4.156	3.596	4.871	4.263	4.151	5.357	6.781	6.517	4.026	5.002	5.18	6.246	4.399	0.6205	5.625	1.064
3,4-Methyleneadipic acid	0.0008071	0.02997	4.1603	3.8789	1.2897	0.367	yes	up	B(ii)	-	-	-	-	-	-	-	HMDB0059756	Lipids and lipid-like molecules	Fatty Acyls	Fatty acids and conjugates	-	234.073	4.52483	M+ACN+Na	C8H10O4	0	33.4	metab_10239	pos_9085	pos	4.07	4.16	3.747	3.859	3.507	4.055	2.908	2.564	3.302	3.493	3.249	2.626	3.9	0.2449	3.024	0.3822
Tert-Butyl (2-(2-hydroxyethoxy)ethyl)carbamate	0.0001688	0.01218	3.9848	3.7393	0.8377	-0.2555	yes	down	B(ii)	-	-	-	-	-	-	-	HMDB0244567	Organic acids and derivatives	Carboxylic acids and derivatives	Amino acids, peptides, and analogues	-	247.165	0.635467	M+ACN+H, 2M+K	C9H19NO4	0	46.6	metab_2680	pos_2256	pos	3.874	4.04	3.778	3.815	4.012	4.289	5.012	5.025	4.748	4.585	4.333	4.716	3.968	0.189	4.737	0.2626
DG(20:5(7Z,9Z,11E,13E,17Z)-3OH(5,6,15)/17:0/0:0)	0.008818	0.1099	3.7683	3.5692	0.8416	-0.2488	yes	down	B(ii)	-	-	-	-	-	-	-	HMDB0295748	Not Available	Not Available	Not Available	-	718.53	6.29762	M+ACN+H	C40H68O8	0	49.7	metab_8039	pos_7101	pos	4.748	3.917	4.128	4.685	5.393	4.676	4.931	5.233	5.623	5.686	5.234	6.024	4.591	0.52	5.455	0.3944
N-(3-Hydroxypropyl)valine	1.87e-09	7.16e-06	3.7123	3.6204	1.1506	0.2024	yes	up	B(ii)	-	-	-	-	-	-	-	HMDB0255001	Organic acids and derivatives	Carboxylic acids and derivatives	Amino acids, peptides, and analogues	-	176.128	1.19495	M+H	C8H17NO3	0	50.4	metab_425	pos_10383	pos	4.948	4.919	4.938	4.823	4.843	4.906	4.217	4.175	4.227	4.277	4.324	4.308	4.896	0.0515	4.255	0.05787
Oxymetholone	8.51e-07	0.0004058	3.6976	3.7206	1.1828	0.2422	yes	up	B(ii)	C07393	-	-	-	-	-	-	HMDB0256016	Lipids and lipid-like molecules	Steroids and steroid derivatives	Androstane steroids	434-07-1	355.222	5.30568	M+Na	C21H32O3	0	57.1	metab_9577	pos_8489	pos	4.47	4.454	4.518	4.421	4.486	4.481	3.994	3.914	3.558	3.777	3.728	3.717	4.472	0.03278	3.781	0.1546
Bevirimat	0.005777	0.08739	3.6482	3.487	0.8456	-0.242	yes	down	B(ii)	-	-	-	-	-	-	-	HMDB0249169	Lipids and lipid-like molecules	Prenol lipids	Triterpenoids	-	602.446	6.26062	M+NH4, M+Na	C36H56O6	0	33.7	metab_1971	pos_1618	pos	3.95	3.932	4.304	4.533	5.019	4.314	4.691	4.844	5.149	5.429	4.984	5.713	4.342	0.4047	5.135	0.3809
1-Tert-butyl 4-ethyl 5-oxoazepane-1,4-dicarboxylate	0.03123	0.1895	3.5174	3.4858	0.7514	-0.4123	yes	down	B(ii)	-	-	-	-	-	-	-	HMDB0244604	Organoheterocyclic compounds	Azepanes	Not Available	-	303.191	5.12952	M+NH4	C14H23NO5	0	33.2	metab_4536	pos_3937	pos	1.131	3.465	3.276	2.614	3.167	3.05	3.483	3.422	3.465	3.989	3.974	3.897	2.784	0.8583	3.705	0.2746
Phytocassane B	3.95e-07	0.0003777	3.4232	3.3763	1.1218	0.1658	yes	up	B(ii)	-	-	-	-	-	-	-	HMDB0041055	Lipids and lipid-like molecules	Prenol lipids	Diterpenoids	166547-22-4	398.23	6.28703	M+ACN+Na	C20H30O4	0	37.9	metab_5426	pos_4739	pos	5.21	5.242	5.31	5.258	5.228	5.413	4.783	4.681	4.641	4.558	4.803	4.759	5.277	0.07495	4.704	0.09464
Citreoviridin	4.62e-07	0.0003929	3.3322	3.2767	0.8865	-0.1738	yes	down	B(ii)	C16766	-	-	-	-	-	-	HMDB0250305	Organoheterocyclic compounds	Pyrans	Pyranones and derivatives	25425-12-1	466.218	5.73302	M+ACN+Na	C23H30O6	0	60	metab_9182	pos_8131	pos	4.056	4.198	4.223	4.341	4.241	4.163	4.837	4.655	4.698	4.708	4.767	4.788	4.204	0.09405	4.742	0.06691
Hydroxytorsemide	0.01637	0.142	3.2966	3.4859	1.2112	0.2764	yes	up	B(ii)	-	-	-	-	-	-	-	HMDB0060982	Organoheterocyclic compounds	Pyridines and derivatives	Pyridinesulfonamides	-	365.126	5.35898	M+H	C16H20N4O4S	0	36.2	metab_9530	pos_8446	pos	4.851	4.544	4.472	4.739	5.144	5.262	4.533	3.87	2.821	4.417	3.883	4.431	4.835	0.3174	3.992	0.6427
N-alpha-Acetyl-L-lysine	0.03892	0.2087	3.1896	3.1833	0.8313	-0.2666	yes	down	B(ii)	C12989	-	-	-	-	-	-	HMDB0000446	Organic acids and derivatives	Carboxylic acids and derivatives	Amino acids, peptides, and analogues	1946-82-3	418.269	4.82045	2M+ACN+H	C8H16N2O3	0	61.3	metab_10017	pos_8885	pos	3.009	4.667	4.557	2.986	4.438	3.618	4.309	4.509	4.758	4.998	4.709	4.712	3.879	0.7767	4.666	0.2345
(2S,4R,6S)-2-[2-(4-hydroxy-3-methoxyphenyl)ethyl]tetrahydro-6-(4-hydroxy-3,5-dimethoxyphenyl)-2H-pyran-4-ol	0.003231	0.06612	3.1442	3.0552	1.1712	0.228	yes	up	B(ii)	-	-	-	-	-	-	-	HMDB0030504	Phenylpropanoids and polyketides	Diarylheptanoids	Linear diarylheptanoids	182227-94-7	446.217	4.83637	M+ACN+H	C22H28O7	0	46.5	metab_4385	pos_3800	pos	3.934	4.136	4.077	4.058	4.026	3.908	3.051	3.755	3.661	2.913	3.726	3.504	4.023	0.08715	3.435	0.3642
Chikusetsusaponin Ia	0.009709	0.1159	3.0972	3.1528	1.1588	0.2126	yes	up	B(ii)	C17544	-	-	-	-	-	-	HMDB0034994	Lipids and lipid-like molecules	Prenol lipids	Triterpenoids	59252-86-7	719.48	6.83847	M+H-2H2O	C41H70O12	0	33.3	metab_6123	pos_5368	pos	3.936	4.802	4.594	5.196	5.031	4.716	3.914	4.296	3.912	3.915	4.429	3.935	4.713	0.4381	4.067	0.2331
16alpha-Fluoroestradiol	1.19e-08	2.27e-05	3.0847	3.0949	1.1051	0.1442	yes	up	B(ii)	-	-	-	-	-	-	-	HMDB0244757	Lipids and lipid-like molecules	Steroids and steroid derivatives	Estrane steroids	-	335.142	4.90565	M+2Na-H	C18H23FO2	0	32.3	metab_4426	pos_3838	pos	4.961	4.896	4.853	4.927	4.978	4.981	4.509	4.442	4.447	4.464	4.4	4.524	4.933	0.05079	4.464	0.04582
9,10-Dihydroxystearic acid	3.37e-05	0.003963	3.0747	3.1241	1.1345	0.1821	yes	up	B(ii)	C19622	-	-	-	-	-	-	HMDB0303981;LMFA02000142;HMDB0302281	Lipids and lipid-like molecules	Fatty Acyls	Fatty acids and conjugates	120-87-6	361.233	3.90025	M+2Na-H	C18H36O4	0	33.8	metab_11257	pos_3410	pos	4.248	4.16	4.281	4.265	4.274	4.388	3.693	3.844	3.524	3.878	3.682	3.959	4.269	0.07283	3.763	0.1592
Gentamicin C	0.01934	0.1547	3.0704	3.0725	0.8724	-0.1969	yes	down	B(ii)	C01918	Antibiotics	Aminoglycosides	-	-	-	-	HMDB0252688	Organic oxygen compounds	Organooxygen compounds	Carbohydrates and carbohydrate conjugates	11097-82-8	491.322	5.2149	M+ACN+H	C19H39N5O7	0	47.3	metab_9653	pos_8557	pos	3.755	5.323	5.037	4.42	4.805	4.346	5.296	5.408	5.237	5.51	5.352	4.931	4.614	0.5595	5.289	0.199
Hypoxanthine	0.0007492	0.02833	3.0119	3.1305	0.889	-0.1697	yes	down	B(i)	C00262	-	-	map01100;map01232;map00230	Metabolic pathways;Nucleotide metabolism;Purine metabolism	Metabolism;Metabolism;Metabolism	Global and overview maps;Global and overview maps;Nucleotide metabolism	PW_C000102;HMDB0000157	Organoheterocyclic compounds	Imidazopyrimidines	Purines and purine derivatives	68-94-0	137.046	0.842967	M+H	C5H4N4O	59.8	0	metab_557	pos_10502	pos	4.429	4.459	4.747	4.756	4.39	4.366	4.794	4.978	4.947	5.397	5.301	5.125	4.525	0.1788	5.09	0.2284
Apramycin	0.001362	0.03975	3.0063	2.8967	0.8909	-0.1667	yes	down	B(ii)	C01555	-	-	map00524	Neomycin, kanamycin and gentamicin biosynthesis	Metabolism	Biosynthesis of other secondary metabolites	HMDB0248529	Organic oxygen compounds	Organooxygen compounds	Carbohydrates and carbohydrate conjugates	37321-09-8	504.265	4.53015	M+H-2H2O	C21H41N5O11	0	53.9	metab_10230	pos_9077	pos	3.833	4.121	4.271	3.911	4.287	4.127	4.44	4.424	4.504	4.778	4.481	4.929	4.092	0.1854	4.593	0.2095
Efegatran	0.002076	0.05123	2.9908	2.8553	1.1645	0.2197	yes	up	B(ii)	-	-	-	-	-	-	-	HMDB0251713	Organic acids and derivatives	Carboxylic acids and derivatives	Amino acids, peptides, and analogues	-	461.228	5.16147	M+2Na-H	C21H32N6O3	0	46.8	metab_9718	pos_8615	pos	3.616	3.735	3.614	3.584	2.98	3.663	3.155	2.918	2.957	2.985	2.993	3.188	3.532	0.2753	3.033	0.1111
Ultram	0.0009214	0.03189	2.9257	2.8304	0.8995	-0.1528	yes	down	B(ii)	C07153	-	-	-	-	-	-	HMDB0014339;HMDB0259401	Benzenoids	Phenol ethers	Anisoles	27203-92-5	544.406	5.35898	2M+NH4	C16H25NO2	0	62.9	metab_9526	pos_8442	pos	3.921	4.303	4.174	4.209	4.378	4.037	4.672	4.797	4.611	4.859	4.492	4.387	4.17	0.1686	4.636	0.179
Phytolaccasaponin G	0.00267	0.05851	2.7644	2.7311	0.9138	-0.13	yes	down	B(ii)	-	-	-	-	-	-	-	HMDB0034636	Lipids and lipid-like molecules	Prenol lipids	Triterpenoids	60820-94-2	682.421	4.78325	M+2H, M+NH4, M+H+Na	C36H56O11	0	40	metab_2451	pos_205	pos	4.47	4.973	4.964	4.86	5.118	4.756	5.103	5.149	5.306	5.552	5.329	5.449	4.857	0.2248	5.315	0.1714
Alpha-Spinasterol 3-glucoside	0.01755	0.1475	2.7592	2.6138	0.9146	-0.1288	yes	down	B(ii)	-	-	-	-	-	-	-	HMDB0033775	Lipids and lipid-like molecules	Steroids and steroid derivatives	Stigmastanes and derivatives	1745-36-4	616.462	6.28703	M+ACN+H	C35H58O6	0	56.1	metab_5431	pos_4743	pos	5.385	4.975	5.002	5.331	5.762	5.503	5.417	5.628	5.915	6.032	5.686	6.261	5.326	0.301	5.823	0.3051
N(6)-(Octanoyl)lysine	0.0278	0.1808	2.7586	2.577	0.9138	-0.13	yes	down	B(ii)	-	-	-	-	-	-	-	HMDB0011684	Organic acids and derivatives	Carboxylic acids and derivatives	Amino acids, peptides, and analogues	-	586.452	6.32408	2M+ACN+H	C14H28N2O3	0	48.5	metab_7971	pos_7040	pos	5.43	5.027	5.047	5.445	5.951	5.616	5.538	5.704	6.075	6.14	5.699	6.424	5.419	0.3507	5.93	0.3369
Dihydrozeatin O-beta-D-Glucoside	0.0001137	0.008781	2.7512	2.6532	0.9194	-0.1212	yes	down	B(ii)	-	-	-	-	-	-	-	HMDB0012214;HMDB0302649	Lipids and lipid-like molecules	Fatty Acyls	Fatty acyl glycosides	62512-96-3	416.212	4.25748	M+CH3OH+H	C16H25N5O6	0	34.9	metab_10480	pos_9303	pos	4.254	4.448	4.309	4.351	4.615	4.294	4.69	4.743	4.724	4.902	4.721	4.801	4.379	0.1335	4.763	0.07712
Trihexosylceramide (d18:1/12:0)	0.04419	0.2218	2.7228	2.7335	0.8826	-0.1802	yes	down	B(ii)	C04737	-	-	map00603	Glycosphingolipid biosynthesis - globo and isoglobo series	Metabolism	Glycan biosynthesis and metabolism	HMDB0004877	Lipids and lipid-like molecules	Sphingolipids	Glycosphingolipids	-	495.806	5.2684	M+H+Na, M+2Na	C48H89NO18	0	52	metab_10542	pos_936	pos	3.922	4.645	4.798	4.328	5.004	4.5	4.418	4.597	5.349	5.531	5.215	5.707	4.533	0.3798	5.136	0.5177
METHACHOLINE	0.0002184	0.01428	2.7201	2.5927	1.0726	0.1011	yes	up	B(i)	C07471	-	-	-	-	-	-	HMDB0015654	Organic nitrogen compounds	Organonitrogen compounds	Quaternary ammonium salts	55-92-5	160.133	0.789817	M+H	C8H17NO2	47.2	0	metab_699	pos_10631	pos	5.473	5.543	5.574	5.338	5.323	5.381	4.96	4.936	5.089	5.27	5.093	5.075	5.439	0.1071	5.071	0.1191
Betonicine	0.0004225	0.02002	2.6761	2.682	0.9304	-0.1041	yes	down	B(ii)	C08269	-	-	-	-	-	-	HMDB0029412	Organic acids and derivatives	Carboxylic acids and derivatives	Amino acids, peptides, and analogues	515-25-3	160.097	1.99017	M+H, 2M+H	C7H13NO3	0	30.9	metab_2842	pos_2402	pos	5.317	5.584	5.515	5.403	5.564	5.435	5.668	5.716	5.863	6.099	5.947	5.982	5.47	0.1032	5.879	0.1646
(3Z)-2-Propylpent-3-enoic acid	3.15e-05	0.003823	2.6099	2.5133	1.0632	0.0884	yes	up	B(ii)	C16654	-	-	map00982	Drug metabolism - cytochrome P450	Metabolism	Xenobiotics biodegradation and metabolism	LMFA01030946;HMDB0013903	Lipids and lipid-like molecules	Fatty Acyls	Fatty acids and conjugates	-	160.133	0.736367	M+NH4	C8H14O2	0	34.5	metab_792	pos_10716	pos	5.601	5.63	5.554	5.588	5.541	5.619	5.238	5.176	5.13	5.419	5.349	5.228	5.589	0.03544	5.257	0.1083
PC(6 keto-PGF1alpha/22:4(7Z,10Z,13Z,16Z))	0.04774	0.23	2.5743	2.5933	0.8936	-0.1623	yes	down	B(ii)	-	-	-	-	-	-	-	HMDB0288207	Not Available	Not Available	Not Available	-	473.793	5.22025	M+H+Na, M+2Na	C50H86NO12P	0	35.3	metab_2326	pos_1938	pos	3.991	4.779	4.866	4.465	4.992	4.634	4.537	4.639	5.368	5.527	5.255	5.703	4.621	0.3588	5.171	0.4778
Dodemorph	0.01916	0.1543	2.5296	2.7046	1.1178	0.1607	yes	up	B(i)	C18786	-	-	-	-	-	-	-	-	-	-	1593-77-7	580.577	6.30292	2M+NH4	C18H35NO	43.8	0	metab_5452	pos_4762	pos	4.471	5.147	4.819	4.236	4.926	5.154	4.017	4.479	4.596	4.177	4.036	4.415	4.792	0.3711	4.287	0.2436
Stercobilinogen	0.0003066	0.017	2.527	2.4786	0.9353	-0.0965	yes	down	B(ii)	C05789	-	-	map00860	Porphyrin metabolism	Metabolism	Metabolism of cofactors and vitamins	HMDB0004157	Organoheterocyclic compounds	Tetrapyrroles and derivatives	Bilirubins	17095-63-5	638.395	4.68193	M+ACN+H	C33H48N4O6	0	50.8	metab_4315	pos_3737	pos	4.797	5	4.98	5.065	5.125	4.869	5.249	5.264	5.248	5.505	5.295	5.342	4.973	0.1217	5.317	0.09868
5-Methylthioribose	6.5e-06	0.001335	2.5221	2.479	1.0847	0.1173	yes	up	B(ii)	C03089	-	-	map01100;map00270	Metabolic pathways;Cysteine and methionine metabolism	Metabolism;Metabolism	Global and overview maps;Amino acid metabolism	HMDB0001087	Organic oxygen compounds	Organooxygen compounds	Carbohydrates and carbohydrate conjugates	624740-12-1	181.053	1.29108	M+H	C6H12O4S	0	40.9	metab_405	pos_10365	pos	4.154	4.077	4.09	3.984	4.021	4.192	3.742	3.757	3.729	3.739	3.788	3.854	4.087	0.07821	3.768	0.04675
Ozanimod	0.004594	0.07854	2.4933	2.4256	1.0966	0.133	yes	up	B(ii)	-	-	-	-	-	-	-	HMDB0256027	Organoheterocyclic compounds	Azoles	Oxadiazoles	-	446.217	4.69257	M+ACN+H	C23H24N4O3	0	34	metab_10129	pos_8987	pos	4.375	4.357	4.359	4.271	4.379	4.134	3.626	4.069	4.084	3.629	4.082	4.109	4.313	0.09604	3.933	0.2372
Pteroic acid	0.0008601	0.03089	2.4815	2.4659	1.0851	0.1178	yes	up	B(ii)	C07582	-	-	-	-	-	-	HMDB0256914	Organoheterocyclic compounds	Pteridines and derivatives	Pterins and derivatives	119-24-4	313.105	4.32667	M+H	C14H12N6O3	0	54.3	metab_10418	pos_9248	pos	4.537	4.606	4.547	4.402	4.637	4.588	4.368	4.171	4.201	3.907	4.356	4.177	4.553	0.08253	4.196	0.1672
L,L-Cyclo(prolylalanyl)	0.009417	0.1136	2.4483	2.4489	0.9167	-0.1255	yes	down	B(ii)	-	-	-	-	-	-	-	HMDB0303321	Organic acids and derivatives	Carboxylic acids and derivatives	Amino acids, peptides, and analogues	-	354.212	4.0175	2M+NH4	C8H12N2O2	0	42.8	metab_10660	pos_9467	pos	4.036	4.655	4.616	4.292	4.674	4.282	4.6	4.7	4.767	5	4.954	4.948	4.426	0.2611	4.828	0.1626
PC(PGD2/20:3(5Z,8Z,11Z))	0.04817	0.231	2.4403	2.4628	0.9043	-0.1451	yes	down	B(ii)	-	-	-	-	-	-	-	HMDB0287270	Not Available	Not Available	Not Available	-	451.78	5.15615	M+H+Na, M+2Na	C48H82NO11P	0	61.1	metab_2342	pos_1952	pos	4.214	4.828	4.953	4.528	5.056	4.706	4.59	4.741	5.395	5.539	5.306	5.707	4.714	0.307	5.213	0.4478
N-Linoleoyl Lysine	0.001595	0.04301	2.436	2.2883	0.9342	-0.0982	yes	down	B(ii)	-	-	-	-	-	-	-	HMDB0241980	Not Available	Not Available	Not Available	-	431.322	5.02842	M+Na	C24H44N2O3	0	56.5	metab_9816	pos_8703	pos	4.196	4.352	4.442	4.554	4.586	4.452	4.814	4.85	4.715	4.815	4.563	4.694	4.43	0.1422	4.742	0.107
LysoSM(d18:0)	0.0259	0.1769	2.4331	2.2563	0.9337	-0.099	yes	down	B(ii)	-	-	-	-	-	-	-	HMDB0012082	Lipids and lipid-like molecules	Sphingolipids	Phosphosphingolipids	-	484.383	6.31352	M+NH4	C23H51N2O5P	0	53	metab_8001	pos_7068	pos	5.555	5.073	5.127	5.452	5.827	5.593	5.64	5.688	5.852	5.959	5.626	6.18	5.438	0.2897	5.824	0.2178
DG(PGF2alpha/0:0/i-18:0)	0.02276	0.1667	2.4297	2.3133	1.0725	0.101	yes	up	B(ii)	-	-	-	-	-	-	-	HMDB0299619	Not Available	Not Available	Not Available	-	733.497	6.86502	M+K	C41H74O8	0	64.7	metab_6143	pos_5386	pos	5.456	5.714	5.751	6.1	5.919	5.749	5.229	5.457	5.606	5.409	5.719	4.926	5.782	0.2158	5.391	0.2831
Foliandrin	0.006176	0.09032	2.4002	2.3045	0.9348	-0.0973	yes	down	B(ii)	-	-	-	-	-	-	-	HMDB0252427	Lipids and lipid-like molecules	Steroids and steroid derivatives	Steroid lactones	-	594.369	4.58028	M+NH4	C32H48O9	0	58.5	metab_4281	pos_3706	pos	4.773	4.953	4.883	5.229	5.171	4.777	5.426	5.44	5.16	5.462	5.227	5.147	4.964	0.1957	5.31	0.1478
Norethindrone oxime	0.002142	0.05169	2.3954	2.4751	1.0801	0.1112	yes	up	B(ii)	-	-	-	-	-	-	-	HMDB0255732	Lipids and lipid-like molecules	Steroids and steroid derivatives	Estrane steroids	-	336.196	4.75113	M+Na	C20H27NO2	0	40.9	metab_4343	pos_3762	pos	4.967	4.781	4.798	4.887	5.164	5.189	4.765	4.502	4.397	4.677	4.605	4.63	4.964	0.1774	4.596	0.1301
LysoPE(16:1(9Z)/0:0)	8.99e-05	0.007628	2.3812	2.3944	1.0544	0.0764	yes	up	B(i)	-	-	-	-	-	-	-	HMDB0011504	Lipids and lipid-like molecules	Glycerophospholipids	Glycerophosphoethanolamines	-	452.277	6.4301	M+H, M+Na, M+2Na-H	C21H42NO7P	69.1	0	metab_3458	pos_296	pos	5.886	5.835	5.982	6.025	6.036	6.07	5.793	5.62	5.585	5.616	5.71	5.659	5.972	0.09251	5.664	0.07648
Motolimod	0.006492	0.09259	2.342	2.2348	0.953	-0.0695	yes	down	B(ii)	-	-	-	-	-	-	-	HMDB0254904	Organoheterocyclic compounds	Benzazepines	Not Available	-	476.306	4.49262	M+NH4, M+Na, M+K, M+H	C28H34N4O2	0	35.9	metab_10696	pos_95	pos	6.562	6.606	6.627	6.702	6.897	6.724	6.831	6.843	6.991	7.149	6.928	7.357	6.686	0.1197	7.016	0.2034
N'-Hydroxymethylnorcotinine	0.005619	0.08709	2.313	2.2528	1.0996	0.137	yes	up	B(ii)	-	-	-	-	-	-	-	HMDB0001324	Organoheterocyclic compounds	Pyridines and derivatives	Pyrrolidinylpyridines	157129-55-0	210.123	0.731067	M+NH4	C10H12N2O2	0	58	metab_802	pos_10725	pos	3.695	3.674	3.699	3.612	3.622	3.689	2.966	3.597	3.416	3.16	3.444	3.418	3.665	0.03851	3.333	0.2282
Secologanin	0.0008817	0.03137	2.2986	2.2738	0.9357	-0.0959	yes	down	B(ii)	C01852	-	-	map01100	Metabolic pathways	Metabolism	Global and overview maps	HMDB0304482;LMPR0102070002	Lipids and lipid-like molecules	Prenol lipids	Terpene glycosides	19351-63-4	421.168	4.25748	M+CH3OH+H	C17H24O10	0	60.9	metab_10479	pos_9302	pos	4.406	4.462	4.316	4.444	4.565	4.351	4.603	4.604	4.67	4.946	4.735	4.807	4.424	0.08833	4.728	0.1325
(-)-Norephedrine	1.12e-07	0.0001429	2.2924	2.2467	1.0685	0.0956	yes	up	B(ii)	C16719	-	-	map01100	Metabolic pathways	Metabolism	Global and overview maps	HMDB0243518	Benzenoids	Benzene and substituted derivatives	Phenylpropanes	492-41-1	134.096	3.11925	M+H-H2O	C9H13NO	0	41.9	metab_95	pos_10083	pos	3.945	3.882	3.885	3.878	3.887	3.938	3.607	3.633	3.645	3.71	3.651	3.666	3.902	0.03053	3.652	0.03461
L-Dopa	6.82e-06	0.001335	2.2841	2.2363	1.0554	0.0778	yes	up	B(ii)	C00355	Peptides;Hormones and transmitters	Amino acids;Neurotransmitters	map01100;map05012;map00350;map04728;map05034;map05030;map05031;map04917	Metabolic pathways;Parkinson disease;Tyrosine metabolism;Dopaminergic synapse;Alcoholism;Cocaine addiction;Amphetamine addiction;Prolactin signaling pathway	Metabolism;Human Diseases;Metabolism;Organismal Systems;Human Diseases;Human Diseases;Human Diseases;Organismal Systems	Global and overview maps;Neurodegenerative disease;Amino acid metabolism;Nervous system;Substance dependence;Substance dependence;Substance dependence;Endocrine system	HMDB0000181;PW_C000117	Organic acids and derivatives	Carboxylic acids and derivatives	Amino acids, peptides, and analogues	59-92-7	162.055	2.68663	M+H-2H2O	C9H11NO4	0	65.5	metab_137	pos_10120	pos	4.948	4.911	4.979	4.824	4.847	4.97	4.609	4.654	4.628	4.673	4.656	4.712	4.913	0.06494	4.655	0.03594
2-Aminoacetophenone	0.0002307	0.01455	2.2461	2.1494	1.0775	0.1077	yes	up	B(i)	-	-	-	-	-	-	-	HMDB0032630;HMDB0032628	Organic oxygen compounds	Organooxygen compounds	Carbonyl compounds	613-89-8;551-93-9	136.076	5.38023	M+H	C8H9NO	60.9	0	metab_9510	pos_8428	pos	3.676	3.669	3.585	3.504	3.439	3.664	3.381	3.24	3.29	3.367	3.358	3.351	3.589	0.09905	3.331	0.05472
Ugaxanthone	3.05e-05	0.003763	2.2404	2.1594	1.0503	0.0708	yes	up	B(ii)	-	-	-	-	-	-	-	HMDB0030596	Organoheterocyclic compounds	Benzopyrans	1-benzopyrans	13179-11-8	311.091	4.48195	M+H-H2O, M+H	C18H16O6	0	42.7	metab_9490	pos_841	pos	5.184	5.177	5.213	5.188	5.148	5.149	4.977	4.937	4.99	4.825	5.009	4.832	5.176	0.02511	4.928	0.08098
(5S,6R)-Methyl 5,6,7-trihydroxyheptanoate	0.004253	0.07556	2.224	2.2	0.9364	-0.0948	yes	down	B(ii)	-	-	-	-	-	-	-	HMDB0247393	Lipids and lipid-like molecules	Fatty Acyls	Fatty alcohols	-	210.133	0.640767	M+NH4	C8H16O5	0	49.7	metab_1021	pos_10922	pos	4.712	4.765	4.615	4.48	4.379	4.355	4.914	4.908	4.831	4.958	4.647	4.899	4.551	0.1724	4.86	0.1117
3-keto Fusidic acid	0.01661	0.1429	2.1907	2.1197	0.9471	-0.0784	yes	down	B(ii)	-	-	-	-	-	-	-	HMDB0060745	Lipids and lipid-like molecules	Steroids and steroid derivatives	Oxosteroids	-	548.363	4.61767	M+NH4	C31H46O7	0	64.8	metab_4291	pos_3715	pos	5.675	5.738	5.769	5.829	6.002	5.804	5.848	5.901	6.138	6.298	6.055	6.523	5.803	0.1113	6.127	0.2532
Gamma-Glutamylleucine	8.49e-06	0.001511	2.1832	2.134	1.0568	0.0797	yes	up	B(ii)	-	-	-	-	-	-	-	HMDB0011171	Organic acids and derivatives	Carboxylic acids and derivatives	Amino acids, peptides, and analogues	2566-39-4	225.123	3.93245	M+H-2H2O	C11H20N2O5	0	59.9	metab_3967	pos_3422	pos	4.344	4.327	4.426	4.348	4.359	4.411	4.188	4.029	4.114	4.15	4.166	4.157	4.369	0.03997	4.134	0.05673
5-((6-((Aminomethyl)amino)-1-oxohexyl)amino)pentanoic acid	0.02216	0.1655	2.167	2.1064	0.9498	-0.0743	yes	down	B(ii)	-	-	-	-	-	-	-	HMDB0258266	Lipids and lipid-like molecules	Fatty Acyls	Fatty amides	-	608.384	4.83637	2M+ACN+Na	C12H24N4O3	0	61.4	metab_10002	pos_8871	pos	6.023	6.175	6.199	6.174	6.472	6.283	6.264	6.27	6.596	6.772	6.503	6.897	6.221	0.1489	6.55	0.2586
Artocarpetin A	0.002044	0.0506	2.1566	2.1668	0.9467	-0.079	yes	down	B(ii)	-	-	-	-	-	-	-	HMDB0030467	Phenylpropanoids and polyketides	Flavonoids	Flavones	167319-12-2	333.115	3.7946	M+H-2H2O	C21H20O6	0	47.7	metab_3901	pos_3362	pos	5.024	5.127	5.107	5.105	5.265	4.861	5.349	5.214	5.369	5.533	5.418	5.326	5.082	0.1335	5.368	0.1053
Cathasterone	0.001718	0.04488	2.1494	2.0559	0.9495	-0.0748	yes	down	B(ii)	C15790	-	-	map01100	Metabolic pathways	Metabolism	Global and overview maps	HMDB0304285;LMST01030132	Lipids and lipid-like molecules	Steroids and steroid derivatives	Bile acids, alcohols and derivatives	-	455.349	4.8897	M+Na	C28H48O3	0	51.4	metab_9951	pos_8825	pos	4.646	4.694	4.73	4.811	4.918	4.654	4.996	5	4.906	5.162	4.877	5.02	4.742	0.1051	4.994	0.1005
Gaboxadol	0.0002705	0.01604	2.1489	2.1153	0.944	-0.0831	yes	down	B(ii)	C13693	-	-	-	-	-	-	HMDB0252570	Organic nitrogen compounds	Organonitrogen compounds	Amines	64603-91-4	123.055	1.09378	M+H-H2O	C6H8N2O2	0	30.4	metab_462	pos_10416	pos	4.208	4.205	4.283	4.224	4.257	4.189	4.502	4.397	4.403	4.676	4.408	4.485	4.228	0.03564	4.479	0.1065
PE(14:0/0:0)	0.0004241	0.02002	2.146	2.1313	1.0442	0.0624	yes	up	B(i)	-	-	-	-	-	-	-	LMGP02050003	-	-	-	-	426.261	6.40367	M+H, M+2Na-H, M+Na, M+H-H2O	C19H40NO7P	85.6	0	metab_8147	pos_72	pos	5.967	5.974	6.088	6.178	6.137	6.119	5.941	5.767	5.767	5.74	5.912	5.793	6.077	0.08791	5.82	0.08458
[3-(2-Aminopropyl)-6-methylidenecyclohexa-1,3-dien-1-yl]methanediol	0.004717	0.07965	2.125	1.9571	0.9489	-0.0757	yes	down	B(ii)	-	-	-	-	-	-	-	HMDB0257571	Organic oxygen compounds	Organooxygen compounds	Alcohols and polyols	-	228.159	5.9141	M+CH3OH+H	C11H17NO2	0	42.5	metab_8895	pos_7874	pos	4.571	4.492	4.468	4.709	4.675	4.518	4.979	4.923	4.663	4.791	4.666	4.885	4.572	0.09947	4.818	0.1336
2-Methylbenzaldehyde	0.000323	0.01728	2.123	2.0138	1.0579	0.0812	yes	up	B(ii)	C07214	-	-	map01100	Metabolic pathways	Metabolism	Global and overview maps	HMDB0029636;HMDB0303310	Benzenoids	Benzene and substituted derivatives	Benzoyl derivatives	529-20-4	121.065	0.842967	M+H	C8H8O	0	42.3	metab_574	pos_10518	pos	4.19	4.187	4.236	4.111	4.124	4.039	3.782	3.946	3.976	3.939	3.991	3.892	4.148	0.07053	3.921	0.07609
(2E,6E,8E)-Decatrienoylcarnitine	0.03187	0.1901	2.1182	2.1189	0.9377	-0.0928	yes	down	B(ii)	-	-	-	-	-	-	-	HMDB0241125	Lipids and lipid-like molecules	Fatty Acyls	Fatty acid esters	-	636.416	4.83637	2M+NH4	C17H27NO4	0	43	metab_10001	pos_8870	pos	5.098	5.247	5.369	5.264	5.456	5.26	5.223	5.317	5.656	5.905	5.641	6.053	5.282	0.1212	5.633	0.3221
Etimicin	0.01307	0.1317	2.1134	2.0182	0.9544	-0.0673	yes	down	B(ii)	-	-	-	-	-	-	-	HMDB0252101	Organic oxygen compounds	Organooxygen compounds	Carbohydrates and carbohydrate conjugates	-	460.311	4.34833	M+H-H2O	C21H43N5O7	0	61.4	metab_4160	pos_3598	pos	5.899	5.903	5.93	6.022	6.172	6.005	6.059	6.128	6.237	6.398	6.198	6.632	5.989	0.1039	6.275	0.2088
Cis-4-Hydroxycyclohexylacetic acid	0.002661	0.05848	2.0708	2.1065	1.0653	0.0913	yes	up	B(ii)	-	-	-	-	-	-	-	HMDB0000451	Organic oxygen compounds	Organooxygen compounds	Alcohols and polyols	68592-22-3	176.128	3.70533	M+NH4	C8H14O3	0	34.3	metab_3857	pos_3322	pos	4.465	4.389	4.378	4.457	4.466	4.66	4.337	4.096	4.138	4.016	4.221	4.359	4.469	0.1012	4.195	0.1361
Soyasapogenol A	0.04165	0.2158	2.0648	1.8856	1.0548	0.077	yes	up	B(ii)	C17419	-	-	-	-	-	-	HMDB0034505	Lipids and lipid-like molecules	Prenol lipids	Triterpenoids	508-01-0	497.36	6.48288	M+Na	C30H50O4	0	37.5	metab_5762	pos_5041	pos	5.282	5.42	5.523	5.818	5.627	5.503	5.05	4.993	5.341	5.254	5.654	5.161	5.529	0.1826	5.242	0.2389
2-Methyl-3-furanthiol	8.57e-05	0.007364	2.0477	2.0578	1.0439	0.062	yes	up	B(ii)	-	-	-	-	-	-	-	HMDB0036611	Organoheterocyclic compounds	Heteroaromatic compounds	Not Available	28588-74-1	147.047	2.32247	M+CH3OH+H	C5H6OS	0	36.6	metab_165	pos_10146	pos	5.45	5.394	5.423	5.429	5.49	5.51	5.284	5.154	5.204	5.115	5.241	5.32	5.449	0.04344	5.22	0.07751
3-Methyloxindole	0.001614	0.04331	2.0442	2.1722	0.9514	-0.0719	yes	down	B(i)	C02366	-	-	-	-	-	-	HMDB0304943	Organoheterocyclic compounds	Indoles and derivatives	Indolines	1504-06-9	148.076	3.95902	M+H	C9H9NO	97.1	0	metab_3976	pos_3430	pos	5.279	5.247	5.156	5.322	5.226	5.153	5.343	5.437	5.513	5.39	5.71	5.593	5.231	0.0674	5.498	0.1371
P-Tolualdehyde	6.45e-07	0.0004058	2.0373	1.956	1.0401	0.0567	yes	up	B(i)	C06758	-	-	map01100	Metabolic pathways	Metabolism	Global and overview maps	HMDB0029638	Benzenoids	Benzene and substituted derivatives	Benzoyl derivatives	104-87-0	121.065	1.8304	M+H, M+NH4	C8H8O	63.6	0	metab_2898	pos_2453	pos	5.023	5.004	5.029	5.006	5.014	4.984	4.788	4.779	4.837	4.801	4.887	4.81	5.01	0.01578	4.817	0.03988
SM(d16:2(4E,8Z)/20:5(6E,8Z,11Z,14Z,17Z)-OH(5))	0.02203	0.1649	2.0266	2.0068	0.9479	-0.0772	yes	down	B(ii)	-	-	-	-	-	-	-	HMDB0290329	Not Available	Not Available	Not Available	-	379.248	5.0976	M+H+Na	C41H71N2O7P	0	41.8	metab_4524	pos_3926	pos	5.093	5.32	5.385	5.216	5.569	5.38	5.337	5.428	5.669	5.884	5.608	5.796	5.327	0.1624	5.62	0.2099
Alpha-Methyltryptamine	0.0001552	0.01135	2.0214	1.9171	1.0473	0.0667	yes	up	B(ii)	C20127	-	-	-	-	-	-	HMDB0245770	Organoheterocyclic compounds	Indoles and derivatives	Indoles	299-26-3	175.123	3.54555	M+H	C11H14N2	0	57.8	metab_3776	pos_3249	pos	4.485	4.485	4.473	4.501	4.455	4.418	4.158	4.227	4.357	4.216	4.348	4.293	4.469	0.02931	4.267	0.07923
N-(2-Hydroxypropyl)valine	2.52e-06	0.0007128	2.0203	1.9501	1.0362	0.0513	yes	up	B(ii)	-	-	-	-	-	-	-	HMDB0254992	Organic acids and derivatives	Carboxylic acids and derivatives	Amino acids, peptides, and analogues	-	176.128	0.811067	M+H, M+K	C8H17NO3	0	61	metab_2586	pos_2171	pos	5.624	5.586	5.588	5.539	5.532	5.588	5.363	5.333	5.364	5.382	5.414	5.431	5.576	0.03473	5.381	0.03623
4-Acetamidobenzoic acid	1.35e-05	0.002151	2.0197	1.9847	1.038	0.0538	yes	up	B(ii)	-	-	-	-	-	-	-	HMDB0246328	Benzenoids	Benzene and substituted derivatives	Benzoic acids and derivatives	-	162.055	2.33312	M+H-H2O, M+CH3OH+H	C9H9NO3	0	36.4	metab_2879	pos_2436	pos	5.613	5.572	5.63	5.528	5.583	5.655	5.415	5.326	5.347	5.41	5.412	5.441	5.597	0.04545	5.392	0.04485
N-Nervonoyl Asparagine	0.003153	0.06517	2.0049	1.9429	0.949	-0.0755	yes	down	B(ii)	-	-	-	-	-	-	-	HMDB0242086	Not Available	Not Available	Not Available	-	241.203	5.79168	M+2H	C28H52N2O4	0	59.8	metab_4930	pos_4291	pos	4.512	4.461	4.414	4.398	4.365	4.307	4.544	4.765	4.496	4.726	4.547	4.802	4.41	0.07173	4.647	0.1322
Butabarbital	0.006258	0.09067	2.0018	2.0442	0.9418	-0.0865	yes	down	B(ii)	C07827	-	-	-	-	-	-	HMDB0014382	Organoheterocyclic compounds	Diazines	Pyrimidines and pyrimidine derivatives	125-40-6	442.264	4.34833	M+Na, 2M+NH4	C10H16N2O3	0	37.1	metab_9258	pos_820	pos	4.27	4.566	4.594	4.284	4.531	4.339	4.566	4.563	4.668	4.837	4.842	4.751	4.43	0.1486	4.704	0.1258
Zearalenone	0.01917	0.1543	1.9929	1.9352	1.0879	0.1215	yes	up	B(i)	C09981	-	-	-	-	-	-	LMPK04000016;HMDB0031752;HMDB0258416;MJDBOTE0001201	Phenylpropanoids and polyketides	Macrolides and analogues	Zearalenones	17924-92-4	319.154	4.80983	M+H	C18H22O5	34.6	0	metab_4369	pos_3786	pos	3.412	3.274	3.466	3.277	3.451	3.533	3.242	2.752	3.029	3.11	3.265	3.361	3.402	0.1059	3.127	0.2177
5b-Cyprinol sulfate	0.01224	0.1283	1.9828	1.8983	0.9528	-0.0698	yes	down	B(ii)	C05468	-	-	map00120	Primary bile acid biosynthesis	Metabolism	Lipid metabolism	HMDB0006888;PW_C002990	Lipids and lipid-like molecules	Steroids and steroid derivatives	Bile acids, alcohols and derivatives	-	550.343	4.46593	M+NH4	C27H48O8S	0	38.7	metab_4231	pos_3661	pos	5.004	4.984	4.955	5.241	5.208	4.995	5.441	5.426	5.182	5.487	5.248	5.106	5.064	0.1256	5.315	0.1573
Trandolaprilat	1.72e-05	0.00258	1.9787	1.9648	0.9621	-0.0557	yes	down	B(ii)	C21515	-	-	-	-	-	-	PW_C040469;HMDB0060583;HMDB0247506	Organic acids and derivatives	Carboxylic acids and derivatives	Amino acids, peptides, and analogues	-	435.249	5.90878	M+CH3OH+H	C22H30N2O5	0	64.1	metab_5046	pos_4397	pos	5.083	5.035	4.982	4.928	4.976	5.019	5.262	5.183	5.178	5.183	5.185	5.214	5.004	0.05397	5.201	0.03252
Cabergoline	0.00881	0.1099	1.9691	1.8954	0.9614	-0.0568	yes	down	B(ii)	C08187	-	-	-	-	-	-	HMDB0014393	Alkaloids and derivatives	Ergoline and derivatives	Lysergic acids and derivatives	81409-90-7	416.285	4.18295	M+H-2H2O	C26H37N5O2	0	49.7	metab_10540	pos_9358	pos	5.964	6.023	6.028	6.095	6.209	6.103	6.141	6.187	6.27	6.433	6.277	6.577	6.07	0.08531	6.314	0.163
1-Hydroxyisoquinoline	1.19e-05	0.001944	1.9682	1.929	1.0427	0.0603	yes	up	B(i)	C06324	-	-	-	-	-	-	HMDB0243900	Organoheterocyclic compounds	Isoquinolines and derivatives	Isoquinolones and derivatives	-	146.06	3.54555	M+H	C9H7NO	80.2	0	metab_11034	pos_9804	pos	4.738	4.722	4.783	4.684	4.693	4.787	4.571	4.508	4.477	4.575	4.557	4.56	4.735	0.04378	4.541	0.03986
Ansamitocin P-3	1.65e-05	0.002545	1.9649	1.938	1.036	0.051	yes	up	B(ii)	C12045	-	-	-	-	-	-	HMDB0248452	Phenylpropanoids and polyketides	Macrolactams	Not Available	66584-72-3	635.271	5.85038	M+H	C32H43ClN2O9	0	76.1	metab_9015	pos_7982	pos	5.652	5.596	5.628	5.53	5.61	5.676	5.409	5.375	5.393	5.469	5.417	5.454	5.615	0.0508	5.42	0.036
D-Glucosaminide	0.04443	0.2222	1.9635	2.1601	0.9002	-0.1517	yes	down	B(ii)	C06023	-	-	map01100;map00520	Metabolic pathways;Amino sugar and nucleotide sugar metabolism	Metabolism;Metabolism	Global and overview maps;Carbohydrate metabolism	HMDB0004270	Organic oxygen compounds	Organooxygen compounds	Carbohydrates and carbohydrate conjugates	78341-33-0	524.203	5.80763	M+Na	C18H35N3O13	0	33.8	metab_4942	pos_4301	pos	3.275	3.846	3.472	3.252	3.274	3.281	3.252	3.586	3.799	4.158	4.053	3.814	3.4	0.2332	3.777	0.327
Ichangin 4-glucoside	0.002127	0.05164	1.9569	1.9358	1.0455	0.0642	yes	up	B(ii)	-	-	-	-	-	-	-	HMDB0039340	Lipids and lipid-like molecules	Prenol lipids	Terpene glycosides	-	651.265	5.17765	M+H	C32H42O14	0	33.9	metab_9694	pos_8594	pos	5.091	5.081	5.133	5.263	5.248	5.221	5.055	4.788	4.88	5.054	5.001	4.911	5.173	0.08098	4.948	0.1068
Tryptamine	0.007884	0.1038	1.9535	1.9344	1.0771	0.1072	yes	up	B(i)	C00398	-	-	map01100;map04080;map00380	Metabolic pathways;Neuroactive ligand-receptor interaction;Tryptophan metabolism	Metabolism;Environmental Information Processing;Metabolism	Global and overview maps;Signaling molecules and interaction;Amino acid metabolism	HMDB0000303;PW_C000207;MJDBOTE0000393	Organoheterocyclic compounds	Indoles and derivatives	Tryptamines and derivatives	61-54-1	202.134	4.31062	M+ACN+H	C10H12N2	83	0	metab_4143	pos_3581	pos	3.338	3.255	3.421	3.542	3.39	3.252	3.025	3.162	3.352	3.205	3.016	2.99	3.366	0.1099	3.125	0.1408
LysoPE(15:0/0:0)	0.001428	0.0406	1.949	1.9471	1.0369	0.0523	yes	up	B(i)	-	-	-	-	-	-	-	HMDB0011502	Lipids and lipid-like molecules	Glycerophospholipids	Glycerophosphoethanolamines	-	440.277	6.45648	M+H, M+2Na-H, M+Na, M+H-H2O	C20H42NO7P	97.5	0	metab_8369	pos_74	pos	6.244	6.235	6.33	6.458	6.421	6.415	6.255	6.066	6.094	6.046	6.201	6.085	6.351	0.09576	6.125	0.08369
PG(22:6(5Z,8E,10Z,13Z,15E,19Z)-2OH(7S, 17S)/i-21:0)	0.01272	0.1304	1.9469	1.9146	0.9547	-0.0669	yes	down	B(ii)	-	-	-	-	-	-	-	HMDB0272052	Not Available	Not Available	Not Available	-	460.291	5.15615	M+H+Na	C49H85O12P	0	56.4	metab_9726	pos_8622	pos	5.333	5.4	5.417	5.354	5.562	5.462	5.495	5.428	5.724	5.823	5.674	5.931	5.422	0.08277	5.679	0.1914
SENECIPHYLLINE	2.04e-06	0.0006514	1.9322	1.9127	1.0352	0.0499	yes	up	B(ii)	C10391	-	-	-	-	-	-	HMDB0258231	Alkaloids and derivatives	Not Available	Not Available	480-81-9	334.165	5.81295	M+H	C18H23NO5	0	59.1	metab_9078	pos_8038	pos	5.365	5.358	5.45	5.34	5.394	5.411	5.223	5.177	5.207	5.23	5.204	5.176	5.386	0.04037	5.203	0.02247
Corey PG-Lactone Diol	2.5e-06	0.0007128	1.9194	1.8681	1.0386	0.0546	yes	up	B(i)	-	-	-	-	-	-	-	-	-	-	-	-	269.174	4.75113	M+H	C15H24O4	54.5	0	metab_4342	pos_3761	pos	4.746	4.752	4.803	4.736	4.739	4.778	4.595	4.558	4.53	4.623	4.622	4.568	4.759	0.0263	4.582	0.03708
AS 1-2	0.01828	0.1514	1.9155	1.79	1.0408	0.0577	yes	up	B(ii)	-	-	-	-	-	-	-	HMDB0032795	Lipids and lipid-like molecules	Sphingolipids	Glycosphingolipids	-	763.547	7.03588	M+ACN+Na	C39H73NO9	0	50	metab_6850	pos_6025	pos	5.658	5.859	5.851	5.908	5.881	5.597	5.429	5.502	5.726	5.571	5.756	5.409	5.792	0.1307	5.565	0.1479
P-Coumaraldehyde	0.002184	0.05238	1.9053	1.8532	1.0496	0.0698	yes	up	B(ii)	C05608	-	-	map01100	Metabolic pathways	Metabolism	Global and overview maps	HMDB0040986	Phenylpropanoids and polyketides	Cinnamaldehydes	Not Available	20711-53-9;2538-87-6	166.086	4.52483	M+NH4	C9H8O2	0	34.3	metab_10240	pos_9086	pos	4.564	4.553	4.384	4.3	4.328	4.536	4.215	4.285	4.232	4.177	4.263	4.229	4.444	0.1205	4.234	0.03747
3-fluoro-4-methyl-N-[2-(3-propylimidazo[4,5-b]pyridin-2-yl)ethyl]benzamide	0.00259	0.05777	1.8895	1.8297	0.9651	-0.0512	yes	down	B(i)	-	-	-	-	-	-	-	-	-	-	-	-	358.207	4.02812	M+H, M+NH4, M+Na	C19H21FN4O	51.8	0	metab_2184	pos_181	pos	5.596	5.69	5.64	5.761	5.873	5.625	5.912	5.839	5.837	6.037	5.888	5.906	5.697	0.1034	5.903	0.07288
Manoalide	0.01412	0.1351	1.8885	1.9682	1.0901	0.1245	yes	up	B(ii)	C17156	-	-	-	-	-	-	HMDB0254329;LMPR0105020001	Lipids and lipid-like molecules	Prenol lipids	Terpene lactones	75088-80-1	461.228	4.84723	M+2Na-H	C25H36O5	0	37.8	metab_9993	pos_8863	pos	3.153	3.412	3.271	2.909	3.304	3.4	3.177	2.868	2.907	2.911	2.927	3.047	3.241	0.1883	2.973	0.1169
DG(15:0/0:0/18:1n7)	0.01442	0.1361	1.888	1.8865	1.0465	0.0656	yes	up	B(ii)	-	-	-	-	-	-	-	HMDB0055989	Lipids and lipid-like molecules	Glycerolipids	Diradylglycerols	-	625.477	7.37022	M+2Na-H	C36H68O5	0	34.1	metab_6342	pos_5566	pos	5.021	5.282	5.228	5.47	5.373	5.219	4.855	5.083	5.084	5.119	5.139	4.906	5.265	0.1531	5.031	0.1194
Fumonisin AK1	0.0121	0.1279	1.8816	1.8163	0.9554	-0.0658	yes	down	B(ii)	-	-	-	-	-	-	-	HMDB0033397	Organic acids and derivatives	Carboxylic acids and derivatives	Tricarboxylic acids and derivatives	170591-49-8	302.69	5.42275	M+2H	C30H53NO11	0	47.4	metab_4712	pos_4095	pos	4.75	4.824	4.692	4.916	5.034	4.726	5.04	5.124	4.996	5.254	4.971	4.906	4.824	0.1304	5.049	0.1242
Pentamethylchromanol	9.22e-07	0.0004058	1.8751	1.8213	1.0408	0.0577	yes	up	B(ii)	-	-	-	-	-	-	-	HMDB0256272	Organoheterocyclic compounds	Benzopyrans	1-benzopyrans	-	203.143	5.70632	M+H-H2O	C14H20O2	0	52.6	metab_4868	pos_4235	pos	4.324	4.28	4.281	4.258	4.269	4.284	4.127	4.079	4.072	4.146	4.141	4.124	4.283	0.02221	4.115	0.0317
DL-2-Aminooctanoic acid	1.48e-06	0.0005374	1.8635	1.8238	1.033	0.0468	yes	up	B(i)	-	-	-	-	-	-	-	HMDB0000991	Organic acids and derivatives	Carboxylic acids and derivatives	Amino acids, peptides, and analogues	644-90-6	160.133	2.29572	M+H	C8H17NO2	64.1	0	metab_172	pos_10152	pos	5.312	5.278	5.28	5.27	5.3	5.3	5.146	5.054	5.105	5.119	5.147	5.155	5.29	0.01614	5.121	0.03778
Lithocholic acid	4.78e-05	0.005378	1.8506	1.8169	0.9692	-0.0451	yes	down	B(ii)	C03990	Steroids	24-Carbon atoms	map04976	Bile secretion	Organismal Systems	Digestive system	HMDB0000717;HMDB0000761;PW_C000608;LMST04010003	Lipids and lipid-like molecules	Steroids and steroid derivatives	Bile acids, alcohols and derivatives	434-13-9;1534-35-6	421.269	5.9462	M+2Na-H	C24H40O3	0	34.3	metab_11274	pos_7800	pos	5.484	5.432	5.451	5.352	5.479	5.481	5.668	5.592	5.584	5.586	5.644	5.644	5.447	0.05052	5.62	0.03659
Dodecatrienoic acid	0.005233	0.08409	1.8464	1.8507	1.0517	0.0727	yes	up	B(ii)	-	-	-	-	-	-	-	HMDB0302622	Lipids and lipid-like molecules	Fatty Acyls	Fatty acids and conjugates	-	236.164	5.18302	M+ACN+H	C12H18O2	0	32.2	metab_9688	pos_8589	pos	4.394	4.483	4.446	4.299	4.57	4.424	4.001	4.26	4.29	4.158	4.287	4.314	4.436	0.0904	4.218	0.1196
Adrenolutin	6.85e-05	0.006631	1.8247	1.7654	1.0347	0.0492	yes	up	B(ii)	-	-	-	-	-	-	-	HMDB0248030;HMDB0257859	Organoheterocyclic compounds	Indoles and derivatives	Not Available	-	162.055	5.72767	M+H-H2O	C9H9NO3	0	39.6	metab_4881	pos_4247	pos	5.109	5.05	5.086	4.966	4.975	5.077	4.891	4.868	4.859	4.845	4.9	4.889	5.044	0.05973	4.875	0.02158
(S,E)-Zearalenone	0.03027	0.1873	1.8123	1.6568	1.0497	0.07	yes	up	B(ii)	C09981	-	-	-	-	-	-	HMDB0031752	Phenylpropanoids and polyketides	Macrolides and analogues	Zearalenones	17924-92-4	675.263	4.53015	2M+K	C18H22O5	0	76.6	metab_4265	pos_3692	pos	4.468	4.536	4.553	4.451	4.332	4.524	4.033	4.099	4.176	4.344	4.446	4.492	4.477	0.08141	4.265	0.1894
Bufexamac	5.77e-06	0.001329	1.8104	1.7416	1.036	0.051	yes	up	B(i)	-	-	-	-	-	-	-	-	-	-	-	-	206.117	3.3748	M+H-H2O	C12H17NO3	45.7	0	metab_11188	pos_9944	pos	4.512	4.507	4.55	4.512	4.478	4.528	4.378	4.299	4.338	4.348	4.403	4.381	4.515	0.02382	4.358	0.03736
N-Octanoyl-DL-Homoserine Lactone	0.0101	0.1172	1.7885	1.7389	0.9608	-0.0577	yes	down	B(i)	-	-	-	-	-	-	-	-	-	-	-	-	245.186	3.49758	M+NH4	C12H21NO3	44.5	0	metab_3750	pos_3225	pos	4.97	5.083	5.195	5.145	5.136	4.91	5.138	5.278	5.276	5.278	5.223	5.49	5.073	0.1105	5.28	0.1163
Risdiplam	0.009904	0.1164	1.7839	1.6751	1.0388	0.0549	yes	up	B(ii)	-	-	-	-	-	-	-	HMDB0304853	Organoheterocyclic compounds	Diazinanes	Piperazines	-	419.232	4.20427	M+NH4	C22H23N7O	0	40.6	metab_10522	pos_9341	pos	4.977	4.978	5.067	4.96	4.866	4.866	4.792	4.622	4.763	4.979	4.759	4.687	4.952	0.07658	4.767	0.1207
2-Naphthylamine	0.0006345	0.02552	1.7697	1.697	1.0341	0.0484	yes	up	B(i)	C02227	-	-	-	-	-	-	HMDB0041802	Benzenoids	Naphthalenes	Not Available	91-59-8	144.081	3.83107	M+H, M+NH4	C10H9N	64.4	0	metab_8558	pos_757	pos	4.995	4.995	5.071	5.09	5.076	5.002	4.829	4.872	4.905	4.787	4.99	4.848	5.038	0.04519	4.872	0.07016
DG(15:0/18:1(9Z)/0:0)	0.001083	0.03562	1.7652	1.7202	0.9731	-0.0393	yes	down	B(ii)	C00165	-	-	map05214;map05167;map05143;map05163;map05146;map04915;map04015;map04014;map04659;map04658;map04270;map04012;map05231;map04650;map04370;map04371;map04072;map04071;map05235;map04921;map05415;map04750;map04919;map04933;map04961;map05012;map04920;map04923;map04925;map05017;map04926;map05171;map04726;map04725;map04724;map04723;map04728;map05223;map04720;map04666;map05170;map04664;map04540;map04662;map…	Glioma;Kaposi sarcoma-associated herpesvirus infection;African trypanosomiasis;Human cytomegalovirus infection;Amoebiasis;Estrogen signaling pathway;Rap1 signaling pathway;Ras signaling pathway;Th17 cell differentiation;Th1 and Th2 cell differentiation;Vascular smooth muscle contraction;ErbB signaling pathway;Choline metabolism in cancer;Natural killer cell mediated cytotoxicity;VEGF signaling pa…	Human Diseases;Human Diseases;Human Diseases;Human Diseases;Human Diseases;Organismal Systems;Environmental Information Processing;Environmental Information Processing;Organismal Systems;Organismal Systems;Organismal Systems;Environmental Information Processing;Human Diseases;Organismal Systems;Environmental Information Processing;Environmental Information Processing;Environmental Information Pro…	Cancer: specific types;Infectious disease: viral;Infectious disease: parasitic;Infectious disease: viral;Infectious disease: parasitic;Endocrine system;Signal transduction;Signal transduction;Immune system;Immune system;Circulatory system;Signal transduction;Cancer: overview;Immune system;Signal transduction;Signal transduction;Signal transduction;Signal transduction;Cancer: overview;Endocrine sy…	PW_C003124;HMDB0007073	Lipids and lipid-like molecules	Glycerolipids	Diradylglycerols	-	603.495	7.23767	M+Na, M+2Na-H, M+NH4	C36H68O5	0	32.1	metab_4008	pos_346	pos	6.255	6.28	6.249	6.405	6.439	6.347	6.452	6.503	6.582	6.493	6.538	6.456	6.329	0.08054	6.504	0.04955
Hexamethylene Bisacetamide	2.72e-05	0.003463	1.7548	1.7184	1.0348	0.0494	yes	up	B(i)	-	-	-	-	-	-	-	HMDB0041901	Organic acids and derivatives	Carboximidic acids and derivatives	Carboximidic acids	3073-59-4	201.16	3.93245	M+H	C10H20N2O2	38.5	0	metab_10726	pos_9526	pos	4.691	4.689	4.664	4.6	4.657	4.729	4.533	4.46	4.508	4.511	4.535	4.544	4.672	0.04324	4.515	0.03025
N-Docosahexaenoyl Valine	6.98e-06	0.001335	1.7483	1.6697	1.0266	0.0379	yes	up	B(ii)	-	-	-	-	-	-	-	HMDB0242025	Not Available	Not Available	Not Available	-	450.297	5.94087	M+Na	C27H41NO3	0	59.2	metab_8827	pos_7812	pos	5.634	5.622	5.591	5.576	5.592	5.574	5.428	5.416	5.454	5.445	5.512	5.466	5.598	0.02461	5.453	0.03371
Beta-Citraurin	8.39e-05	0.007364	1.7454	1.7762	1.0343	0.0487	yes	up	B(ii)	C20894	-	-	map01100	Metabolic pathways	Metabolism	Global and overview maps	HMDB0035091	Lipids and lipid-like molecules	Prenol lipids	Triterpenoids	650-69-1	477.27	5.46578	M+2Na-H	C30H40O2	0	36.4	metab_4736	pos_4116	pos	5.106	5.051	5.095	5.08	5.1	5.13	4.985	4.92	4.828	4.927	4.9	4.989	5.094	0.02656	4.925	0.05956
(2R,4S)-1-Tert-Butyl 2-methyl 4-aminopyrrolidine-1,2-dicarboxylate	0.03456	0.1978	1.7313	1.648	0.9595	-0.0596	yes	down	B(ii)	-	-	-	-	-	-	-	HMDB0242584	Organic acids and derivatives	Carboxylic acids and derivatives	Amino acids, peptides, and analogues	-	506.317	4.33203	M+H-2H2O, 2M+Na, 2M+NH4	C11H20N2O4	0	42.7	metab_4962	pos_432	pos	5.113	4.975	4.969	5.265	5.217	5.019	5.448	5.46	5.16	5.472	5.237	5.072	5.093	0.1268	5.308	0.1743
SM(d18:2(4E,14Z)/PGJ2)	0.04641	0.2268	1.726	1.7446	0.9571	-0.0633	yes	down	B(ii)	-	-	-	-	-	-	-	HMDB0290572	Not Available	Not Available	Not Available	-	401.261	5.17207	M+H+Na	C43H75N2O8P	0	46	metab_9706	pos_8604	pos	5.182	5.412	5.535	5.361	5.633	5.427	5.406	5.434	5.72	5.919	5.673	5.859	5.425	0.1542	5.668	0.2124
Endomorphin-1	0.003742	0.07064	1.7212	1.7117	0.9654	-0.0508	yes	down	B(ii)	C15890	-	-	map04080	Neuroactive ligand-receptor interaction	Environmental Information Processing	Signaling molecules and interaction	HMDB0005773	Organic acids and derivatives	Carboxylic acids and derivatives	Amino acids, peptides, and analogues	189388-22-5	649.249	5.45508	M+K	C34H38N6O5	0	66.1	metab_9450	pos_8374	pos	4.889	4.807	4.801	4.865	4.935	4.877	5.145	5.032	5.014	4.86	5.122	5.04	4.862	0.05112	5.036	0.1009
Avenic acid A	0.001798	0.0463	1.719	1.6927	0.9702	-0.0436	yes	down	B(ii)	-	-	-	-	-	-	-	HMDB0030416	Organic acids and derivatives	Carboxylic acids and derivatives	Amino acids, peptides, and analogues	76224-57-2	667.26	4.61228	2M+Na	C12H22N2O8	0	47.7	metab_4289	pos_3713	pos	5.438	5.422	5.468	5.501	5.554	5.483	5.713	5.562	5.667	5.516	5.707	5.71	5.478	0.04706	5.646	0.08575
5-Methyldeoxycytidine	0.0004433	0.02022	1.7177	1.6252	1.0343	0.0487	yes	up	B(ii)	C03592	-	-	-	-	-	-	HMDB0002224	Nucleosides, nucleotides, and analogues	Pyrimidine nucleosides	Pyrimidine 2''-deoxyribonucleosides	838-07-3	283.139	0.87475	M+ACN+H	C10H15N3O4	0	54.6	metab_491	pos_10442	pos	4.621	4.489	4.523	4.499	4.463	4.572	4.377	4.346	4.354	4.378	4.457	4.356	4.528	0.05862	4.378	0.04103
Nopalinic acid	1.86e-05	0.00274	1.7171	1.6443	1.0277	0.0394	yes	up	B(ii)	C01683	-	-	-	-	-	-	HMDB0029437	Organic acids and derivatives	Carboxylic acids and derivatives	Amino acids, peptides, and analogues	63409-16-5	245.113	0.725767	M+H-H2O	C10H18N2O6	0	53.4	metab_812	pos_10734	pos	5.328	5.335	5.323	5.288	5.292	5.286	5.123	5.125	5.192	5.144	5.206	5.207	5.309	0.02238	5.166	0.04012
DG(PGD2/0:0/22:0)	0.01391	0.1346	1.7164	1.732	1.038	0.0538	yes	up	B(ii)	-	-	-	-	-	-	-	HMDB0296702	Not Available	Not Available	Not Available	-	713.578	7.01948	M+H-2H2O	C45H80O8	0	69.8	metab_6873	pos_6046	pos	5.669	5.767	5.724	5.667	5.811	5.755	5.363	5.557	5.812	5.383	5.473	5.546	5.732	0.05728	5.522	0.1631
DG(15:0/20:5(5Z,8Z,11Z,14Z,17Z)/0:0)	0.0004789	0.02105	1.712	1.6929	1.0255	0.0363	yes	up	B(ii)	C00165	-	-	map05214;map05167;map05143;map05163;map05146;map04915;map04015;map04014;map04659;map04658;map04270;map04012;map05231;map04650;map04370;map04371;map04072;map04071;map05235;map04921;map05415;map04750;map04919;map04933;map04961;map05012;map04920;map04923;map04925;map05017;map04926;map05171;map04726;map04725;map04724;map04723;map04728;map05223;map04720;map04666;map05170;map04664;map04540;map04662;map…	Glioma;Kaposi sarcoma-associated herpesvirus infection;African trypanosomiasis;Human cytomegalovirus infection;Amoebiasis;Estrogen signaling pathway;Rap1 signaling pathway;Ras signaling pathway;Th17 cell differentiation;Th1 and Th2 cell differentiation;Vascular smooth muscle contraction;ErbB signaling pathway;Choline metabolism in cancer;Natural killer cell mediated cytotoxicity;VEGF signaling pa…	Human Diseases;Human Diseases;Human Diseases;Human Diseases;Human Diseases;Organismal Systems;Environmental Information Processing;Environmental Information Processing;Organismal Systems;Organismal Systems;Organismal Systems;Environmental Information Processing;Human Diseases;Organismal Systems;Environmental Information Processing;Environmental Information Processing;Environmental Information Pro…	Cancer: specific types;Infectious disease: viral;Infectious disease: parasitic;Infectious disease: viral;Infectious disease: parasitic;Endocrine system;Signal transduction;Signal transduction;Immune system;Immune system;Circulatory system;Signal transduction;Cancer: overview;Immune system;Signal transduction;Signal transduction;Signal transduction;Signal transduction;Cancer: overview;Endocrine sy…	HMDB0007085;PW_C003136	Lipids and lipid-like molecules	Glycerolipids	Diradylglycerols	-	601.479	7.01948	M+H, M+Na, M+H-2H2O	C38H64O5	0	56.8	metab_3931	pos_339	pos	6.458	6.509	6.522	6.486	6.527	6.525	6.268	6.352	6.476	6.285	6.339	6.332	6.504	0.02748	6.342	0.07334
Sisomicin sulfate	0.001977	0.04927	1.698	1.6931	0.9666	-0.049	yes	down	B(ii)	-	-	-	-	-	-	-	HMDB0242632	Not Available	Not Available	Not Available	-	430.264	4.22027	M+H-H2O	C19H37N5O7	0	47.5	metab_4102	pos_3544	pos	4.922	5.079	5.054	5.083	5.102	4.955	5.135	5.156	5.152	5.311	5.227	5.256	5.032	0.07508	5.206	0.06985
Leukotriene E3	0.01135	0.1258	1.6809	1.6861	0.9611	-0.0572	yes	down	B(ii)	-	-	-	-	-	-	-	LMFA03020074;HMDB0002355	Lipids and lipid-like molecules	Fatty Acyls	Eicosanoids	79494-05-6	474.29	4.38578	M+CH3OH+H	C23H39NO5S	0	32.2	metab_4181	pos_3616	pos	4.621	4.848	4.868	4.816	4.89	4.714	4.835	4.92	4.919	5.106	5.028	5.112	4.793	0.1041	4.987	0.1127
DG(18:0/18:3(9Z,12Z,15Z)/0:0)	0.01647	0.1425	1.6701	1.6366	0.9698	-0.0442	yes	down	B(ii)	C00165	-	-	map05214;map05167;map05143;map05163;map05146;map04915;map04015;map04014;map04659;map04658;map04270;map04012;map05231;map04650;map04370;map04371;map04072;map04071;map05235;map04921;map05415;map04750;map04919;map04933;map04961;map05012;map04920;map04923;map04925;map05017;map04926;map05171;map04726;map04725;map04724;map04723;map04728;map05223;map04720;map04666;map05170;map04664;map04540;map04662;map…	Glioma;Kaposi sarcoma-associated herpesvirus infection;African trypanosomiasis;Human cytomegalovirus infection;Amoebiasis;Estrogen signaling pathway;Rap1 signaling pathway;Ras signaling pathway;Th17 cell differentiation;Th1 and Th2 cell differentiation;Vascular smooth muscle contraction;ErbB signaling pathway;Choline metabolism in cancer;Natural killer cell mediated cytotoxicity;VEGF signaling pa…	Human Diseases;Human Diseases;Human Diseases;Human Diseases;Human Diseases;Organismal Systems;Environmental Information Processing;Environmental Information Processing;Organismal Systems;Organismal Systems;Organismal Systems;Environmental Information Processing;Human Diseases;Organismal Systems;Environmental Information Processing;Environmental Information Processing;Environmental Information Pro…	Cancer: specific types;Infectious disease: viral;Infectious disease: parasitic;Infectious disease: viral;Infectious disease: parasitic;Endocrine system;Signal transduction;Signal transduction;Immune system;Immune system;Circulatory system;Signal transduction;Cancer: overview;Immune system;Signal transduction;Signal transduction;Signal transduction;Signal transduction;Cancer: overview;Endocrine sy…	PW_C003214;HMDB0007163	Lipids and lipid-like molecules	Fatty Acyls	Lineolic acids and derivatives	-	641.51	6.73748	M+Na	C39H70O5	0	54.8	metab_6052	pos_5302	pos	6.164	6.113	6.176	6.216	6.152	6.129	6.383	6.512	6.53	6.284	6.284	6.109	6.158	0.03651	6.35	0.159
Deoxyadenosine	0.01065	0.1198	1.6573	1.7106	0.9569	-0.0636	yes	down	B(i)	C00559	Nucleic acids	Nucleosides	map01100;map02010;map01232;map00230	Metabolic pathways;ABC transporters;Nucleotide metabolism;Purine metabolism	Metabolism;Environmental Information Processing;Metabolism;Metabolism	Global and overview maps;Membrane transport;Global and overview maps;Nucleotide metabolism	PW_C000068;HMDB0000050;HMDB0000101;MJDBOTE0000701	Nucleosides, nucleotides, and analogues	Purine nucleosides	Not Available	958-09-8;58-61-7	252.109	1.98485	M+H	C10H13N5O3	73.1	0	metab_11263	pos_10246	pos	4.335	4.554	4.597	4.442	4.381	4.354	4.515	4.721	4.52	4.789	4.699	4.618	4.444	0.109	4.644	0.1118
4-(2,6,6-Trimethyl-1-cyclohexen-1-yl)-2-butanone	0.04116	0.2147	1.6445	1.752	1.085	0.1177	yes	up	B(ii)	C03527	-	-	-	-	-	-	HMDB0032913	Lipids and lipid-like molecules	Prenol lipids	Sesquiterpenoids	17283-81-7	177.164	4.62838	M+H-H2O	C13H22O	0	46.2	metab_10188	pos_9039	pos	2.403	2.864	2.66	2.701	2.74	2.409	2.38	2.339	2.378	2.641	2.398	2.402	2.629	0.1862	2.423	0.109
Aniline	0.0003185	0.01728	1.6427	1.6711	1.0504	0.0709	yes	up	B(i)	C00292	-	-	-	-	-	-	HMDB0003012	Benzenoids	Benzene and substituted derivatives	Aniline and substituted anilines	62-53-3	94.0651	1.41402	M+H	C6H7N	40.8	0	metab_3427	pos_2931	pos	3.175	3.193	3.182	3.251	3.217	3.237	3.067	2.982	3.057	3.073	2.994	3.158	3.209	0.03072	3.055	0.06337
Cytosine	0.04072	0.2138	1.6197	1.8225	0.9441	-0.083	yes	down	B(i)	C00380	Nucleic acids	Bases	map00240;map01100;map01232	Pyrimidine metabolism;Metabolic pathways;Nucleotide metabolism	Metabolism;Metabolism;Metabolism	Nucleotide metabolism;Global and overview maps;Global and overview maps	HMDB0000630;MJDBOTE0000458	Organoheterocyclic compounds	Diazines	Pyrimidines and pyrimidine derivatives	71-30-7	112.05	0.816417	M+H	C4H5N3O	40.9	0	metab_662	pos_10599	pos	4.427	4.56	4.522	4.365	4.287	4.265	4.277	4.47	4.697	4.891	4.864	4.79	4.404	0.121	4.665	0.2433
Histidinyl-Proline	0.02244	0.1665	1.6182	1.552	0.9708	-0.0428	yes	down	B(ii)	-	-	-	-	-	-	-	HMDB0304781;HMDB0028893	Organic acids and derivatives	Carboxylic acids and derivatives	Amino acids, peptides, and analogues	20930-58-9	253.128	3.55622	M+H, M+Na	C11H16N4O3	0	38	metab_8103	pos_716	pos	5.718	5.798	5.685	5.884	6.061	5.762	6.019	5.957	5.973	6.14	5.961	5.908	5.818	0.1374	5.993	0.08019
P-Benzosemiquinone	0.02445	0.1724	1.616	1.5024	1.0341	0.0484	yes	up	B(ii)	C02389	-	-	map05208	Chemical carcinogenesis - reactive oxygen species	Human Diseases	Cancer: overview	HMDB0256033	Benzenoids	Phenols	1-hydroxy-2-unsubstituted benzenoids	-	152.07	0.667283	M+ACN+H, 2M+H	C6H6O2	0	39	metab_2732	pos_2303	pos	4.95	5.095	5.171	5.013	4.833	4.814	4.735	4.836	4.838	4.885	4.829	4.768	4.979	0.1421	4.815	0.054
3,4-Dimethyl-5-pentyl-2-furantridecanoic acid	6.14e-05	0.006154	1.5972	1.5604	0.9774	-0.033	yes	down	B(ii)	-	-	-	-	-	-	-	HMDB0061649	Lipids and lipid-like molecules	Fatty Acyls	Fatty acids and conjugates	57818-43-6	423.285	5.94087	M+2Na-H	C24H42O3	0	41.3	metab_8828	pos_7813	pos	5.592	5.563	5.573	5.507	5.599	5.59	5.759	5.664	5.677	5.683	5.706	5.708	5.571	0.034	5.7	0.03376
Pitheduloside A	0.04259	0.2184	1.5924	1.6482	0.9586	-0.061	yes	down	B(ii)	-	-	-	-	-	-	-	HMDB0031357	Lipids and lipid-like molecules	Prenol lipids	Terpene glycosides	78285-89-9	384.236	5.16677	M+2H, M+H+Na	C41H66O13	0	33.3	metab_2343	pos_1953	pos	4.886	5.044	5.168	5.022	5.119	5.011	4.99	5.039	5.287	5.499	5.292	5.452	5.042	0.09734	5.26	0.2087
Dicrocin	0.03323	0.1938	1.5909	1.5636	0.9666	-0.049	yes	down	B(ii)	-	-	-	-	-	-	-	HMDB0002353	Lipids and lipid-like molecules	Prenol lipids	Diterpenoids	57710-64-2	653.281	5.65823	M+H, M+Na	C32H44O14	0	55.3	metab_11172	pos_993	pos	5.449	5.371	5.392	5.03	5.315	5.443	5.451	5.52	5.573	5.407	5.484	5.667	5.333	0.1565	5.517	0.09308
Isovaleric acid	0.001504	0.04177	1.5558	1.4697	0.9726	-0.0401	yes	down	B(ii)	C08262	-	-	map04974	Protein digestion and absorption	Organismal Systems	Digestive system	HMDB0000718;LMFA01020181	Lipids and lipid-like molecules	Fatty Acyls	Fatty acids and conjugates	503-74-2	246.17	4.61767	2M+ACN+H	C5H10O2	0	31.2	metab_10194	pos_9044	pos	4.56	4.596	4.592	4.653	4.687	4.598	4.792	4.709	4.685	4.803	4.684	4.787	4.614	0.04646	4.744	0.05659
Elagolix	0.005309	0.08477	1.541	1.5128	0.9744	-0.0374	yes	down	B(ii)	-	-	-	-	-	-	-	HMDB0251731	Organoheterocyclic compounds	Benzopyrans	1-benzopyrans	-	649.25	5.85568	M+NH4	C32H30F5N3O5	0	46.1	metab_8999	pos_7968	pos	5.413	5.329	5.363	5.269	5.459	5.415	5.556	5.465	5.523	5.403	5.568	5.581	5.375	0.06884	5.516	0.06923
5-Phenyl-1,3-oxazinane-2,4-dione	5.42e-05	0.005676	1.5367	1.5196	1.0275	0.0391	yes	up	B(ii)	C16596	-	-	map00982	Drug metabolism - cytochrome P450	Metabolism	Xenobiotics biodegradation and metabolism	HMDB0060400;PW_C040533	Benzenoids	Benzene and substituted derivatives	Not Available	-	192.065	3.59907	M+H	C10H9NO3	0	65.3	metab_10980	pos_9756	pos	4.64	4.61	4.605	4.585	4.629	4.687	4.525	4.468	4.475	4.486	4.529	4.527	4.626	0.0355	4.502	0.02835
2-Propylglutaric acid	0.0008575	0.03089	1.534	1.5588	1.0309	0.0439	yes	up	B(ii)	C16658	-	-	map00982	Drug metabolism - cytochrome P450	Metabolism	Xenobiotics biodegradation and metabolism	PW_C040548;HMDB0060684	Lipids and lipid-like molecules	Fatty Acyls	Fatty acids and conjugates	32806-62-5	366.214	4.86845	2M+NH4	C8H14O4	0	58.4	metab_9973	pos_8845	pos	4.784	4.694	4.744	4.66	4.746	4.832	4.665	4.641	4.571	4.566	4.593	4.574	4.743	0.06145	4.601	0.04146
Vanillylamine	0.008737	0.1094	1.5324	1.6011	0.9633	-0.0539	yes	down	B(ii)	C16666	-	-	map01100	Metabolic pathways	Metabolism	Global and overview maps	HMDB0012309	Benzenoids	Phenols	Methoxyphenols	1196-92-5	136.076	5.57823	M+H-H2O	C8H11NO2	0	51.5	metab_4801	pos_4175	pos	4.359	4.323	4.301	4.504	4.446	4.383	4.529	4.393	4.541	4.554	4.697	4.603	4.386	0.07681	4.553	0.09955
11-Hydroxy-9-tridecenoic acid	0.000569	0.02358	1.5302	1.4954	1.0266	0.0379	yes	up	B(ii)	-	-	-	-	-	-	-	LMFA01050437;HMDB0035881	Lipids and lipid-like molecules	Fatty Acyls	Fatty acids and conjugates	105798-56-9	211.169	4.64443	M+H-H2O, M+H	C13H24O3	0	54.1	metab_9645	pos_855	pos	4.862	4.913	4.935	4.868	4.937	4.932	4.76	4.692	4.77	4.812	4.826	4.828	4.908	0.0342	4.781	0.05215
5,8-Dihydroxy-1,4-naphthoquinone	5.39e-05	0.005676	1.5225	1.497	1.0201	0.0287	yes	up	B(ii)	C01938	-	-	-	-	-	-	HMDB0255448	Benzenoids	Naphthalenes	Naphthoquinones	475-38-7	208.06	4.22558	M+NH4	C10H6O4	0	60.7	metab_10508	pos_9329	pos	6.118	6.082	6.088	6.03	6.089	6.13	5.979	5.932	5.94	5.978	5.986	5.999	6.089	0.03481	5.969	0.02689
Dextrorphan O-glucuronide	0.001437	0.0407	1.5221	1.4904	1.0319	0.0453	yes	up	B(ii)	-	-	-	-	-	-	-	HMDB0010341	Alkaloids and derivatives	Morphinans	Not Available	-	398.192	4.40715	M+H-2H2O	C23H31NO7	0	61.6	metab_10347	pos_9183	pos	4.237	4.331	4.338	4.23	4.331	4.331	4.202	4.097	4.135	4.138	4.245	4.187	4.3	0.05132	4.167	0.05394
Imidazole-4-Acetic Acid	0.0009662	0.03299	1.5161	1.4634	0.9705	-0.0432	yes	down	B(i)	C02835	-	-	map01100;map00340	Metabolic pathways;Histidine metabolism	Metabolism;Metabolism	Global and overview maps;Amino acid metabolism	HMDB0002024;MJDBOTE0000591	Organoheterocyclic compounds	Azoles	Imidazoles	645-65-8	127.05	0.667283	M+H	C5H6N2O2	53.9	0	metab_928	pos_10839	pos	4.089	4.078	4.039	4.045	4.111	4.127	4.251	4.136	4.164	4.193	4.199	4.288	4.081	0.03495	4.205	0.05575
Gymnodimine	0.0436	0.2204	1.5094	1.4461	1.0319	0.0453	yes	up	B(ii)	C20025	-	-	-	-	-	-	HMDB0041430	Organoheterocyclic compounds	Pyridines and derivatives	Hydropyridines	173792-58-0	530.321	6.73748	M+Na	C32H45NO4	0	71.7	metab_7126	pos_6275	pos	5.261	5.389	5.325	5.605	5.558	5.326	5.148	5.168	5.2	5.253	5.453	5.237	5.41	0.1392	5.243	0.1102
PE(16:0/0:0)	0.004325	0.07641	1.4857	1.5073	1.0235	0.0335	yes	up	B(i)	-	-	-	-	-	-	-	HMDB0011503;LMGP02050002	Lipids and lipid-like molecules	Glycerophospholipids	Glycerophosphoethanolamines	53862-35-4	454.292	6.53048	M+H, M+Na, M+2Na-H, M+H-H2O	C21H44NO7P	93.6	0	metab_8591	pos_76	pos	6.182	6.195	6.216	6.337	6.322	6.337	6.223	6.083	6.065	6.106	6.164	6.088	6.265	0.07464	6.121	0.06013
Arginylproline	0.01748	0.1474	1.4792	1.3987	0.9745	-0.0373	yes	down	B(ii)	-	-	-	-	-	-	-	HMDB0028717	Organic acids and derivatives	Carboxylic acids and derivatives	Amino acids, peptides, and analogues	2418-69-1	254.16	3.29512	M+H-H2O	C11H21N5O3	0	59.8	metab_3636	pos_3122	pos	5.224	5.271	5.174	5.273	5.466	5.277	5.448	5.418	5.397	5.532	5.378	5.341	5.281	0.09935	5.419	0.06602
1-(1-(Tert-Butoxycarbonyl)piperidin-4-yl)azetidine-3-carboxylic acid	0.000185	0.01287	1.4784	1.4474	1.0247	0.0352	yes	up	B(ii)	-	-	-	-	-	-	-	HMDB0247560	Organoheterocyclic compounds	Piperidines	Piperidinecarboxylic acids and derivatives	-	285.18	5.17765	M+H, M+Na	C14H24N2O4	0	32.1	metab_10366	pos_920	pos	4.866	4.842	4.84	4.816	4.85	4.901	4.757	4.664	4.719	4.743	4.755	4.779	4.853	0.02861	4.736	0.04038
VASICINONE	0.01383	0.1346	1.4735	1.4754	1.0355	0.0503	yes	up	B(ii)	C10744	-	-	-	-	-	-	HMDB0259770	Organoheterocyclic compounds	Diazanaphthalenes	Benzodiazines	486-64-6	235.108	5.35898	M+CH3OH+H	C11H10N2O2	0	34.1	metab_9535	pos_8450	pos	4.4	4.36	4.422	4.306	4.376	4.538	4.328	4.116	4.177	4.368	4.211	4.294	4.4	0.07809	4.249	0.09682
1-[(2R,4R,5R)-5-(Aminomethyl)-4-hydroxyoxolan-2-yl]-5-methylpyrimidine-2,4-dione	0.001138	0.03597	1.4722	1.4153	1.0269	0.0383	yes	up	B(ii)	-	-	-	-	-	-	-	HMDB0246877	Nucleosides, nucleotides, and analogues	2'',5''-dideoxyribonucleosides	Not Available	-	283.14	2.13033	M+ACN+H	C10H15N3O4	0	45.6	metab_3497	pos_2997	pos	4.579	4.568	4.541	4.496	4.493	4.594	4.473	4.35	4.381	4.459	4.445	4.447	4.545	0.04273	4.426	0.04871
L-3,5-Diiodotyrosine	0.01049	0.1187	1.458	1.3795	1.0311	0.0442	yes	up	B(i)	C01060	Peptides	Amino acids	map01100;map04918;map00350	Metabolic pathways;Thyroid hormone synthesis;Tyrosine metabolism	Metabolism;Organismal Systems;Metabolism	Global and overview maps;Endocrine system;Amino acid metabolism	HMDB0003474	Organic acids and derivatives	Carboxylic acids and derivatives	Amino acids, peptides, and analogues	300-39-0	433.874	4.6766	M+H	C9H9I2NO3	95.9	0	metab_10139	pos_8996	pos	4.463	4.334	4.419	4.206	4.242	4.356	4.206	4.166	4.205	4.208	4.225	4.228	4.337	0.09926	4.206	0.02224
Cytochalasin B	0.0395	0.2098	1.4514	1.4429	1.0358	0.0507	yes	up	B(i)	C19954	-	-	-	-	-	-	HMDB0250718;LMPK11000002	Alkaloids and derivatives	Cytochalasans	Cytochalasins	14930-96-2	480.27	5.43905	M+H	C29H37NO5	71.5	0	metab_9461	pos_8384	pos	4.785	4.626	4.597	4.534	4.544	4.692	4.398	4.374	4.524	4.319	4.509	4.693	4.63	0.09564	4.47	0.1354
Indan-1-ol	8.01e-06	0.001458	1.4491	1.384	1.0212	0.0303	yes	up	B(ii)	C01710	-	-	-	-	-	-	HMDB0059601	Benzenoids	Indanes	Not Available	-	152.107	3.3642	M+H-H2O, M+NH4	C9H10O	0	35.2	metab_7780	pos_687	pos	4.837	4.814	4.816	4.809	4.802	4.825	4.711	4.69	4.749	4.698	4.752	4.705	4.817	0.01225	4.717	0.02651
Tyramine	0.0003266	0.01728	1.4489	1.4142	1.0295	0.0419	yes	up	B(i)	C00483	Peptides	Amines	map01100;map04080;map04974;map00350;map01240	Metabolic pathways;Neuroactive ligand-receptor interaction;Protein digestion and absorption;Tyrosine metabolism;Biosynthesis of cofactors	Metabolism;Environmental Information Processing;Organismal Systems;Metabolism;Metabolism	Global and overview maps;Signaling molecules and interaction;Digestive system;Amino acid metabolism;Global and overview maps	HMDB0000306;PW_C000210;MJDBOTE0000392	Benzenoids	Benzene and substituted derivatives	Phenethylamines	51-67-2	179.118	2.87287	M+ACN+H	C8H11NO	88.4	0	metab_122	pos_10107	pos	4.001	3.926	3.918	3.908	3.962	3.966	3.862	3.787	3.883	3.802	3.854	3.815	3.947	0.03537	3.834	0.03782
Ent-Corey PG-Lactone Diol	0.007306	0.09892	1.4439	1.3479	1.0254	0.0362	yes	up	B(i)	-	-	-	-	-	-	-	-	-	-	-	-	269.172	5.38023	M+H	C15H24O4	43.2	0	metab_4683	pos_4069	pos	4.912	4.887	4.882	4.879	4.866	4.897	4.678	4.645	4.768	4.84	4.817	4.851	4.887	0.01584	4.766	0.08665
Hippuric acid	2.61e-05	0.003387	1.435	1.4069	1.0209	0.0298	yes	up	B(ii)	C01586	-	-	map01100	Metabolic pathways	Metabolism	Global and overview maps	HMDB0000714	Benzenoids	Benzene and substituted derivatives	Benzoic acids and derivatives	495-69-2	162.055	4.28933	M+H-H2O	C9H9NO3	0	60.4	metab_10458	pos_9284	pos	5.152	5.118	5.137	5.103	5.112	5.194	5.02	5.041	5.043	5.027	5.037	5.019	5.136	0.03353	5.031	0.01065
Andrographolide	0.000292	0.01654	1.4084	1.3574	1.0212	0.0303	yes	up	B(ii)	C20214	-	-	-	-	-	-	HMDB0248395;MJDBOTE0001465	Organoheterocyclic compounds	Lactones	Gamma butyrolactones	5508-58-7	392.241	6.14392	M+ACN+H	C20H30O5	0	51.1	metab_8406	pos_7432	pos	5.04	5.024	5.001	4.965	4.986	5.03	4.889	4.863	4.869	4.911	4.937	4.955	5.008	0.02854	4.904	0.0372
PE(P-16:0/2:0)	0.02669	0.1789	1.3993	1.4156	1.0262	0.0373	yes	up	B(i)	-	-	-	-	-	-	-	-	-	-	-	-	480.308	6.54105	M+H, M+Na, M+2Na-H	C23H46NO7P	84.6	0	metab_3578	pos_307	pos	5.872	5.848	5.919	6.105	6.047	5.931	5.971	5.785	5.74	5.71	5.873	5.728	5.953	0.1014	5.801	0.1018
Gamma-Glutamylglutamic acid	0.04677	0.2272	1.3889	1.3796	1.0296	0.0421	yes	up	B(ii)	C05282	-	-	-	-	-	-	HMDB0011737	Organic acids and derivatives	Carboxylic acids and derivatives	Amino acids, peptides, and analogues	1116-22-9	241.082	3.80517	M+H-2H2O	C10H16N2O7	0	73.3	metab_3902	pos_3363	pos	5.52	5.405	5.394	5.377	5.502	5.567	5.486	5.085	5.194	5.26	5.402	5.395	5.461	0.07897	5.304	0.1502
Morphine-3-glucuronide	0.01387	0.1346	1.3884	1.324	1.0272	0.0387	yes	up	B(ii)	C16643	-	-	map04976;map00982	Bile secretion;Drug metabolism - cytochrome P450	Organismal Systems;Metabolism	Digestive system;Xenobiotics biodegradation and metabolism	PW_C022689;HMDB0041936	Alkaloids and derivatives	Morphinans	Not Available	20290-09-9	525.183	3.25235	M+ACN+Na	C23H27NO9	0	31.9	metab_44	pos_10037	pos	4.679	4.624	4.685	4.715	4.679	4.683	4.647	4.412	4.469	4.537	4.65	4.603	4.677	0.02943	4.553	0.09791
Methyl 11,17,21-trihydroxy-3,20-dioxopregna-1,4-diene-16-carboxylate	0.0185	0.1521	1.3883	1.42	0.9763	-0.0346	yes	down	B(ii)	-	-	-	-	-	-	-	HMDB0254561	Not Available	Not Available	Not Available	-	482.214	3.7946	M+ACN+Na	C23H30O7	0	47.2	metab_10835	pos_9625	pos	5.953	5.974	5.882	5.848	5.99	5.923	6.069	5.9	5.991	6.1	6.176	6.195	5.928	0.05479	6.072	0.1123
(S)-Carvone	0.0003304	0.01728	1.367	1.3634	0.9805	-0.0284	yes	down	B(ii)	C11383	-	-	-	-	-	-	HMDB0004487	Lipids and lipid-like molecules	Prenol lipids	Monoterpenoids	2244-16-8	192.138	6.07987	M+ACN+H	C10H14O	0	67.8	metab_8561	pos_7572	pos	5.004	5.028	4.984	5.031	5.024	5.055	5.159	5.119	5.122	5.053	5.158	5.115	5.021	0.02443	5.121	0.03894
Sterculic acid	0.03089	0.1887	1.3559	1.3301	0.9768	-0.0339	yes	down	B(ii)	C08366	-	-	-	-	-	-	LMFA01140018;HMDB0304490;HMDB0258495	Lipids and lipid-like molecules	Fatty Acyls	Fatty acids and conjugates	738-87-4	358.27	4.08145	M+ACN+Na	C19H34O2	0	50.1	metab_10613	pos_9423	pos	5.531	5.57	5.724	5.666	5.677	5.44	5.629	5.775	5.753	5.776	5.657	5.822	5.602	0.1066	5.735	0.07518
N-Phenethylacetamide	0.002719	0.05943	1.3558	1.2898	0.9783	-0.0317	yes	down	B(i)	C06746	-	-	-	-	-	-	HMDB0255222	Organic acids and derivatives	Carboxylic acids and derivatives	Carboxylic acid derivatives	-	164.107	5.83415	M+H	C10H13NO	77.7	0	metab_9051	pos_8013	pos	4.567	4.563	4.573	4.605	4.617	4.662	4.78	4.647	4.658	4.692	4.686	4.739	4.598	0.03814	4.7	0.05066
5-Aminopentanal	0.01831	0.1514	1.3553	1.4123	0.9664	-0.0493	yes	down	B(ii)	C12455	-	-	map01100;map00310	Metabolic pathways;Lysine degradation	Metabolism;Metabolism	Global and overview maps;Amino acid metabolism	HMDB0012815	Organic oxygen compounds	Organooxygen compounds	Carbonyl compounds	-	244.202	2.54185	2M+ACN+H	C5H11NO	0	59	metab_3539	pos_3034	pos	4.168	4.23	4.209	4.149	4.134	3.935	4.17	4.328	4.239	4.356	4.32	4.28	4.138	0.1055	4.282	0.06859
S-Allylcysteine	0.04126	0.2147	1.3545	1.2814	1.0315	0.0447	yes	up	B(ii)	C16759	-	-	-	-	-	-	HMDB0034323	Organic acids and derivatives	Carboxylic acids and derivatives	Amino acids, peptides, and analogues	21593-77-1	206.023	2.22623	M+2Na-H	C6H11NO2S	0	46.6	metab_183	pos_10162	pos	4.382	4.378	4.395	4.413	4.404	4.391	4.357	3.989	4.25	4.28	4.321	4.362	4.394	0.01322	4.26	0.1397
3-carboxy-4-methyl-5-pentyl-2-furanpropanoic acid	0.0005207	0.022	1.3498	1.2916	1.0207	0.0296	yes	up	B(ii)	-	-	-	-	-	-	-	LMFA01150047;HMDB0061643	Lipids and lipid-like molecules	Fatty Acyls	Fatty acids and conjugates	-	269.137	5.6264	M+H	C14H20O5	0	33.7	metab_9286	pos_8225	pos	4.734	4.696	4.749	4.733	4.718	4.738	4.607	4.559	4.649	4.651	4.647	4.679	4.728	0.01855	4.632	0.04276
Traumatin	0.01749	0.1474	1.3313	1.2496	0.9794	-0.03	yes	down	B(ii)	C16309	-	-	map00592	alpha-Linolenic acid metabolism	Metabolism	Lipid metabolism	HMDB0037326;LMFA01060093	Lipids and lipid-like molecules	Fatty Acyls	Fatty acids and conjugates	65410-38-0	254.175	6.0533	M+ACN+H	C12H20O3	0	49.2	metab_8593	pos_7600	pos	5.225	5.113	5.139	5.154	5.247	5.25	5.44	5.284	5.233	5.258	5.281	5.288	5.188	0.05986	5.297	0.07295
1-(D-3-Mercapto-2-methyl-1-oxopropyl)-L-proline	0.002259	0.05367	1.3138	1.2917	1.0204	0.0291	yes	up	B(ii)	-	-	-	-	-	-	-	HMDB0247169	Organic acids and derivatives	Carboxylic acids and derivatives	Amino acids, peptides, and analogues	-	262.05	2.23685	M+2Na-H	C9H15NO3S	0	36.9	metab_3514	pos_3010	pos	5.148	5.124	5.127	5.125	5.142	5.173	5.076	4.939	5.015	5.032	5.05	5.111	5.14	0.01911	5.037	0.05888
3-Hydroxysintaxanthin	0.04785	0.23	1.3054	1.2884	0.974	-0.038	yes	down	B(ii)	-	-	-	-	-	-	-	HMDB0035641	Lipids and lipid-like molecules	Prenol lipids	Triterpenoids	-	246.149	5.07095	M+2Na	C31H42O2	0	42.5	metab_9794	pos_8684	pos	4.908	4.973	4.89	4.976	5.087	4.805	4.981	5.21	5.032	5.197	5.043	4.967	4.94	0.09566	5.072	0.1063
N-Acetylmuramate	0.02903	0.1838	1.2893	1.3198	1.0302	0.0429	yes	up	B(i)	C02713	Carbohydrates	Monosaccharides	map01100;map00520;map01250	Metabolic pathways;Amino sugar and nucleotide sugar metabolism;Biosynthesis of nucleotide sugars	Metabolism;Metabolism;Metabolism	Global and overview maps;Carbohydrate metabolism;Global and overview maps	HMDB0060493	Organic oxygen compounds	Organooxygen compounds	Carbohydrates and carbohydrate conjugates	61633-75-8	276.108	2.51518	M+H-H2O	C11H19NO8	74.2	0	metab_3538	pos_3033	pos	4.234	4.183	4.323	4.374	4.451	4.248	4.201	4.06	4.123	4.235	4.227	4.212	4.302	0.09922	4.176	0.06959
Ketobemidone	0.01248	0.1298	1.2729	1.3599	0.9783	-0.0317	yes	down	B(ii)	C11792	-	-	-	-	-	-	PW_C022668;HMDB0041913	Organoheterocyclic compounds	Piperidines	Phenylpiperidines	469-79-4	289.191	5.89815	M+ACN+H	C15H21NO2	0	55.3	metab_5031	pos_4382	pos	5.235	5.076	5.11	5.156	5.169	5.144	5.324	5.163	5.238	5.195	5.339	5.314	5.148	0.05439	5.262	0.07395
Buprenorphine	0.0003374	0.01732	1.2627	1.2214	1.0145	0.0208	yes	up	B(i)	C08007	-	-	-	-	-	-	PW_C009368;HMDB0015057	Benzenoids	Phenanthrenes and derivatives	Not Available	52485-79-7	468.307	5.90878	M+H	C29H41NO4	34.8	0	metab_5047	pos_4398	pos	5.897	5.897	5.865	5.846	5.863	5.882	5.774	5.772	5.793	5.748	5.828	5.83	5.875	0.02058	5.791	0.03291
CR 2249	0.007204	0.09805	1.2616	1.1852	1.0195	0.0279	yes	up	B(i)	-	-	-	-	-	-	-	-	-	-	-	-	257.186	5.43905	M+H	C13H24N2O3	43.1	0	metab_9462	pos_8385	pos	4.784	4.719	4.748	4.772	4.722	4.761	4.688	4.567	4.671	4.62	4.745	4.67	4.751	0.02662	4.66	0.06063
Fusaric Acid	5.53e-05	0.005712	1.2477	1.2096	1.0161	0.023	yes	up	B(i)	C10146	-	-	-	-	-	-	HMDB0252556	Organoheterocyclic compounds	Pyridines and derivatives	Pyridinecarboxylic acids and derivatives	536-69-6	180.102	3.11395	M+H	C10H13NO2	76.8	0	metab_96	pos_10084	pos	5.04	4.998	5.001	4.97	4.972	5.015	4.901	4.922	4.918	4.926	4.92	4.935	4.999	0.0266	4.92	0.01131
Dimethyl-3-hydroxypyrid-4-one	0.0303	0.1873	1.2452	1.2338	1.0296	0.0421	yes	up	B(ii)	-	-	-	-	-	-	-	HMDB0251390	Organoheterocyclic compounds	Pyridines and derivatives	Hydropyridines	-	181.097	4.09238	M+ACN+H	C7H9NO2	0	70.1	metab_10608	pos_9419	pos	4.222	4.141	4.141	3.914	4.088	4.12	3.968	3.961	3.944	3.982	3.972	4.087	4.104	0.1034	3.986	0.05111
9-Carboxymethoxymethylguanine	0.01625	0.1415	1.2448	1.1541	1.0186	0.0266	yes	up	B(ii)	-	-	-	-	-	-	-	HMDB0060805	Organoheterocyclic compounds	Imidazopyrimidines	Purines and purine derivatives	-	204.05	3.78463	M+H-2H2O	C8H9N5O4	0	58.1	metab_3893	pos_3355	pos	5.1	5.032	4.996	5.102	5.032	5.045	4.954	4.866	5.003	4.934	5.059	4.939	5.051	0.04174	4.959	0.06597
Ser Leu	0.03974	0.2107	1.2295	1.3514	0.9642	-0.0526	yes	down	B(i)	-	-	-	-	-	-	-	-	-	-	-	-	219.134	2.969	M+H	C9H18N2O4	46.7	0	metab_115	pos_10100	pos	3.772	3.994	3.989	3.923	3.824	3.768	4.009	3.84	3.978	4.102	4.145	4.065	3.879	0.1038	4.023	0.1082
Ecgonine Methyl Ester	0.0191	0.1543	1.2194	1.3175	0.971	-0.0425	yes	down	B(i)	C12448	-	-	map01100	Metabolic pathways	Metabolism	Global and overview maps	HMDB0006406;HMDB0062751	Alkaloids and derivatives	Tropane alkaloids	Not Available	7143-09-01	217.154	2.22623	M+NH4	C10H17NO3	35.4	0	metab_182	pos_10161	pos	4.13	4.26	4.306	4.175	4.175	4.107	4.283	4.19	4.302	4.362	4.419	4.348	4.192	0.07657	4.317	0.0785
Ile Leu	0.02192	0.1648	1.218	1.2833	0.9759	-0.0352	yes	down	B(i)	-	-	-	-	-	-	-	-	-	-	-	-	245.186	4.103	M+H	C12H24N2O3	36.6	0	metab_10595	pos_9407	pos	4.817	4.979	4.979	4.92	4.917	4.808	5.003	4.912	4.96	5.099	5.111	5.066	4.904	0.07543	5.025	0.07991
Prolyl-Arginine	0.0237	0.1691	1.2176	1.2612	0.9779	-0.0322	yes	down	B(ii)	-	-	-	-	-	-	-	HMDB0029011	Organic acids and derivatives	Carboxylic acids and derivatives	Amino acids, peptides, and analogues	-	236.149	0.741667	M+H-2H2O	C11H21N5O3	0	34.4	metab_778	pos_10703	pos	5.048	5.13	5.148	5.125	5.1	5.043	5.164	5.151	5.179	5.404	5.165	5.221	5.099	0.04415	5.214	0.09607
Glycyl-Threonine	0.01741	0.1473	1.2074	1.1232	1.0211	0.0301	yes	up	B(ii)	-	-	-	-	-	-	-	HMDB0028851	Organic acids and derivatives	Carboxylic acids and derivatives	Amino acids, peptides, and analogues	-	353.17	4.43387	2M+H	C6H12N2O4	0	32.3	metab_4206	pos_3639	pos	4.52	4.389	4.436	4.504	4.475	4.423	4.39	4.275	4.323	4.425	4.43	4.354	4.458	0.05042	4.366	0.06047
Phenol A	0.01506	0.1379	1.2003	1.1725	1.0214	0.0305	yes	up	B(ii)	-	-	-	-	-	-	-	HMDB0256407	Benzenoids	Benzene and substituted derivatives	Phenylpropanes	-	238.144	3.76405	M+ACN+H	C11H16O3	0	41.4	metab_10863	pos_9650	pos	4.761	4.684	4.633	4.647	4.732	4.658	4.484	4.561	4.587	4.611	4.604	4.679	4.686	0.05082	4.588	0.06435
Decoquinate	0.0004339	0.02022	1.1971	1.1411	1.012	0.0172	yes	up	B(ii)	-	-	-	-	-	-	-	HMDB0250922	Organoheterocyclic compounds	Quinolines and derivatives	Quinolones and derivatives	-	435.285	5.93025	M+NH4	C24H35NO5	0	36.4	metab_5070	pos_4418	pos	6.232	6.207	6.261	6.263	6.235	6.273	6.169	6.138	6.173	6.159	6.215	6.173	6.245	0.02494	6.171	0.0251
Glutaminylphenylalanine	0.02749	0.18	1.1966	1.2319	1.0277	0.0394	yes	up	B(ii)	-	-	-	-	-	-	-	HMDB0028804	Organic acids and derivatives	Carboxylic acids and derivatives	Amino acids, peptides, and analogues	92327-75-8	326.17	4.43387	M+CH3OH+H	C14H19N3O4	0	63.7	metab_10323	pos_9161	pos	4.344	4.299	4.191	4.255	4.378	4.349	4.271	4.068	4.192	4.108	4.206	4.278	4.303	0.06953	4.187	0.08489
Glyceryl palmitoleate	0.02232	0.1661	1.1961	1.2553	1.0215	0.0307	yes	up	B(ii)	-	-	-	-	-	-	-	HMDB0243951	Lipids and lipid-like molecules	Glycerolipids	Monoradylglycerols	-	695.479	7.30658	2M+K	C19H36O4	0	54.1	metab_6318	pos_5544	pos	5.308	5.325	5.29	5.363	5.477	5.435	5.276	5.25	5.367	5.242	5.232	5.15	5.366	0.07485	5.253	0.07049
Netivudine	0.01527	0.1387	1.183	1.1512	1.0204	0.0291	yes	up	B(ii)	-	-	-	-	-	-	-	HMDB0255549	Nucleosides, nucleotides, and analogues	Pyrimidine nucleosides	Not Available	-	265.082	3.98558	M+H-H2O	C12H14N2O6	0	57.6	metab_3993	pos_3446	pos	4.78	4.724	4.761	4.725	4.779	4.8	4.748	4.539	4.628	4.698	4.693	4.693	4.762	0.03112	4.667	0.0733
12S-HHT	0.01615	0.1412	1.1775	1.1297	0.9843	-0.0228	yes	down	B(ii)	C20388	-	-	-	-	-	-	HMDB0012535	Lipids and lipid-like molecules	Fatty Acyls	Fatty acids and conjugates	54397-84-1	325.175	4.84723	M+2Na-H	C17H28O3	0	65.1	metab_9994	pos_8864	pos	5.639	5.575	5.576	5.489	5.624	5.672	5.708	5.632	5.67	5.682	5.669	5.75	5.596	0.0641	5.685	0.04013
Iodofiltic Acid	0.0277	0.1805	1.1737	1.1574	1.0215	0.0307	yes	up	B(ii)	-	-	-	-	-	-	-	HMDB0253527	Lipids and lipid-like molecules	Fatty Acyls	Fatty acids and conjugates	-	500.203	4.30525	M+ACN+H	C22H35IO2	0	41.8	metab_10435	pos_9263	pos	4.901	4.901	4.866	4.831	4.897	4.942	4.873	4.621	4.775	4.831	4.772	4.848	4.89	0.0375	4.787	0.09041
Crocin 3	0.0004088	0.01954	1.1716	1.1768	1.0121	0.0174	yes	up	B(ii)	-	-	-	-	-	-	-	HMDB0039121	Lipids and lipid-like molecules	Prenol lipids	Diterpenoids	55750-85-1	653.281	4.5963	M+H, M+Na, M+2H	C32H44O14	0	67.4	metab_4895	pos_426	pos	6.504	6.489	6.483	6.492	6.527	6.551	6.461	6.389	6.412	6.449	6.431	6.435	6.508	0.02629	6.43	0.02577
2-Aminobenzoic Acid	0.04451	0.2224	1.158	1.0878	1.0201	0.0287	yes	up	B(i)	C00108	-	-	map01100;map00400;map00380;map01230	Metabolic pathways;Phenylalanine, tyrosine and tryptophan biosynthesis;Tryptophan metabolism;Biosynthesis of amino acids	Metabolism;Metabolism;Metabolism;Metabolism	Global and overview maps;Amino acid metabolism;Amino acid metabolism;Global and overview maps	HMDB0001123;PW_C000877	Benzenoids	Benzene and substituted derivatives	Benzoic acids and derivatives	118-92-3	120.044	2.35987	M+H-H2O	C7H7NO2	82.8	0	metab_156	pos_10138	pos	4.991	4.918	4.876	4.879	4.944	4.885	4.742	4.679	4.816	4.875	4.856	4.937	4.915	0.04534	4.818	0.09389
Biochanin A	0.0007146	0.02744	1.1576	1.1063	1.0126	0.0181	yes	up	B(i)	C00814	-	-	map01100	Metabolic pathways	Metabolism	Global and overview maps	HMDB0002338;LMPK12050229;MJDBOTE0000371	Phenylpropanoids and polyketides	Isoflavonoids	O-methylated isoflavonoids	491-80-5	326.104	6.15447	M+ACN+H	C16H12O5	54.9	0	metab_5288	pos_4614	pos	5.737	5.705	5.747	5.731	5.687	5.749	5.617	5.653	5.669	5.631	5.674	5.685	5.726	0.02494	5.655	0.02634
L-Aspartate-semialdehyde	0.04413	0.2218	1.1571	1.0626	1.0199	0.0284	yes	up	B(ii)	C00441	-	-	map01100;map01210;map00270;map00330;map01230;map00260;map00400	Metabolic pathways;2-Oxocarboxylic acid metabolism;Cysteine and methionine metabolism;Arginine and proline metabolism;Biosynthesis of amino acids;Glycine, serine and threonine metabolism;Phenylalanine, tyrosine and tryptophan biosynthesis	Metabolism;Metabolism;Metabolism;Metabolism;Metabolism;Metabolism;Metabolism	Global and overview maps;Global and overview maps;Amino acid metabolism;Amino acid metabolism;Global and overview maps;Amino acid metabolism;Amino acid metabolism	HMDB0012249	Organic acids and derivatives	Carboxylic acids and derivatives	Amino acids, peptides, and analogues	2338-03-06	252.121	4.62302	2M+NH4	C4H7NO3	0	54.5	metab_4292	pos_3716	pos	4.738	4.686	4.72	4.71	4.71	4.768	4.476	4.558	4.64	4.683	4.711	4.709	4.722	0.02812	4.63	0.09446
Rac-5,6-Epoxy-retinoyl-beta-D-glucuronide	0.003648	0.06958	1.1544	1.1189	1.0143	0.0205	yes	up	B(ii)	-	-	-	-	-	-	-	HMDB0060123	Lipids and lipid-like molecules	Prenol lipids	Terpene glycosides	-	515.23	6.15447	M+Na	C26H36O9	0	41.8	metab_8361	pos_7392	pos	5.655	5.593	5.587	5.598	5.621	5.679	5.553	5.53	5.578	5.513	5.587	5.5	5.622	0.03708	5.543	0.03515
Miserotoxin	0.0312	0.1895	1.1477	1.0687	1.0178	0.0255	yes	up	B(ii)	C08507	-	-	-	-	-	-	HMDB0254754	Organic oxygen compounds	Organooxygen compounds	Carbohydrates and carbohydrate conjugates	24502-76-9	309.131	5.52493	M+ACN+H	C9H17NO8	0	47.5	metab_4769	pos_4146	pos	5.128	5.06	5.078	5.08	5.104	5.133	4.906	4.904	5.041	5.038	5.068	5.091	5.097	0.0293	5.008	0.08212
Hypoglycin B	0.03363	0.1946	1.1475	1.1882	1.0286	0.0407	yes	up	B(ii)	C08280	-	-	-	-	-	-	HMDB0029428	Organic acids and derivatives	Carboxylic acids and derivatives	Amino acids, peptides, and analogues	502-37-4	253.118	3.85245	M+H-H2O	C12H18N2O5	0	79	metab_3925	pos_3384	pos	3.886	3.873	3.861	3.881	3.901	4.102	3.849	3.825	3.697	3.865	3.809	3.8	3.917	0.09134	3.808	0.05928
L-alpha-Amino-1H-pyrrole-1-hexanoic acid	0.0331	0.1934	1.1323	1.0761	1.0235	0.0335	yes	up	B(ii)	-	-	-	-	-	-	-	HMDB0040551	Organic acids and derivatives	Carboxylic acids and derivatives	Amino acids, peptides, and analogues	156539-32-1	197.128	3.92713	M+H-2H2O, M+H, M+H-H2O	C10H16N2O2	0	49.8	metab_2139	pos_177	pos	3.94	3.982	3.953	3.943	3.994	3.996	3.914	3.705	3.885	3.936	3.918	3.907	3.968	0.0256	3.877	0.08602
MDMA	9.93e-05	0.007997	1.1309	1.1378	1.0142	0.0203	yes	up	B(i)	C07577	-	-	-	-	-	-	HMDB0254382;HMDB0041931	Organoheterocyclic compounds	Benzodioxoles	Not Available	42542-10-9;4764-17-4	194.117	4.84193	M+H	C11H15NO2	30.3	0	metab_9999	pos_8869	pos	5.01	4.981	4.971	4.972	4.994	5.031	4.916	4.922	4.941	4.91	4.909	4.939	4.993	0.02379	4.923	0.01427
Asparaginylarginine	0.03522	0.1994	1.1308	1.0401	1.0179	0.0256	yes	up	B(ii)	-	-	-	-	-	-	-	HMDB0028725	Organic acids and derivatives	Carboxylic acids and derivatives	Amino acids, peptides, and analogues	2478-01-05	253.141	5.28433	M+H-2H2O	C10H20N6O4	0	46.8	metab_4630	pos_4020	pos	4.917	4.872	4.863	4.867	4.875	4.897	4.706	4.686	4.791	4.854	4.859	4.881	4.882	0.02087	4.796	0.08371
Ile Phe	0.04674	0.2272	1.1208	1.2484	0.9762	-0.0348	yes	down	B(i)	-	-	-	-	-	-	-	-	-	-	-	-	279.17	5.04968	M+H	C15H22N2O3	39.9	0	metab_4509	pos_3912	pos	5.11	5.276	5.294	5.206	5.137	5.028	5.283	5.15	5.28	5.381	5.403	5.311	5.175	0.1027	5.301	0.08979
Cis-p-Menthane-1,7,8-triol	0.04468	0.2224	1.1187	1.0583	1.0214	0.0305	yes	up	B(ii)	-	-	-	-	-	-	-	HMDB0034783	Lipids and lipid-like molecules	Prenol lipids	Monoterpenoids	154843-72-8	230.175	4.84723	M+ACN+H	C10H20O3	0	30.9	metab_9996	pos_8866	pos	4.434	4.327	4.369	4.407	4.446	4.353	4.156	4.309	4.387	4.24	4.374	4.314	4.389	0.0474	4.297	0.08672
Non-6-enedioylcarnitine	0.03023	0.1873	1.118	1.1498	0.9749	-0.0367	yes	down	B(ii)	-	-	-	-	-	-	-	HMDB0241757	Lipids and lipid-like molecules	Fatty Acyls	Fatty acid esters	-	330.191	4.29463	M+H	C16H27NO6	0	56.7	metab_10449	pos_9276	pos	3.983	3.919	3.903	3.967	3.981	4.017	4.062	3.945	4.007	4.209	4.102	4.057	3.962	0.04291	4.064	0.08936
(3R)-3-Hydroxy-N-[(3S)-2-oxooxolan-3-yl]butanamide	0.004736	0.0797	1.1079	1.0856	1.014	0.0201	yes	up	B(ii)	-	-	-	-	-	-	-	HMDB0243607	Organic acids and derivatives	Carboxylic acids and derivatives	Amino acids, peptides, and analogues	-	152.07	0.768517	M+H-2H2O	C8H13NO4	0	55.7	metab_733	pos_10662	pos	5.513	5.48	5.5	5.52	5.545	5.567	5.48	5.377	5.419	5.444	5.486	5.462	5.521	0.03123	5.445	0.0411
(-)-Salsoline	0.001136	0.03597	1.0939	1.1074	1.0192	0.0274	yes	up	B(ii)	C09640	-	-	-	-	-	-	HMDB0003626;HMDB0012469	Organoheterocyclic compounds	Tetrahydroisoquinolines	Not Available	89-31-6;53622-84-7	158.096	4.7351	M+H-2H2O	C11H15NO2	0	38.4	metab_10100	pos_8960	pos	3.763	3.739	3.74	3.762	3.762	3.797	3.712	3.671	3.72	3.723	3.648	3.662	3.76	0.02093	3.689	0.0326
(3R,5Z)-5-Octene-1,3-diol	0.04048	0.2131	1.084	1.0861	1.0202	0.0289	yes	up	B(ii)	-	-	-	-	-	-	-	HMDB0030368;LMFA05000556	Lipids and lipid-like molecules	Fatty Acyls	Fatty alcohols	130272-38-7	330.264	5.66883	2M+ACN+H	C8H16O2	0	43.7	metab_9241	pos_8185	pos	4.552	4.455	4.44	4.525	4.478	4.559	4.461	4.298	4.433	4.33	4.457	4.49	4.501	0.05096	4.412	0.07846
Cyclohexanone	0.01029	0.1177	1.0817	1.0495	1.0196	0.028	yes	up	B(ii)	C00414	-	-	-	-	-	-	HMDB0003315	Organic oxygen compounds	Organooxygen compounds	Carbonyl compounds	108-94-1	116.107	5.46045	M+NH4	C6H10O	0	42.7	metab_4728	pos_4109	pos	3.885	3.883	3.823	3.844	3.818	3.838	3.808	3.715	3.772	3.716	3.81	3.828	3.849	0.02897	3.775	0.04945
L-Pyridosine	0.001099	0.03562	1.0774	1.0584	1.0135	0.0193	yes	up	B(ii)	-	-	-	-	-	-	-	HMDB0029443	Organic acids and derivatives	Carboxylic acids and derivatives	Amino acids, peptides, and analogues	31489-08-4	237.123	3.54555	M+H-H2O, M+H	C12H18N2O4	0	73.4	metab_8070	pos_713	pos	4.964	4.967	4.96	4.942	4.992	4.997	4.904	4.863	4.877	4.916	4.935	4.93	4.97	0.02073	4.904	0.02906
Resolvin D2	0.01135	0.1258	1.0771	1.0586	1.0158	0.0226	yes	up	B(ii)	C18179	-	-	-	-	-	-	HMDB0002294;LMFA04030001	Lipids and lipid-like molecules	Fatty Acyls	Fatty acids and conjugates	82864-77-5	440.239	4.85785	M+ACN+Na	C22H32O5	0	63	metab_9983	pos_8854	pos	4.999	4.936	4.947	4.937	4.974	4.972	4.896	4.81	4.905	4.825	4.92	4.95	4.961	0.0252	4.884	0.05515
N-Acetyl-L-methionine	0.01452	0.1361	1.0746	1.0802	1.019	0.0272	yes	up	B(ii)	C02712	-	-	-	-	-	-	HMDB0011745	Organic acids and derivatives	Carboxylic acids and derivatives	Amino acids, peptides, and analogues	65-82-7	174.058	3.15638	M+H-H2O	C7H13NO3S	0	35.4	metab_85	pos_10074	pos	4.384	4.283	4.295	4.241	4.267	4.32	4.248	4.187	4.213	4.155	4.22	4.283	4.298	0.04966	4.218	0.04471
4-Deoxytetronic acid	0.007048	0.09725	1.0725	1.0418	1.0149	0.0213	yes	up	B(i)	C01770	-	-	-	-	-	-	HMDB0000549;HMDB0000498	Organoheterocyclic compounds	Lactones	Gamma butyrolactones	96-48-0;759-06-8	87.044	2.10893	M+H	C4H6O2	69.4	0	metab_207	pos_10185	pos	4.981	4.98	4.943	4.938	4.968	5.009	4.939	4.818	4.874	4.902	4.925	4.927	4.97	0.02652	4.897	0.0453
(R)-1-Methylpiperidine-2-carboxylic acid	0.001256	0.03813	1.0658	1.0581	1.0126	0.0181	yes	up	B(ii)	-	-	-	-	-	-	-	HMDB0242107	Organic acids and derivatives	Carboxylic acids and derivatives	Amino acids, peptides, and analogues	-	144.102	3.32703	M+H-H2O, M+H	C7H13NO2	0	32.6	metab_7681	pos_678	pos	5.32	5.282	5.282	5.279	5.311	5.333	5.241	5.193	5.249	5.21	5.243	5.272	5.301	0.0233	5.235	0.02854
Alpha-D-GalpNAc-(1->3)-[alpha-L-Fucp-(1->2)]-D-Galp	0.04173	0.2159	1.0651	1.056	1.0185	0.0264	yes	up	B(ii)	-	-	-	-	-	-	-	HMDB0247725	Organic oxygen compounds	Organooxygen compounds	Carbohydrates and carbohydrate conjugates	-	512.202	5.15615	M+H-H2O	C20H35NO15	0	46.7	metab_9725	pos_8621	pos	5.04	5.012	4.949	4.927	5.004	5.107	4.89	4.845	4.837	4.965	4.936	5.017	5.006	0.06458	4.915	0.0706
Chlorobenzene	0.02464	0.1726	1.0638	1.0204	1.0098	0.0141	yes	up	B(ii)	C06990	-	-	-	-	-	-	HMDB0041855	Benzenoids	Benzene and substituted derivatives	Halobenzenes	108-90-7	154.042	3.78832	M+ACN+H	C6H5Cl	0	57.2	metab_3896	pos_3358	pos	7.488	7.368	7.37	7.405	7.354	7.396	7.301	7.271	7.354	7.283	7.383	7.359	7.397	0.04835	7.325	0.04603
Beta-Tyrosine	0.02373	0.1692	1.0632	1.0596	0.9871	-0.0187	yes	down	B(ii)	C04368	-	-	map00350	Tyrosine metabolism	Metabolism	Amino acid metabolism	HMDB0003831	Organic acids and derivatives	Carboxylic acids and derivatives	Amino acids, peptides, and analogues	-	164.07	5.27372	M+H-H2O	C9H11NO3	0	76.5	metab_4623	pos_4014	pos	6.085	6.041	6.002	6.003	6.074	6.116	6.117	6.077	6.119	6.092	6.154	6.231	6.053	0.04619	6.132	0.05535
Morph	0.01337	0.1332	1.0627	1.0369	1.0169	0.0242	yes	up	B(ii)	C01516	-	-	map01100;map04080;map00982	Metabolic pathways;Neuroactive ligand-receptor interaction;Drug metabolism - cytochrome P450	Metabolism;Environmental Information Processing;Metabolism	Global and overview maps;Signaling molecules and interaction;Xenobiotics biodegradation and metabolism	HMDB0014440;HMDB0254890	Alkaloids and derivatives	Morphinans	Not Available	57-27-2	193.097	1.97427	M+H-2H2O	C10H16N2O4	0	52.9	metab_263	pos_10235	pos	4.581	4.551	4.527	4.555	4.584	4.643	4.485	4.417	4.498	4.498	4.531	4.557	4.574	0.03992	4.498	0.04751
Lycorine	0.02836	0.1818	1.0583	0.9782	1.016	0.0229	yes	up	B(ii)	C08532	-	-	-	-	-	-	HMDB0254256;MJDBOTE0000964	Alkaloids and derivatives	Amaryllidaceae alkaloids	Lycorine-type amaryllidaceae alkaloids	476-28-8	305.149	5.38023	M+NH4	C16H17NO4	0	42.5	metab_9508	pos_8426	pos	4.53	4.49	4.473	4.522	4.487	4.513	4.367	4.393	4.422	4.402	4.545	4.463	4.503	0.02231	4.432	0.06399
Gamma-Glutamyl-S-methylcysteine sulfoxide	0.01651	0.1427	1.0413	1.01	1.0158	0.0226	yes	up	B(ii)	-	-	-	-	-	-	-	HMDB0031863	Organic acids and derivatives	Carboxylic acids and derivatives	Amino acids, peptides, and analogues	-	313.106	4.6016	M+CH3OH+H	C9H16N2O6S	0	51.1	metab_4286	pos_3710	pos	4.632	4.502	4.543	4.583	4.519	4.541	4.466	4.499	4.543	4.429	4.489	4.467	4.553	0.04703	4.482	0.03831
N-Cyclohexylformamide	0.006394	0.09193	1.0377	0.9907	1.0128	0.0183	yes	up	B(ii)	C11519	-	-	-	-	-	-	HMDB0255105;HMDB0031314	Organic acids and derivatives	Carboxylic acids and derivatives	Carboxylic acid derivatives	766-92-7;766-93-8	272.233	3.85245	2M+NH4	C7H13NO	0	42.3	metab_10794	pos_9588	pos	5.18	5.149	5.151	5.176	5.111	5.186	5.028	5.123	5.131	5.089	5.091	5.102	5.159	0.02815	5.094	0.03675
(1S,3R,4R)-p-Menthane-1,3-diol	0.0271	0.1793	1.0361	0.9878	1.0151	0.0216	yes	up	B(ii)	-	-	-	-	-	-	-	HMDB0037387	Lipids and lipid-like molecules	Prenol lipids	Monoterpenoids	58342-65-7	214.18	5.82885	M+ACN+H	C10H20O2	0	34.9	metab_9059	pos_8020	pos	4.865	4.806	4.81	4.844	4.829	4.798	4.697	4.739	4.764	4.674	4.84	4.805	4.825	0.02591	4.753	0.06323
21-Deoxycortisol	0.01008	0.1172	1.0312	1.0303	1.0143	0.0205	yes	up	B(ii)	C05497	Hormones and transmitters	Steroid hormones	map00140	Steroid hormone biosynthesis	Metabolism	Lipid metabolism	PW_C002029;HMDB0004030;LMST02030195	Lipids and lipid-like molecules	Steroids and steroid derivatives	Pregnane steroids	641-77-0	385.175	3.96965	M+K	C21H30O4	0	57.6	metab_3984	pos_3438	pos	5.201	5.141	5.158	5.168	5.215	5.241	5.153	5.045	5.093	5.106	5.138	5.15	5.187	0.03803	5.114	0.04168
6-Epi-7-isocucurbic acid glucoside	0.02959	0.1852	1.0179	0.9455	1.0123	0.0176	yes	up	B(ii)	-	-	-	-	-	-	-	HMDB0029782	Lipids and lipid-like molecules	Fatty Acyls	Fatty acyl glycosides	176486-13-8	397.183	6.00985	M+H-2H2O, M+H-H2O, M+Na	C18H30O8	0	31.5	metab_4506	pos_391	pos	5.701	5.676	5.686	5.696	5.677	5.698	5.549	5.538	5.625	5.631	5.667	5.708	5.689	0.01091	5.62	0.06597
Isoleucine glutamate	0.009857	0.1164	1.0171	0.9751	1.013	0.0186	yes	up	B(ii)	-	-	-	-	-	-	-	HMDB0253650	Organic acids and derivatives	Carboxylic acids and derivatives	Amino acids, peptides, and analogues	-	259.129	1.4087	M+H-H2O	C11H20N2O6	0	46.3	metab_391	pos_10352	pos	5.086	5.03	5.09	5.046	5.08	5.068	5	4.945	4.998	4.965	5.054	5.049	5.067	0.024	5.002	0.04391
P-Octopamine	0.03757	0.2048	1.0097	1.0771	0.9824	-0.0256	yes	down	B(ii)	C04227	-	-	map04080	Neuroactive ligand-receptor interaction	Environmental Information Processing	Signaling molecules and interaction	HMDB0004825	Benzenoids	Phenols	1-hydroxy-2-unsubstituted benzenoids	104-14-3	136.076	5.88753	M+H-H2O	C8H11NO2	0	67.8	metab_5018	pos_4370	pos	4.823	4.735	4.762	4.881	4.794	4.833	4.938	4.904	4.909	4.889	4.955	4.754	4.805	0.05237	4.891	0.0716
4-Heptylphenol	0.03361	0.1946	1.0033	0.9623	1.018	0.0257	yes	up	B(ii)	C14698	-	-	-	-	-	-	HMDB0246435	Benzenoids	Phenols	1-hydroxy-2-unsubstituted benzenoids	-	175.148	5.1348	M+H-H2O	C13H20O	0	43.9	metab_4538	pos_3939	pos	4.071	4.095	4.079	4.006	4.062	4.139	4.007	3.905	3.977	4.071	4.02	4.038	4.075	0.04341	4.003	0.0575
Indole-3-acetaldehyde	0.03569	0.2009	1.0023	0.9139	1.0143	0.0205	yes	up	B(i)	C00637	-	-	map01100;map00380	Metabolic pathways;Tryptophan metabolism	Metabolism;Metabolism	Global and overview maps;Amino acid metabolism	HMDB0001190	Organoheterocyclic compounds	Indoles and derivatives	Indoles	2591-98-2	177.102	2.37055	M+H, M+NH4	C10H9NO	43.7	0	metab_2881	pos_2438	pos	4.597	4.591	4.633	4.683	4.625	4.593	4.538	4.494	4.575	4.514	4.653	4.554	4.62	0.0353	4.555	0.05601
