# Supplementary material for: Asparagopsis taxiformis mitigates ruminant methane emissions via microbial modulation and inhibition of methyl-coenzyme M reductase
Source: Front Microbiol. 2025 Apr 25;16:1586456. doi: 10.3389/fmicb.2025.1586456 (PMC12061954; doi:10.3389/fmicb.2025.1586456)
Supplement: Supplementary file 1 [file Data_Sheet_1.ZIP › Supplementary Material/Table S3.xls]

## Sheet: Table S3 Mid：CON
Table S3. Differential metabolites in the Mid group compared with CON
Metabolite+A2:X2A1A2:AA2A2:Z2A1A2:AA2A2:AB2A1AA2:AI2	P_value	FDR	VIP_pred_OPLS-DA	VIP_PLS-DA	FC(Mid/CON)	Log2FC(Mid/CON)	Significant	Regulate	level	KEGG Compound ID	KEGG Compound First Category	KEGG Compound Second Category	KEGG Pathway ID	KEGG Pathway Description	KEGG Pathway First Category	KEGG Pathway Second Category	Library ID	HMDB Superclass	HMDB Class	HMDB Subclass	CAS ID	M/Z	Retention time	Adducts	Formula	Fragmentation Score	Theoretical Fragmentation Score	Metab ID	ID	Mode	DG_5_1	DG_5_2	DG_5_3	DG_5_4	DG_5_5	DG_5_6	CON_1	CON_2	CON_3	CON_4	CON_5	CON_6	mid_mean	mid_SD	con_mean	con_SD
Tyrosyl-Glutamine	3.71e-10	2.21e-08	4.7719	4.7562	4.8562	2.2798	yes	up	B(ii)	-	-	-	-	-	-	-	HMDB0029103	Organic acids and derivatives	Carboxylic acids and derivatives	Amino acids, peptides, and analogues	-	677.282	5.71232	2M+Hac-H	C14H19N3O5	0	49.2	metab_15047	neg_3636	neg	4.987	4.951	4.971	4.927	4.959	4.984	0.8742	0.8458	0.8547	0.8383	0.8776	1.844	4.963	0.0226	1.022	0.4029
[(3-Hexyl-4-methyl-2-oxo-2H-chromen-7-yl)oxy]acetic acid	7.58e-10	3.76e-08	4.3087	4.3046	2.5245	1.336	yes	up	B(ii)	-	-	-	-	-	-	-	HMDB0246674	Phenylpropanoids and polyketides	Coumarins and derivatives	Not Available	-	317.139	4.80725	M-H, M+FA-H	C18H22O5	0	40.2	metab_18108	neg_640	neg	5.522	5.288	5.034	5.541	5.302	5.426	2.305	1.878	1.638	2.385	2.15	2.363	5.352	0.1888	2.12	0.3018
N-Acetylcadaverine	5.47e-08	1.42e-06	4.2005	4.2072	2.1536	1.1068	yes	up	B(i)	-	-	-	-	-	-	-	HMDB0002284	Organic acids and derivatives	Carboxylic acids and derivatives	Carboxylic acid derivatives	32343-73-0	145.133	1.04568	M+H	C7H16N2O	55.6	0	metab_468	pos_10421	pos	4.784	4.687	4.656	4.482	4.515	4.724	2.073	2.888	1.749	2.228	1.809	2.181	4.641	0.1188	2.155	0.4085
(R)-Canadine	2.71e-13	8.26e-11	4.1648	4.1524	2.1442	1.1004	yes	up	B(ii)	C11818	-	-	-	-	-	-	HMDB0243674	Alkaloids and derivatives	Protoberberine alkaloids and derivatives	Not Available	2086-96-6	677.282	5.58492	2M-H	C20H21NO4	0	34.8	metab_19891	neg_8009	neg	5.643	5.592	5.542	5.558	5.599	5.616	2.331	2.611	2.635	2.686	2.647	2.738	5.592	0.03723	2.608	0.1427
Fluoromethylhistidine	1.56e-12	4.26e-10	4.1381	4.1242	2.0099	1.0071	yes	up	B(ii)	-	-	-	-	-	-	-	HMDB0252384	Organic acids and derivatives	Carboxylic acids and derivatives	Amino acids, peptides, and analogues	-	232.046	4.14022	M+2Na-H	C7H10FN3O2	0	36.1	metab_10572	pos_9387	pos	4.733	4.727	4.765	4.393	4.659	4.689	2.319	2.278	2.317	2.32	2.337	2.34	4.661	0.1363	2.319	0.02214
Brivanib alaninate	1.85e-05	0.000217	4.0787	4.0536	0.3835	-1.3827	yes	down	B(ii)	-	-	-	-	-	-	-	HMDB0249387	Organic acids and derivatives	Carboxylic acids and derivatives	Amino acids, peptides, and analogues	-	442.185	4.50328	M+H	C22H24FN5O4	0	54.4	metab_4250	pos_3679	pos	1.222	1.214	1.221	3.026	1.209	1.227	3.897	3.625	3.884	4.084	3.85	4.442	1.52	0.7381	3.964	0.2764
Trans-Grandmarin	5.57e-14	3.27e-11	4.0183	4.0091	1.6075	0.6848	yes	up	B(ii)	-	-	-	-	-	-	-	HMDB0039030	Phenylpropanoids and polyketides	Coumarins and derivatives	Pyranocoumarins	119239-48-4	602.223	5.9568	2M+NH4	C15H16O6	0	58.5	metab_8784	pos_7773	pos	5.927	5.908	5.738	5.771	5.795	5.95	3.638	3.598	3.637	3.64	3.657	3.66	5.848	0.09052	3.638	0.02224
Manoalide	1.06e-12	3.12e-10	3.9837	3.9712	1.7302	0.7909	yes	up	B(ii)	C17156	-	-	-	-	-	-	HMDB0254329;LMPR0105020001	Lipids and lipid-like molecules	Prenol lipids	Terpene lactones	75088-80-1	461.228	4.84723	M+2Na-H	C25H36O5	0	37.8	metab_9993	pos_8863	pos	5.19	5.151	5.131	5.123	5.088	5.182	3.177	2.868	2.907	2.911	2.927	3.047	5.144	0.03844	2.973	0.1169
Nikkomycin	7.67e-15	9.78e-12	3.8461	3.8363	1.6836	0.7515	yes	up	B(ii)	-	-	-	-	-	-	-	HMDB0255605	Lipids and lipid-like molecules	Steroids and steroid derivatives	Bile acids, alcohols and derivatives	-	528.197	5.2149	M+CH3OH+H	C20H25N5O10	0	64.4	metab_4595	pos_3990	pos	4.986	4.98	4.971	4.962	4.954	5.029	2.895	2.988	2.894	3.007	3.047	2.917	4.98	0.02658	2.958	0.06468
Gibberellin A29-catabolite	3.49e-11	4.61e-09	3.8389	3.8247	1.6345	0.7088	yes	up	B(ii)	C11855	-	-	-	-	-	-	LMPR0104170012;HMDB0304360	Lipids and lipid-like molecules	Prenol lipids	Diterpenoids	76040-29-4	347.149	5.78098	M+H, M+Na	C19H22O6	0	41.6	metab_2251	pos_1870	pos	5.302	5.331	5.049	5.198	5.053	5.271	3.252	3.142	3.282	3.031	3.281	3.101	5.201	0.124	3.182	0.1055
Perindoprilat	1.01e-05	0.000125	3.8266	3.8321	1.8862	0.9155	yes	up	B(ii)	C21517	-	-	-	-	-	-	HMDB0060574;PW_C040677	Organic acids and derivatives	Carboxylic acids and derivatives	Amino acids, peptides, and analogues	-	373.233	5.29507	M+CH3OH+H	C17H28N2O5	0	46.2	metab_9584	pos_8495	pos	4.608	4.539	4.652	4.451	4.672	4.715	3.088	2.014	1.774	3.059	1.798	2.922	4.606	0.09678	2.442	0.6437
N-Acetyl-S-(3-hydroxypropyl)cysteine	1.95e-12	3.88e-10	3.7934	3.7845	1.9251	0.9449	yes	up	B(ii)	-	-	-	-	-	-	-	HMDB0245906	Organic acids and derivatives	Carboxylic acids and derivatives	Amino acids, peptides, and analogues	-	258.023	6.07023	M+K-2H	C8H15NO4S	0	30.5	metab_19035	neg_7236	neg	5.139	5.151	5.167	5.208	5.207	5.104	2.63	2.629	2.607	2.975	2.633	2.617	5.163	0.04048	2.682	0.144
1-(4-(5-Maleimidopentyl)aminobenzyl)ethylenediaminetetraacetic acid	2.62e-07	4.43e-06	3.7456	3.7506	1.8646	0.8989	yes	up	B(ii)	-	-	-	-	-	-	-	HMDB0244700	Organic acids and derivatives	Carboxylic acids and derivatives	Tetracarboxylic acids and derivatives	-	599.177	5.84145	M+K-2H	C26H34N4O10	0	50.5	metab_15163	neg_3740	neg	5.417	5.395	5.439	5.356	5.413	5.456	3.581	2.624	3.516	2.491	2.69	2.52	5.413	0.03503	2.903	0.5051
3,4-Methyleneadipic acid	2.19e-07	4.61e-06	3.7359	3.7213	1.6488	0.7214	yes	up	B(ii)	-	-	-	-	-	-	-	HMDB0059756	Lipids and lipid-like molecules	Fatty Acyls	Fatty acids and conjugates	-	234.073	4.52483	M+ACN+Na	C8H10O4	0	33.4	metab_10239	pos_9085	pos	4.942	5.024	5.054	4.972	5.049	4.876	2.908	2.564	3.302	3.493	3.249	2.626	4.986	0.06976	3.024	0.3822
Prednisolone metasulfobenzoate	3.1e-17	6.54e-14	3.7152	3.7061	1.7763	0.8289	yes	up	B(ii)	-	-	-	-	-	-	-	HMDB0256747	Lipids and lipid-like molecules	Steroids and steroid derivatives	Pregnane steroids	-	579.15	5.7827	M+Cl	C28H32O9S	0	35.7	metab_15112	neg_3695	neg	5.43	5.458	5.447	5.38	5.431	5.431	3.057	3.024	3.034	3.047	3.133	3.047	5.43	0.0267	3.057	0.03899
Efegatran	1.8e-10	1.42e-08	3.7056	3.6978	1.6235	0.6991	yes	up	B(ii)	-	-	-	-	-	-	-	HMDB0251713	Organic acids and derivatives	Carboxylic acids and derivatives	Amino acids, peptides, and analogues	-	461.228	5.16147	M+2Na-H	C21H32N6O3	0	46.8	metab_9718	pos_8615	pos	5.087	5.017	4.745	4.86	4.799	5.04	3.155	2.918	2.957	2.985	2.993	3.188	4.924	0.1417	3.033	0.1111
2-Nonenoic acid	1.89e-10	1.45e-08	3.6998	3.6948	1.7461	0.8041	yes	up	B(ii)	-	-	-	-	-	-	-	HMDB0031271	Lipids and lipid-like molecules	Fatty Acyls	Fatty acids and conjugates	3760-11-0	174.149	5.87162	M+NH4	C9H16O2	0	43.8	metab_8978	pos_7949	pos	4.375	4.377	4.407	4.385	4.385	4.566	2.502	2.467	2.861	2.435	2.451	2.455	4.416	0.07436	2.529	0.1645
Zearalenone	1.62e-08	4.94e-07	3.6828	3.6736	1.6038	0.6815	yes	up	B(i)	C09981	-	-	-	-	-	-	LMPK04000016;HMDB0031752;HMDB0258416;MJDBOTE0001201	Phenylpropanoids and polyketides	Macrolides and analogues	Zearalenones	17924-92-4	319.154	4.80983	M+H	C18H22O5	34.6	0	metab_4369	pos_3786	pos	5.185	4.923	4.724	5.189	4.946	5.12	3.242	2.752	3.029	3.11	3.265	3.361	5.015	0.1833	3.127	0.2177
4-(2,6,6-Trimethyl-1-cyclohexen-1-yl)-2-butanone	4.93e-12	9.67e-10	3.6744	3.6689	1.7656	0.8202	yes	up	B(ii)	C03527	-	-	-	-	-	-	HMDB0032913	Lipids and lipid-like molecules	Prenol lipids	Sesquiterpenoids	17283-81-7	177.164	4.62838	M+H-H2O	C13H22O	0	46.2	metab_10188	pos_9039	pos	4.306	4.347	4.242	4.196	4.255	4.321	2.38	2.339	2.378	2.641	2.398	2.402	4.278	0.05648	2.423	0.109
Coriandrone D	7.55e-08	1.57e-06	3.652	3.6585	2.1545	1.1074	yes	up	B(ii)	-	-	-	-	-	-	-	HMDB0029972	Organoheterocyclic compounds	Benzopyrans	2-benzopyrans	177795-33-4	333.134	4.70535	M-H2O-H	C18H24O7	0	42.8	metab_14473	neg_3113	neg	4.67	4.048	3.9	4.729	4.512	4.665	1.938	2.197	1.915	1.896	2.44	1.925	4.421	0.3564	2.052	0.2207
Ent-Aprepitant	2.69e-15	2.02e-12	3.6312	3.622	1.822	0.8655	yes	up	B(ii)	-	-	-	-	-	-	-	HMDB0251821	Organoheterocyclic compounds	Oxazinanes	Morpholines	-	579.15	5.0738	M+FA-H	C23H21F7N4O3	0	47.3	metab_14671	neg_3293	neg	4.961	5.022	5.109	4.973	5.053	5.029	2.757	2.724	2.842	2.716	2.761	2.745	5.025	0.05438	2.758	0.04499
L-3,5-Diiodotyrosine	3.59e-14	2.51e-11	3.5942	3.585	1.4201	0.506	yes	up	B(i)	C01060	Peptides	Amino acids	map01100;map04918;map00350	Metabolic pathways;Thyroid hormone synthesis;Tyrosine metabolism	Metabolism;Organismal Systems;Metabolism	Global and overview maps;Endocrine system;Amino acid metabolism	HMDB0003474	Organic acids and derivatives	Carboxylic acids and derivatives	Amino acids, peptides, and analogues	300-39-0	433.874	4.6766	M+H	C9H9I2NO3	95.9	0	metab_10139	pos_8996	pos	5.98	5.931	5.992	5.865	6.008	6.062	4.206	4.166	4.205	4.208	4.225	4.228	5.973	0.06777	4.206	0.02224
Diethylaminoethyl-dextran	2.03e-12	5.01e-10	3.5764	3.5645	1.546	0.6285	yes	up	B(ii)	-	-	-	-	-	-	-	HMDB0251242	Lipids and lipid-like molecules	Fatty Acyls	Fatty acyl glycosides	-	667.295	4.71915	M+ACN+Na	C24H45NO16	0	72.8	metab_4331	pos_3751	pos	4.976	5.007	4.919	4.938	4.939	4.951	3.305	3.112	3.17	3.132	3.154	3.358	4.955	0.03162	3.205	0.1011
Agar	8.52e-05	0.0005968	3.5641	3.5541	2.0675	1.0479	yes	up	B(ii)	C08815	-	-	-	-	-	-	HMDB0248056	Organic oxygen compounds	Organooxygen compounds	Carbohydrates and carbohydrate conjugates	9002-18-0	371.113	5.25473	M+Cl	C14H24O9	0	80	metab_20151	neg_8245	neg	4.841	4.85	4.607	4.648	4.605	4.736	2.999	0.7582	1.472	2.925	2.793	2.731	4.714	0.1119	2.28	0.9348
Ginkgolide A	1.28e-08	3.62e-07	3.5417	3.5444	1.7652	0.8198	yes	up	B(ii)	C07601	-	-	-	-	-	-	HMDB0036862;LMPR0104540001;MJDBOTE0001317	Lipids and lipid-like molecules	Prenol lipids	Sesquiterpenoids	15291-75-5	389.123	5.76033	M-H2O-H	C20H24O9	0	51.4	metab_19728	neg_7862	neg	5.376	5.354	4.763	5.084	4.886	5.111	3.205	2.82	3.094	2.766	2.654	2.784	5.096	0.2451	2.887	0.2134
4-Amino-2,2,6,6-tetramethylpiperidin-1-ol	1.26e-09	6.3e-08	3.5355	3.5291	1.775	0.8278	yes	up	B(ii)	-	-	-	-	-	-	-	HMDB0246342	Organoheterocyclic compounds	Piperidines	Aminopiperidines	-	173.165	3.42823	M+H	C9H20N2O	0	40.7	metab_11145	pos_9905	pos	4.006	4.18	3.734	3.844	3.799	4.2	2.231	2.191	2.23	2.233	2.25	2.253	3.96	0.1993	2.231	0.02211
Hydralazine pyruvate hydrazone	5.37e-07	9.95e-06	3.4856	3.4711	1.7122	0.7759	yes	up	B(ii)	-	-	-	-	-	-	-	HMDB0061143	Organoheterocyclic compounds	Diazanaphthalenes	Benzodiazines	67536-13-4	213.079	3.91092	M+H-H2O	C11H10N4O2	0	44.6	metab_3958	pos_3414	pos	4.138	4.076	4.038	4.251	4.202	4.06	2.564	2.63	2.553	1.753	2.229	2.735	4.128	0.08522	2.411	0.3642
Physalin K	3.61e-09	1.32e-07	3.4685	3.458	1.6585	0.7299	yes	up	B(ii)	-	-	-	-	-	-	-	HMDB0034347	Lipids and lipid-like molecules	Steroids and steroid derivatives	Physalins and derivatives	76045-35-7	579.15	5.39313	M+Na-2H	C28H30O12	0	46	metab_14838	neg_3448	neg	5.26	5.312	5.297	5.236	5.266	5.271	3.203	2.845	3.273	3.425	3.467	2.866	5.274	0.02695	3.18	0.2691
Zileuton O-glucuronide	3.25e-12	7.1e-10	3.4287	3.419	1.5448	0.6274	yes	up	B(ii)	-	-	-	-	-	-	-	HMDB0060914	Organic oxygen compounds	Organooxygen compounds	Carbohydrates and carbohydrate conjugates	-	435.081	2.10893	M+Na	C17H20N2O8S	0	34.7	metab_203	pos_10181	pos	4.561	4.612	4.628	4.414	4.494	4.684	2.992	2.907	2.946	2.949	2.966	2.97	4.565	0.0981	2.955	0.02858
Bis(2,5-dihydroxypyrrol-1-yl) octanedioate	3.54e-13	9.32e-11	3.3677	3.3579	1.6765	0.7455	yes	up	B(ii)	-	-	-	-	-	-	-	HMDB0260390	Organoheterocyclic compounds	Pyrroles	Substituted pyrroles	-	405.07	0.838867	M+K-2H	C16H20N2O8	0	83.9	metab_13370	neg_2113	neg	4.736	4.949	4.827	4.736	4.853	4.909	2.888	2.855	2.865	2.846	2.973	2.875	4.835	0.08757	2.884	0.04635
Sorgolactone	6.89e-10	3.54e-08	3.3141	3.3136	1.6377	0.7117	yes	up	B(ii)	C09186	-	-	-	-	-	-	HMDB0039607	Lipids and lipid-like molecules	Prenol lipids	Terpene lactones	141262-39-7	361.128	4.99935	M+FA-H	C18H20O5	0	36.9	metab_14621	neg_3247	neg	5.087	5.108	4.712	4.88	4.764	4.957	3.166	3.031	3.129	2.903	2.958	2.831	4.918	0.1633	3.003	0.1301
N'-Formylkynurenine	4.04e-10	2.49e-08	3.2728	3.2616	1.3657	0.4496	yes	up	B(ii)	C02700	-	-	map01100;map00380;map01240	Metabolic pathways;Tryptophan metabolism;Biosynthesis of cofactors	Metabolism;Metabolism;Metabolism	Global and overview maps;Amino acid metabolism;Global and overview maps	HMDB0001200;HMDB0060485;PW_C000935	Organic oxygen compounds	Organooxygen compounds	Carbonyl compounds	1022-31-7	237.087	2.20492	M+H	C11H12N2O4	0	66.1	metab_11276	pos_10167	pos	5.538	5.52	5.527	5.429	5.465	5.552	4.12	3.784	3.927	4.135	4.089	4.133	5.505	0.04765	4.031	0.1446
3,5,7-Trimethylepicatechin	4.66e-09	1.77e-07	3.2594	3.2504	1.3515	0.4346	yes	up	B(ii)	-	-	-	-	-	-	-	HMDB0302511	Phenylpropanoids and polyketides	Flavonoids	Flavans	-	333.133	4.90565	M+H-2H2O, M+H, M+H-H2O	C18H20O6	0	46	metab_4884	pos_425	pos	5.745	5.527	5.461	5.793	5.662	5.746	4.239	4.222	4.272	3.898	4.26	4.217	5.656	0.1336	4.185	0.1421
Kaempferol 3-rhamnoside-7-glucoside	4.79e-09	1.64e-07	3.2371	3.2343	1.6656	0.736	yes	up	B(ii)	C10627	-	-	-	-	-	-	LMPK12111864;HMDB0304571	Lignans, neolignans and related compounds	Furanoid lignans	Tetrahydrofuran lignans	-	399.106	4.90352	M+FA-H	C20H18O6	0	57.2	metab_14570	neg_3200	neg	4.626	4.427	4.409	4.78	4.659	4.621	2.691	2.492	3.004	2.96	2.756	2.623	4.587	0.1431	2.754	0.1972
Benzyloxycarbonylvalyl-alanyl-aspartyl Fluoromethyl Ketone	1.28e-06	1.68e-05	3.2339	3.2105	1.5213	0.6053	yes	up	B(ii)	-	-	-	-	-	-	-	HMDB0244824;HMDB0258100	Organoheterocyclic compounds	Azaspirodecane derivatives	Not Available	-	526.182	5.21228	M+FA-H	C22H28FN3O8	0	62.1	metab_14748	neg_3363	neg	5.469	5.443	5.453	5.413	5.412	5.432	2.724	3.821	3.466	3.687	3.824	3.922	5.437	0.02243	3.574	0.4453
Gamma-Glutamylleucine	3.39e-13	1.18e-10	3.2266	3.2168	1.3445	0.4271	yes	up	B(ii)	-	-	-	-	-	-	-	HMDB0011171	Organic acids and derivatives	Carboxylic acids and derivatives	Amino acids, peptides, and analogues	2566-39-4	225.123	3.93245	M+H-2H2O	C11H20N2O5	0	59.9	metab_3967	pos_3422	pos	5.595	5.54	5.585	5.49	5.532	5.605	4.188	4.029	4.114	4.15	4.166	4.157	5.558	0.04433	4.134	0.05673
Teleocidin B 2	6.91e-06	7.07e-05	3.2252	3.2099	0.6647	-0.5892	yes	down	B(ii)	-	-	-	-	-	-	-	HMDB0258787	Organic acids and derivatives	Carboxylic acids and derivatives	Amino acids, peptides, and analogues	-	901.631	6.6503	2M-H	C28H41N3O2	0	40.5	metab_16284	neg_4754	neg	3.782	3.447	3.968	3.388	3.411	4.595	5.985	5.444	5.69	5.443	6.02	5.4	3.765	0.4689	5.664	0.282
Deferitrin	1.47e-10	1.11e-08	3.2178	3.2091	1.5496	0.6319	yes	up	B(ii)	-	-	-	-	-	-	-	HMDB0250934	Organic acids and derivatives	Carboxylic acids and derivatives	Amino acids, peptides, and analogues	-	274.018	5.64862	M+Na-2H	C11H11NO4S	0	51.9	metab_14999	neg_3593	neg	4.911	4.927	5.087	5.141	5.089	5.143	3.242	3.049	3.198	3.416	3.37	3.277	5.05	0.1042	3.259	0.1305
Gibberellin A3	4.67e-12	8.13e-10	3.1979	3.1927	1.499	0.584	yes	up	B(ii)	C01699	-	-	-	-	-	-	HMDB0003559;LMPR0104170002	Lipids and lipid-like molecules	Prenol lipids	Diterpenoids	1977-06-05	345.134	5.7774	M-H	C19H22O6	0	59.8	metab_15102	neg_3686	neg	5.391	5.423	5.18	5.3	5.167	5.37	3.572	3.495	3.536	3.543	3.496	3.589	5.305	0.1098	3.539	0.03827
Ganolucidic acid A	2.33e-06	2.81e-05	3.1808	3.1627	0.55	-0.8625	yes	down	B(ii)	-	-	-	-	-	-	-	HMDB0035302	Lipids and lipid-like molecules	Prenol lipids	Triterpenoids	98665-21-5	481.296	6.45322	M-H2O-H	C30H44O6	0	31	metab_16062	neg_4553	neg	2.364	1.99	1.972	3.057	1.974	1.984	4.263	3.885	4.019	3.926	4.217	3.945	2.223	0.4364	4.042	0.1595
Anisatin	7.73e-06	9.9e-05	3.1762	3.1758	1.5193	0.6034	yes	up	B(ii)	C09294	-	-	-	-	-	-	HMDB0302686	Lipids and lipid-like molecules	Prenol lipids	Terpene lactones	5230-87-5	367.081	5.7437	M+K	C15H20O8	0	63.9	metab_4897	pos_4261	pos	4.796	4.728	3.665	4.315	4.02	4.456	2.85	2.809	2.848	2.852	2.868	2.872	4.33	0.4315	2.85	0.02221
Batatasin IV	4.09e-09	1.45e-07	3.1752	3.1711	1.5367	0.6198	yes	up	B(ii)	C10247	-	-	-	-	-	-	LMPK13090032;HMDB0032641	Phenylpropanoids and polyketides	Stilbenes	Not Available	60347-67-3	243.102	5.92658	M-H, M+FA-H	C15H16O3	0	39.9	metab_20627	neg_868	neg	4.94	4.971	5.149	5.046	5.093	5.034	3.203	3.564	3.387	3.215	3.378	2.928	5.039	0.07701	3.279	0.217
Nomega-Acetylhistamine	5.56e-08	1.44e-06	3.1683	3.1711	1.3648	0.4487	yes	up	B(i)	C05135	-	-	map00340	Histidine metabolism	Metabolism	Amino acid metabolism	HMDB0013253	Organic acids and derivatives	Carboxylic acids and derivatives	Carboxylic acid derivatives	673-49-4	154.097	0.811067	M+H-H2O, M+H	C7H11N3O	87.4	0	metab_2587	pos_2172	pos	5.118	5.293	5.476	5.096	5.352	5.403	3.808	3.883	3.814	4.236	3.69	3.827	5.29	0.154	3.876	0.187
Mono-Benzyl malonate	1.46e-10	1.11e-08	3.1584	3.1539	1.4572	0.5432	yes	up	B(ii)	-	-	-	-	-	-	-	HMDB0059721	Benzenoids	Benzene and substituted derivatives	Benzyloxycarbonyls	40204-26-0	581.166	5.54235	2M-H, 3M-H	C10H10O4	0	42.5	metab_19360	neg_753	neg	5.666	5.66	5.373	5.454	5.382	5.551	3.722	3.927	3.812	3.779	3.653	3.813	5.514	0.1317	3.784	0.09297
Tridecanoic Acid	1.75e-10	1.24e-08	3.1413	3.1369	1.4738	0.5595	yes	up	B(i)	C17076	-	-	-	-	-	-	HMDB0000910;LMFA01010013;MJDBOTE0000603	Lipids and lipid-like molecules	Fatty Acyls	Fatty acids and conjugates	638-53-9	259.191	6.30392	M+FA-H	C13H26O2	36.3	0	metab_18530	neg_6780	neg	5.376	5.339	5.335	5.238	5.286	5.375	3.743	3.445	3.636	3.82	3.444	3.59	5.325	0.05367	3.613	0.1533
5-Methoxydimethyltryptamine	2.21e-07	4.61e-06	3.1285	3.1215	1.438	0.5241	yes	up	B(ii)	C08309	-	-	-	-	-	-	HMDB0002004	Organoheterocyclic compounds	Indoles and derivatives	Tryptamines and derivatives	1019-45-0	219.149	4.98543	M+H	C13H18N2O	0	40.8	metab_4475	pos_3882	pos	4.679	4.752	4.647	4.433	4.335	4.374	2.808	3.167	3.36	3.078	3.143	3.377	4.537	0.177	3.155	0.2087
Theasaponin F1	1.91e-09	8.72e-08	3.1199	3.1163	0.7357	-0.4428	yes	down	B(ii)	C12367	-	-	map01100	Metabolic pathways	Metabolism	Global and overview maps	HMDB0302085	Benzenoids	Naphthacenes	Not Available	-	774.185	4.1083	2M+ACN+H	C20H14O7	0	35.6	metab_4049	pos_3497	pos	3.601	3.785	3.975	3.793	3.587	3.794	5.161	4.999	5.063	5.06	5.146	5.2	3.756	0.1444	5.105	0.07601
Cis-p-Coumaric acid	3.97e-07	6.33e-06	3.0966	3.0919	1.5428	0.6256	yes	up	B(ii)	C06738	-	-	-	-	-	-	HMDB0030677	Phenylpropanoids and polyketides	Cinnamic acids and derivatives	Hydroxycinnamic acids and derivatives	4501-31-9	387.107	5.44655	2M+Hac-H	C9H8O3	0	66.3	metab_20005	neg_8112	neg	5.061	5.109	4.581	4.81	4.671	4.944	2.989	3.389	3.409	2.665	3.114	3.347	4.863	0.2123	3.152	0.2917
L-Formylkynurenine	3.79e-09	1.49e-07	3.0802	3.0674	1.3985	0.4839	yes	up	B(ii)	C02700	-	-	map01100;map00380;map01240	Metabolic pathways;Tryptophan metabolism;Biosynthesis of cofactors	Metabolism;Metabolism;Metabolism	Global and overview maps;Amino acid metabolism;Global and overview maps	HMDB0060485	Organic oxygen compounds	Organooxygen compounds	Carbonyl compounds	1022-31-7	237.087	2.7026	M+H	C11H12N2O4	0	54.3	metab_133	pos_10117	pos	4.604	4.604	4.615	4.569	4.574	4.616	3.451	2.965	3.286	3.336	3.301	3.382	4.597	0.02074	3.287	0.1688
20-hydroxyleukotriene B4	5.54e-09	1.85e-07	3.0659	3.062	1.4169	0.5027	yes	up	B(ii)	C04853	-	-	map00590	Arachidonic acid metabolism	Metabolism	Lipid metabolism	HMDB0245567;HMDB0001509	Lipids and lipid-like molecules	Fatty Acyls	Eicosanoids	79516-82-8	333.207	6.48532	M-H2O-H	C20H32O5	0	61.4	metab_18282	neg_6557	neg	5.763	5.693	5.513	5.511	5.336	5.69	4.103	3.912	3.741	3.778	4.062	4.048	5.584	0.1593	3.941	0.1544
3-Methyloxindole	3.24e-09	1.33e-07	3.0571	3.0558	0.7637	-0.3889	yes	down	B(i)	C02366	-	-	-	-	-	-	HMDB0304943	Organoheterocyclic compounds	Indoles and derivatives	Indolines	1504-06-9	148.076	3.95902	M+H	C9H9NO	97.1	0	metab_3976	pos_3430	pos	4.231	4.31	4.092	4.288	4.098	4.174	5.343	5.437	5.513	5.39	5.71	5.593	4.199	0.09336	5.498	0.1371
5-Isopropyl-2-(2-methylpropyl)-2-cyclohexen-1-one	2.45e-09	1.06e-07	3.0483	3.0492	1.4005	0.4859	yes	up	B(ii)	-	-	-	-	-	-	-	HMDB0038216	Lipids and lipid-like molecules	Prenol lipids	Monoterpenoids	79862-15-0	177.164	4.7672	M+H-H2O, M+H	C13H22O	0	48	metab_2392	pos_1998	pos	4.518	4.544	4.519	4.456	4.514	4.559	3.207	3.066	3.221	3.514	3.11	3.236	4.518	0.03518	3.226	0.1566
2-beta-d-Ribofuranosyl thiazole-4-carboxamide	1.24e-06	2.06e-05	3.0473	3.0298	1.4219	0.5078	yes	up	B(ii)	-	-	-	-	-	-	-	HMDB0245037	Organic oxygen compounds	Organooxygen compounds	Carbohydrates and carbohydrate conjugates	-	321.011	2.11427	M+2Na-H	C9H12N2O6S	0	33.7	metab_200	pos_10179	pos	4.445	4.498	4.517	4.32	4.386	4.488	3.41	2.563	3.009	3.244	3.21	3.307	4.442	0.07587	3.124	0.3049
Ginkgolide B	3.82e-08	9.02e-07	3.0453	3.051	1.5704	0.6511	yes	up	B(ii)	C07602	-	-	-	-	-	-	LMPR0104540002;HMDB0036861;MJDBOTE0001623	Lipids and lipid-like molecules	Prenol lipids	Terpene lactones	15291-77-7	405.118	4.47102	M-H2O-H	C20H24O10	0	47.6	metab_14342	neg_2997	neg	4.757	4.655	4.266	4.463	4.366	4.647	3.229	2.765	2.939	2.894	2.77	2.695	4.526	0.1909	2.882	0.1923
Bufexamac	2.15e-13	8.66e-11	3.0418	3.0318	1.29	0.3674	yes	up	B(i)	-	-	-	-	-	-	-	-	-	-	-	-	206.117	3.3748	M+H-H2O	C12H17NO3	45.7	0	metab_11188	pos_9944	pos	5.662	5.669	5.56	5.583	5.595	5.664	4.378	4.299	4.338	4.348	4.403	4.381	5.622	0.04833	4.358	0.03736
Oxymetholone	7.54e-09	2.58e-07	3.0407	3.0346	1.3399	0.4221	yes	up	B(ii)	C07393	-	-	-	-	-	-	HMDB0256016	Lipids and lipid-like molecules	Steroids and steroid derivatives	Androstane steroids	434-07-1	355.222	5.30568	M+Na	C21H32O3	0	57.1	metab_9577	pos_8489	pos	5.082	4.998	5.076	4.949	5.073	5.215	3.994	3.914	3.558	3.777	3.728	3.717	5.066	0.09013	3.781	0.1546
9-Hpode	6.72e-10	3.67e-08	3.0371	3.0349	0.8007	-0.3207	yes	down	B(ii)	C14827	-	-	map01100;map00591	Metabolic pathways;Linoleic acid metabolism	Metabolism;Metabolism	Global and overview maps;Lipid metabolism	HMDB0242602;LMFA02000012;HMDB0062434	Lipids and lipid-like molecules	Fatty Acyls	Lineolic acids and derivatives	29774-12-7	330.263	6.21288	M+NH4	C18H32O4	0	60.1	metab_8238	pos_7281	pos	5.163	5.226	5.121	5.095	5.015	5.145	6.611	6.427	6.375	6.243	6.367	6.399	5.128	0.07093	6.404	0.1193
Formyl-5-hydroxykynurenamine	3.68e-14	1.56e-11	3.0356	3.0292	1.378	0.4626	yes	up	B(ii)	C05647	-	-	map00380	Tryptophan metabolism	Metabolism	Amino acid metabolism	HMDB0012948;PW_C008135	Organic oxygen compounds	Organooxygen compounds	Carbonyl compounds	958733-17-0	253.083	2.18942	M+FA-H	C10H12N2O3	0	36.9	metab_13568	neg_2295	neg	5.813	5.807	5.809	5.724	5.753	5.803	4.279	4.124	4.181	4.171	4.212	4.219	5.785	0.03711	4.198	0.05241
Baikiain	2.45e-14	1.14e-11	3.0325	3.025	1.4052	0.4908	yes	up	B(ii)	-	-	-	-	-	-	-	HMDB0302856	Organic acids and derivatives	Carboxylic acids and derivatives	Amino acids, peptides, and analogues	-	253.119	3.54702	2M-H	C6H9NO2	0	33.2	metab_13842	neg_2541	neg	5.483	5.457	5.522	5.455	5.5	5.501	3.871	3.877	3.898	3.959	3.838	3.982	5.486	0.02659	3.904	0.05543
PE(20:1/0:0)	1.04e-07	2.03e-06	3.0238	3.0114	0.702	-0.5105	yes	down	B(i)	-	-	-	-	-	-	-	-	-	-	-	-	506.324	6.74098	M-H	C25H50NO7P	90	0	metab_17914	neg_6225	neg	3.968	3.884	3.535	3.751	3.458	4.144	5.494	5.302	5.386	5.273	5.62	5.317	3.79	0.2619	5.399	0.1343
Tetrahydroaldosterone-3-glucuronide	1.99e-08	5.38e-07	3.0045	3.0017	0.7113	-0.4915	yes	down	B(ii)	-	-	-	-	-	-	-	LMST05010067;HMDB0010357	Lipids and lipid-like molecules	Steroids and steroid derivatives	Steroidal glycosides	20605-81-6	585.256	5.99033	M+FA-H	C27H40O11	0	33.3	metab_19258	neg_7437	neg	3.482	4.008	3.87	3.91	4.213	3.983	5.56	5.479	5.454	5.472	5.521	5.5	3.911	0.2413	5.498	0.03837
8-Nitroguanine	0.001146	0.005463	2.9925	2.9798	0.5263	-0.926	yes	down	B(ii)	-	-	-	-	-	-	-	HMDB0247453	Organoheterocyclic compounds	Imidazopyrimidines	Purines and purine derivatives	-	217.008	5.72828	M+Na-2H	C5H4N6O3	0	41.7	metab_19771	neg_7900	neg	2.418	2.738	1.363	1.342	3.207	1.374	4.832	3.597	3.502	4.553	3.415	3.746	2.074	0.8214	3.941	0.599
Azacitidine	4.13e-08	1.1e-06	2.9838	2.9671	1.3918	0.477	yes	up	B(ii)	C11262	-	-	-	-	-	-	HMDB0015063;HMDB0248552	Organic oxygen compounds	Organooxygen compounds	Carbohydrates and carbohydrate conjugates	320-67-2	289.05	2.11427	M+2Na-H	C8H12N4O5	0	58.4	metab_3494	pos_2994	pos	4.372	4.405	4.478	4.254	4.385	4.468	3.456	2.924	2.988	3.167	3.182	3.227	4.394	0.08116	3.157	0.1887
Gymnodimine	2.25e-06	3.39e-05	2.9501	2.9247	0.7643	-0.3878	yes	down	B(ii)	C20025	-	-	-	-	-	-	HMDB0041430	Organoheterocyclic compounds	Pyridines and derivatives	Hydropyridines	173792-58-0	530.321	6.73748	M+Na	C32H45NO4	0	71.7	metab_7126	pos_6275	pos	4.072	3.691	3.918	4.31	3.685	4.363	5.148	5.168	5.2	5.253	5.453	5.237	4.007	0.2947	5.243	0.1102
Mevalonic acid	9.43e-11	9.13e-09	2.9418	2.933	1.4428	0.5289	yes	up	B(ii)	C00418	-	-	map01100;map04216;map00900	Metabolic pathways;Ferroptosis;Terpenoid backbone biosynthesis	Metabolism;Cellular Processes;Metabolism	Global and overview maps;Cell growth and death;Metabolism of terpenoids and polyketides	PW_C000152;HMDB0000227;LMFA01050352	Lipids and lipid-like molecules	Fatty Acyls	Fatty acids and conjugates	17817-88-8;150-97-0	131.07	2.19428	M+H-H2O	C6H12O4	0	39.3	metab_3506	pos_3003	pos	3.943	3.906	3.886	3.768	3.824	3.914	2.755	2.578	2.81	2.646	2.655	2.664	3.874	0.06524	2.685	0.08352
1-Tert-butyl 4-ethyl 5-oxoazepane-1,4-dicarboxylate	1.21e-06	2.02e-05	2.9388	2.9332	1.3336	0.4153	yes	up	B(ii)	-	-	-	-	-	-	-	HMDB0244604	Organoheterocyclic compounds	Azepanes	Not Available	-	303.191	5.12952	M+NH4	C14H23NO5	0	33.2	metab_4536	pos_3937	pos	5.06	4.977	4.906	4.801	4.855	5.044	3.483	3.422	3.465	3.989	3.974	3.897	4.941	0.1043	3.705	0.2746
D-Glucosaminide	3.25e-06	4.66e-05	2.9248	2.9242	1.3286	0.4099	yes	up	B(ii)	C06023	-	-	map01100;map00520	Metabolic pathways;Amino sugar and nucleotide sugar metabolism	Metabolism;Metabolism	Global and overview maps;Carbohydrate metabolism	HMDB0004270	Organic oxygen compounds	Organooxygen compounds	Carbohydrates and carbohydrate conjugates	78341-33-0	524.203	5.80763	M+Na	C18H35N3O13	0	33.8	metab_4942	pos_4301	pos	5.006	5.019	5.042	4.973	4.999	5.069	3.252	3.586	3.799	4.158	4.053	3.814	5.018	0.03385	3.777	0.327
(2S,4R,6S)-2-[2-(4-hydroxy-3-methoxyphenyl)ethyl]tetrahydro-6-(4-hydroxy-3,5-dimethoxyphenyl)-2H-pyran-4-ol	8.79e-06	0.0001117	2.9195	2.9051	1.3607	0.4443	yes	up	B(ii)	-	-	-	-	-	-	-	HMDB0030504	Phenylpropanoids and polyketides	Diarylheptanoids	Linear diarylheptanoids	182227-94-7	446.217	4.83637	M+ACN+H	C22H28O7	0	46.5	metab_4385	pos_3800	pos	4.705	4.617	4.696	4.723	4.621	4.682	3.051	3.755	3.661	2.913	3.726	3.504	4.674	0.04476	3.435	0.3642
Cimiracemate A	2.96e-07	4.89e-06	2.9193	2.9145	1.3934	0.4786	yes	up	B(ii)	-	-	-	-	-	-	-	HMDB0250255	Phenylpropanoids and polyketides	Cinnamic acids and derivatives	Hydroxycinnamic acids and derivatives	-	403.103	5.38248	M+FA-H	C19H18O7	0	45.8	metab_20064	neg_8166	neg	5.722	5.645	5.044	5.239	5.103	5.483	3.834	3.715	3.725	3.901	3.941	4.019	5.373	0.2854	3.856	0.1213
Vicriviroc	0.03602	0.08989	2.9136	2.9042	2.1853	1.1278	yes	up	B(ii)	-	-	-	-	-	-	-	HMDB0259804	Benzenoids	Benzene and substituted derivatives	Trifluoromethylbenzenes	-	514.284	7.01823	M-H2O-H	C28H38F3N5O2	0	33.1	metab_16634	neg_5070	neg	4.57	2.899	5.378	4.906	3.725	4.978	0.0124	4.32	0.0118	3.277	4.476	0.0121	4.41	0.9255	2.018	2.236
2-Hydroxyquinoline	1.47e-07	3.21e-06	2.9095	2.9058	0.7887	-0.3425	yes	down	B(i)	C06338	-	-	-	-	-	-	-	-	-	-	70254-42-1	146.06	5.35367	M+H	C9H7NO	74.5	0	metab_4668	pos_4055	pos	4.524	4.816	4.366	4.39	4.145	4.449	5.675	5.583	5.598	5.709	5.665	5.612	4.448	0.2207	5.64	0.04964
Hydroxypioglitazone	1.85e-06	2.31e-05	2.901	2.8996	1.5221	0.6061	yes	up	B(ii)	-	-	-	-	-	-	-	HMDB0253285	Benzenoids	Phenol ethers	Not Available	-	407.08	5.11108	M+Cl	C19H20N2O4S	0	57.3	metab_14693	neg_3313	neg	4.608	4.644	4.674	4.513	4.035	4.204	3.413	2.939	2.671	2.918	2.661	2.925	4.446	0.2641	2.921	0.2729
Zearalenone 4-sulfate	8.13e-06	7.98e-05	2.8967	2.9059	1.6127	0.6895	yes	up	B(ii)	-	-	-	-	-	-	-	HMDB0033623	Phenylpropanoids and polyketides	Macrolides and analogues	Zearalenones	132505-04-5	397.095	5.03665	M-H	C18H22O8S	0	59.5	metab_14647	neg_3271	neg	3.757	3.702	4.083	4.373	4.164	4.477	2.943	2.287	2.725	2.085	2.404	2.783	4.093	0.3153	2.538	0.3302
(-)-Norephedrine	1.13e-13	5.07e-11	2.8896	2.8864	1.3138	0.3937	yes	up	B(ii)	C16719	-	-	map01100	Metabolic pathways	Metabolism	Global and overview maps	HMDB0243518	Benzenoids	Benzene and substituted derivatives	Phenylpropanes	492-41-1	134.096	3.11925	M+H-H2O	C9H13NO	0	41.9	metab_95	pos_10083	pos	4.839	4.793	4.79	4.769	4.748	4.847	3.607	3.633	3.645	3.71	3.651	3.666	4.798	0.03863	3.652	0.03461
Prolyl-Asparagine	7.28e-08	1.78e-06	2.8779	2.8752	1.3955	0.4808	yes	up	B(ii)	-	-	-	-	-	-	-	HMDB0029012	Organic acids and derivatives	Carboxylic acids and derivatives	Amino acids, peptides, and analogues	-	252.098	1.72362	M+Na	C9H15N3O4	0	32.9	metab_3449	pos_2951	pos	4.138	4.154	4.144	4.016	4.043	4.146	2.846	3.042	3.014	2.718	2.789	3.249	4.107	0.06075	2.943	0.1959
2,3-dihydroxy-3-methylvalerate	2.91e-13	8.6e-11	2.874	2.8667	1.2879	0.365	yes	up	B(ii)	C04104	-	-	-	-	-	-	LMFA01050469;HMDB0304038	Lipids and lipid-like molecules	Fatty Acyls	Fatty acids and conjugates	-	147.066	2.05623	M-H, 2M-H, M+Na-2H	C6H12O4	0	30.5	metab_20539	neg_86	neg	6.383	6.366	6.4	6.281	6.311	6.425	4.945	4.892	4.887	4.966	4.937	5.006	6.361	0.05475	4.939	0.04492
5-Megastigmene-3,9-Diol	1.95e-10	1.48e-08	2.8579	2.8548	1.2914	0.3689	yes	up	B(i)	-	-	-	-	-	-	-	-	-	-	-	-	213.185	5.77032	M+H	C13H24O2	75.5	0	metab_9138	pos_8092	pos	5.017	4.993	5.01	4.935	4.986	5.024	3.85	3.802	3.795	4.07	3.864	3.819	4.994	0.03236	3.867	0.1033
Biotripyrrin-a	5.69e-08	1.24e-06	2.8432	2.8413	1.4094	0.4951	yes	up	B(ii)	-	-	-	-	-	-	-	HMDB0003323	Organoheterocyclic compounds	Pyrroles	Substituted pyrroles	158649-79-7	510.187	5.23882	M+FA-H	C25H27N3O6	0	61.8	metab_14760	neg_3374	neg	4.897	4.965	4.937	4.832	4.911	4.954	3.69	3.352	3.577	3.722	3.079	3.508	4.916	0.04838	3.488	0.2405
1,5-Isoquinolinediol	2.42e-10	1.68e-08	2.8225	2.8122	0.8307	-0.2676	yes	down	B(i)	-	-	-	-	-	-	-	HMDB0244237	Organoheterocyclic compounds	Isoquinolines and derivatives	Not Available	-	162.055	5.00145	M+H, M+Na, 2M+H	C9H7NO2	72.5	0	metab_4840	pos_421	pos	5.441	5.2	5.46	5.414	5.41	5.304	6.413	6.463	6.46	6.449	6.476	6.532	5.371	0.09996	6.466	0.03897
1-Propanethiol	2.81e-08	7.91e-07	2.8212	2.8174	1.3099	0.3895	yes	up	B(ii)	C08390	-	-	-	-	-	-	HMDB0034238	Organosulfur compounds	Thiols	Alkylthiols	107-03-9	194.103	1.1843	2M+ACN+H	C3H8S	0	32.5	metab_429	pos_10387	pos	4.694	4.817	4.647	4.636	4.493	4.941	3.68	3.444	3.556	3.616	3.594	3.66	4.705	0.1559	3.592	0.08517
Rutarin	9.49e-08	1.88e-06	2.8132	2.8129	1.4275	0.5135	yes	up	B(ii)	C09309	-	-	-	-	-	-	HMDB0030884	Phenylpropanoids and polyketides	Coumarins and derivatives	Coumarin glycosides	20320-81-4	405.118	4.3966	M-H2O-H	C20H24O10	0	58.8	metab_20717	neg_8760	neg	4.845	4.923	4.418	4.707	4.482	4.737	3.377	3.325	3.165	3.385	3.016	3.423	4.685	0.1988	3.282	0.1587
Beta-Citraurin	7.49e-06	9.63e-05	2.8001	2.7897	0.7691	-0.3788	yes	down	B(ii)	C20894	-	-	map01100	Metabolic pathways	Metabolism	Global and overview maps	HMDB0035091	Lipids and lipid-like molecules	Prenol lipids	Triterpenoids	650-69-1	477.27	5.46578	M+2Na-H	C30H40O2	0	36.4	metab_4736	pos_4116	pos	4.073	3.984	3.953	3.434	3.314	3.969	4.985	4.92	4.828	4.927	4.9	4.989	3.788	0.3253	4.925	0.05956
Nicardipine	1.24e-05	0.0001153	2.7923	2.7983	1.4438	0.5299	yes	up	B(ii)	C07264	-	-	-	-	-	-	HMDB0014760	Organoheterocyclic compounds	Pyridines and derivatives	Hydropyridines	55985-32-5	524.203	5.67513	M+FA-H	C26H29N3O6	0	69.8	metab_15025	neg_3616	neg	4.758	4.74	4.631	4.775	4.762	4.715	3.237	3.571	3.634	3.67	2.54	3.002	4.73	0.05264	3.276	0.4447
Cypridina luciferin	1.53e-07	2.87e-06	2.7688	2.7657	0.7021	-0.5103	yes	down	B(ii)	C02825	-	-	-	-	-	-	HMDB0250695	Organoheterocyclic compounds	Indoles and derivatives	Indoles	7273-34-9	450.224	5.59022	M+FA-H	C22H27N7O	0	58.4	metab_14965	neg_3562	neg	3.141	3.302	3.209	2.745	3.475	3.36	4.643	4.529	4.493	4.567	4.555	4.605	3.205	0.2537	4.565	0.05356
2-Hydroxypentanoic Acid	1.43e-11	2.03e-09	2.7581	2.7522	1.3251	0.4061	yes	up	B(i)	-	-	-	-	-	-	-	HMDB0001863	Lipids and lipid-like molecules	Fatty Acyls	Fatty acids and conjugates	617-31-2	117.056	3.73317	M-H	C5H10O3	87.5	0	metab_13942	neg_2632	neg	5.338	5.512	5.239	5.416	5.301	5.327	4.054	4.049	4.046	4.04	4.045	4.016	5.356	0.09588	4.042	0.01348
Cerasidin	3.67e-08	8.75e-07	2.7396	2.7352	1.3264	0.4075	yes	up	B(ii)	-	-	-	-	-	-	-	HMDB0301907;LMPK12120285	Phenylpropanoids and polyketides	Linear 1,3-diarylpropanoids	Chalcones and dihydrochalcones	-	389.123	5.9425	M+FA-H	C19H20O6	0	33.7	metab_15347	neg_3907	neg	5.568	5.415	5.178	5.297	5.198	5.531	3.84	4.073	4.25	3.954	4.103	4.043	5.364	0.1665	4.044	0.1388
Tetrahydrodeoxycorticosterone	1.09e-06	1.46e-05	2.7332	2.7201	0.7252	-0.4635	yes	down	B(ii)	C13713	-	-	map00140	Steroid hormone biosynthesis	Metabolism	Lipid metabolism	HMDB0000879;LMST05030013	Lipids and lipid-like molecules	Steroids and steroid derivatives	Hydroxysteroids	567-03-3	333.243	6.48532	M-H, M+Na-2H	C21H34O3	0	54	metab_12254	neg_1106	neg	3.645	3.664	3.309	3.414	3.186	3.899	5.075	4.729	4.837	4.751	5.052	4.681	3.52	0.2638	4.854	0.1699
L-Rhamnulose	0.01871	0.05371	2.729	2.726	1.8793	0.9102	yes	up	B(ii)	C00861	-	-	map01100;map00051	Metabolic pathways;Fructose and mannose metabolism	Metabolism;Metabolism	Global and overview maps;Carbohydrate metabolism	HMDB0010207	Organic oxygen compounds	Organooxygen compounds	Carbohydrates and carbohydrate conjugates	470-21-3	373.135	0.646017	2M+FA-H	C6H12O5	0	40.7	metab_11748	neg_10424	neg	4.343	5.412	5.021	5.258	1.828	2.886	3.92	1.792	1.802	1.783	1.828	2.043	4.125	1.456	2.195	0.8508
Sativan	1.03e-08	2.97e-07	2.7146	2.7184	1.2847	0.3614	yes	up	B(ii)	C10526	-	-	-	-	-	-	HMDB0030521	Phenylpropanoids and polyketides	Isoflavonoids	O-methylated isoflavonoids	41743-86-6	331.118	4.90352	M+FA-H	C17H18O4	0	63	metab_20406	neg_8477	neg	5.93	5.745	5.673	5.986	5.863	5.913	4.602	4.618	4.665	4.314	4.68	4.453	5.852	0.1195	4.555	0.1432
Alanylarginine	3.33e-09	1.35e-07	2.7124	2.6979	1.2628	0.3366	yes	up	B(ii)	-	-	-	-	-	-	-	HMDB0028681	Organic acids and derivatives	Carboxylic acids and derivatives	Amino acids, peptides, and analogues	16709-12-9	268.137	3.3695	M+Na	C9H19N5O3	0	43.5	metab_11190	pos_9946	pos	4.881	4.915	4.783	4.848	4.832	4.943	3.886	3.793	3.825	3.869	4.049	3.701	4.867	0.05818	3.854	0.116
Ozanimod	1.03e-06	1.76e-05	2.7006	2.6938	1.2644	0.3385	yes	up	B(ii)	-	-	-	-	-	-	-	HMDB0256027	Organoheterocyclic compounds	Azoles	Oxadiazoles	-	446.217	4.69257	M+ACN+H	C23H24N4O3	0	34	metab_10129	pos_8987	pos	4.995	4.933	4.98	5.022	4.89	5.017	3.626	4.069	4.084	3.629	4.082	4.109	4.973	0.05166	3.933	0.2372
PS(20:5(5Z,8Z,11Z,14Z,17Z)/18:4(6Z,9Z,12Z,15Z))	9.97e-07	1.35e-05	2.6935	2.6829	1.3595	0.4431	yes	up	B(ii)	C02737	Lipids	Phospholipids	map01100;map00564;map05146;map05322;map00260;map05140	Metabolic pathways;Glycerophospholipid metabolism;Amoebiasis;Systemic lupus erythematosus;Glycine, serine and threonine metabolism;Leishmaniasis	Metabolism;Metabolism;Human Diseases;Human Diseases;Metabolism;Human Diseases	Global and overview maps;Lipid metabolism;Infectious disease: parasitic;Immune disease;Amino acid metabolism;Infectious disease: parasitic	LMGP03010663;PW_C061113;HMDB0112689	Lipids and lipid-like molecules	Glycerophospholipids	Glycerophosphoserines	-	838.406	7.24712	M+K-2H	C44H68NO10P	0	41.5	metab_17387	neg_5750	neg	4.717	4.946	5.063	5.002	4.951	4.773	3.36	3.788	3.794	3.969	3.364	3.393	4.909	0.135	3.611	0.2702
P-Coumaraldehyde	3.73e-13	1.24e-10	2.6862	2.6777	1.2329	0.3021	yes	up	B(ii)	C05608	-	-	map01100	Metabolic pathways	Metabolism	Global and overview maps	HMDB0040986	Phenylpropanoids and polyketides	Cinnamaldehydes	Not Available	20711-53-9;2538-87-6	166.086	4.52483	M+NH4	C9H8O2	0	34.3	metab_10240	pos_9086	pos	5.261	5.24	5.24	5.184	5.177	5.219	4.215	4.285	4.232	4.177	4.263	4.229	5.22	0.03365	4.234	0.03747
Alpha-Methyltryptamine	9.09e-11	8.91e-09	2.6747	2.6671	1.2304	0.2991	yes	up	B(ii)	C20127	-	-	-	-	-	-	HMDB0245770	Organoheterocyclic compounds	Indoles and derivatives	Indoles	299-26-3	175.123	3.54555	M+H	C11H14N2	0	57.8	metab_3776	pos_3249	pos	5.284	5.23	5.261	5.196	5.235	5.293	4.158	4.227	4.357	4.216	4.348	4.293	5.25	0.03664	4.267	0.07923
2-Aminoacetophenone	4.52e-12	9.09e-10	2.6736	2.6645	1.2939	0.3717	yes	up	B(i)	-	-	-	-	-	-	-	HMDB0032630;HMDB0032628	Organic oxygen compounds	Organooxygen compounds	Carbonyl compounds	613-89-8;551-93-9	136.076	5.38023	M+H	C8H9NO	60.9	0	metab_9510	pos_8428	pos	4.348	4.321	4.336	4.264	4.275	4.314	3.381	3.24	3.29	3.367	3.358	3.351	4.31	0.03353	3.331	0.05472
Astringin	3.42e-07	5.54e-06	2.6617	2.6605	1.3491	0.432	yes	up	B(ii)	C10245	-	-	-	-	-	-	HMDB0303169;LMPK13090007	Phenylpropanoids and polyketides	Stilbenes	Stilbene glycosides	29884-49-9	405.118	4.90882	M-H	C20H22O9	0	32.8	metab_14571	neg_3201	neg	5.169	5.155	4.56	4.87	4.676	4.923	3.561	3.792	3.576	3.574	3.668	3.587	4.892	0.2469	3.626	0.08989
L-alpha-Amino-1H-pyrrole-1-hexanoic acid	3.89e-10	2.44e-08	2.6586	2.6519	1.2515	0.3237	yes	up	B(ii)	-	-	-	-	-	-	-	HMDB0040551	Organic acids and derivatives	Carboxylic acids and derivatives	Amino acids, peptides, and analogues	156539-32-1	197.128	3.92713	M+H-2H2O, M+H, M+H-H2O	C10H16N2O2	0	49.8	metab_2139	pos_177	pos	4.895	4.816	4.876	4.788	4.818	4.917	3.914	3.705	3.885	3.936	3.918	3.907	4.852	0.05147	3.877	0.08602
Tryptamine	0.0004217	0.002954	2.6499	2.6693	1.367	0.451	yes	up	B(i)	C00398	-	-	map01100;map04080;map00380	Metabolic pathways;Neuroactive ligand-receptor interaction;Tryptophan metabolism	Metabolism;Environmental Information Processing;Metabolism	Global and overview maps;Signaling molecules and interaction;Amino acid metabolism	HMDB0000303;PW_C000207;MJDBOTE0000393	Organoheterocyclic compounds	Indoles and derivatives	Tryptamines and derivatives	61-54-1	202.134	4.31062	M+ACN+H	C10H12N2	83	0	metab_4143	pos_3581	pos	5.338	4.118	4.058	4.007	3.992	4.116	3.025	3.162	3.352	3.205	3.016	2.99	4.272	0.5251	3.125	0.1408
L-Pyridosine	6.83e-13	2.18e-10	2.644	2.6371	1.1954	0.2575	yes	up	B(ii)	-	-	-	-	-	-	-	HMDB0029443	Organic acids and derivatives	Carboxylic acids and derivatives	Amino acids, peptides, and analogues	31489-08-4	237.123	3.54555	M+H-H2O, M+H	C12H18N2O4	0	73.4	metab_8070	pos_713	pos	5.888	5.841	5.881	5.793	5.852	5.916	4.904	4.863	4.877	4.916	4.935	4.93	5.862	0.04304	4.904	0.02906
2-(4-Morpholinyl)ethyl	2.1e-09	9.28e-08	2.6431	2.6374	1.2299	0.2985	yes	up	B(ii)	-	-	-	-	-	-	-	HMDB0245243	Organoheterocyclic compounds	Oxazinanes	Morpholines	-	98.0963	0.832367	M+H-H2O	C6H13NO	0	32.4	metab_628	pos_10568	pos	5.181	5.196	5.199	5.126	5.154	5.186	4.058	4.104	4.175	4.353	4.302	4.249	5.174	0.0282	4.207	0.1147
Plicatic acid	2.7e-06	3.18e-05	2.6319	2.6355	1.3505	0.4335	yes	up	B(ii)	C10873	-	-	-	-	-	-	HMDB0256643	Lignans, neolignans and related compounds	Aryltetralin lignans	9,9p-dihydroxyaryltetralin lignans	16462-65-0	403.103	5.55827	M-H2O-H	C20H22O10	0	59.5	metab_19913	neg_8029	neg	5.215	5.118	4.473	4.803	4.632	5.002	3.844	3.392	3.491	3.612	3.631	3.684	4.874	0.2887	3.609	0.1565
L-Dopa	1.67e-12	4.39e-10	2.63	2.6232	1.2037	0.2675	yes	up	B(ii)	C00355	Peptides;Hormones and transmitters	Amino acids;Neurotransmitters	map01100;map05012;map00350;map04728;map05034;map05030;map05031;map04917	Metabolic pathways;Parkinson disease;Tyrosine metabolism;Dopaminergic synapse;Alcoholism;Cocaine addiction;Amphetamine addiction;Prolactin signaling pathway	Metabolism;Human Diseases;Metabolism;Organismal Systems;Human Diseases;Human Diseases;Human Diseases;Organismal Systems	Global and overview maps;Neurodegenerative disease;Amino acid metabolism;Nervous system;Substance dependence;Substance dependence;Substance dependence;Endocrine system	HMDB0000181;PW_C000117	Organic acids and derivatives	Carboxylic acids and derivatives	Amino acids, peptides, and analogues	59-92-7	162.055	2.68663	M+H-2H2O	C9H11NO4	0	65.5	metab_137	pos_10120	pos	5.584	5.637	5.633	5.527	5.6	5.636	4.609	4.654	4.628	4.673	4.656	4.712	5.603	0.04322	4.655	0.03594
(+/-)-2-Hydroxy-4-(methylthio)butanoic acid	8.27e-08	1.68e-06	2.6168	2.6097	1.4925	0.5777	yes	up	B(i)	-	-	-	-	-	-	-	HMDB0037115	Lipids and lipid-like molecules	Fatty Acyls	Fatty acids and conjugates	120-91-2	149.028	3.67445	M-H	C5H10O3S	50.4	0	metab_13907	neg_2600	neg	3.766	3.963	3.458	3.628	3.645	3.49	2.385	2.577	2.407	2.519	2.29	2.528	3.658	0.1865	2.451	0.1083
Epostane	1.62e-07	2.98e-06	2.6165	2.6174	0.7198	-0.4743	yes	down	B(ii)	-	-	-	-	-	-	-	HMDB0251872	Lipids and lipid-like molecules	Steroids and steroid derivatives	Estrane steroids	-	378.203	5.20162	M+Na-2H	C22H31NO3	0	34	metab_14740	neg_3356	neg	3.339	3.09	3.359	2.734	3.168	3.074	4.36	4.29	4.283	4.335	4.383	4.413	3.127	0.2275	4.344	0.05155
Zeranol	1.61e-08	4.45e-07	2.6122	2.6023	1.3315	0.4131	yes	up	B(ii)	C14752	-	-	-	-	-	-	HMDB0041824;HMDB0032702	Phenylpropanoids and polyketides	Macrolides and analogues	Not Available	36455-72-8;26538-44-3	359.124	5.13232	M+K-2H	C18H26O5	0	35.7	metab_22137	neg_8324	neg	4.811	4.813	4.772	4.767	4.777	4.766	3.482	3.473	3.856	3.39	3.62	3.737	4.784	0.02174	3.593	0.1782
(S)-Angelicain	5.09e-07	7.76e-06	2.6035	2.5966	1.2423	0.313	yes	up	B(ii)	-	-	-	-	-	-	-	HMDB0030120	Organoheterocyclic compounds	Benzopyrans	1-benzopyrans	49624-66-0	583.181	5.94777	M+Na-2H, 2M-H	C15H16O6	0	35.2	metab_20683	neg_873	neg	6.26	6.229	6.14	6.133	6.141	6.261	4.921	5.022	5.133	4.514	5.238	5.086	6.194	0.06245	4.986	0.2542
DG(a-25:0/0:0/18:1(12Z)-O(9S,10R))	1.27e-05	0.0001174	2.6023	2.5874	0.753	-0.4093	yes	down	B(ii)	-	-	-	-	-	-	-	HMDB0298216	Not Available	Not Available	Not Available	-	771.595	6.65565	M+Cl, M+K-2H	C46H86O6	0	42.6	metab_12367	neg_1208	neg	3.964	3.939	3.463	3.808	3.333	4.243	5.232	4.835	5.098	4.879	5.246	4.924	3.792	0.3387	5.036	0.1812
Glutaminylphenylalanine	3.16e-09	1.31e-07	2.5874	2.5741	1.2202	0.2871	yes	up	B(ii)	-	-	-	-	-	-	-	HMDB0028804	Organic acids and derivatives	Carboxylic acids and derivatives	Amino acids, peptides, and analogues	92327-75-8	326.17	4.43387	M+CH3OH+H	C14H19N3O4	0	63.7	metab_10323	pos_9161	pos	5.196	5.084	5.178	4.973	5.141	5.084	4.271	4.068	4.192	4.108	4.206	4.278	5.109	0.08123	4.187	0.08489
3-Pyridinebutanoic acid	2.6e-14	1.15e-11	2.5828	2.5778	1.2502	0.3222	yes	up	B(ii)	-	-	-	-	-	-	-	HMDB0001007	Organoheterocyclic compounds	Pyridines and derivatives	Not Available	477251-67-5	210.077	4.52955	M+FA-H	C9H11NO2	0	39.5	metab_14366	neg_3017	neg	5.75	5.775	5.757	5.725	5.736	5.703	4.656	4.587	4.585	4.575	4.604	4.545	5.741	0.02543	4.592	0.03702
Arabinofuranosylguanine	1.14e-08	3.27e-07	2.5798	2.5687	1.2764	0.3521	yes	up	B(ii)	-	-	-	-	-	-	-	HMDB0061067	Nucleosides, nucleotides, and analogues	Purine nucleosides	Not Available	-	615.208	5.89453	2M+FA-H	C10H15N5O5	0	66.9	metab_19503	neg_7659	neg	5.368	5.382	5.314	5.339	5.318	5.39	3.955	4.303	4.164	4.048	4.367	4.319	5.352	0.03302	4.193	0.1653
Flavonol 3-O-D-glucoside	4.05e-07	6.4e-06	2.5578	2.5511	1.3192	0.3997	yes	up	B(ii)	C03946	-	-	-	-	-	-	HMDB0252295	Phenylpropanoids and polyketides	Flavonoids	Flavonoid glycosides	-	445.113	5.01007	M+FA-H	C21H20O8	0	65.6	metab_14626	neg_3251	neg	5.059	4.997	4.548	4.786	4.593	4.908	3.474	3.655	3.559	3.637	3.754	3.823	4.815	0.2112	3.65	0.1266
SENECIPHYLLINE	3.78e-11	4.9e-09	2.5572	2.5484	1.1722	0.2292	yes	up	B(ii)	C10391	-	-	-	-	-	-	HMDB0258231	Alkaloids and derivatives	Not Available	Not Available	480-81-9	334.165	5.81295	M+H	C18H23NO5	0	59.1	metab_9078	pos_8038	pos	6.021	6.056	6.186	6.04	6.165	6.126	5.223	5.177	5.207	5.23	5.204	5.176	6.099	0.06928	5.203	0.02247
Lonidamine	1.58e-07	2.92e-06	2.5514	2.541	0.7531	-0.4091	yes	down	B(ii)	-	-	-	-	-	-	-	HMDB0254158	Organoheterocyclic compounds	Benzopyrazoles	Indazoles	-	365.011	3.3022	M+FA-H	C15H10Cl2N2O2	0	38.5	metab_21519	neg_9485	neg	3.724	3.324	3.39	3.368	3.534	3.672	4.635	4.58	4.703	4.415	4.779	4.791	3.502	0.1682	4.65	0.1412
APC	3.68e-08	8.75e-07	2.5477	2.5437	1.2906	0.368	yes	up	B(ii)	C16542	-	-	map00983	Drug metabolism - other enzymes	Metabolism	Xenobiotics biodegradation and metabolism	PW_C040679;HMDB0060661	Organic oxygen compounds	Organooxygen compounds	Carbonyl compounds	-	663.266	5.38778	M+FA-H	C33H38N4O8	0	50	metab_22096	neg_3447	neg	5.159	5.108	5.05	4.988	4.997	5.13	3.984	3.919	3.697	4.119	3.76	4.1	5.072	0.07128	3.93	0.1735
2-Hydroxypyridine	6.73e-12	1.26e-09	2.5466	2.537	1.2317	0.3007	yes	up	B(ii)	C02502	-	-	-	-	-	-	HMDB0013751	Organoheterocyclic compounds	Pyridines and derivatives	Hydropyridines	142-08-5	113.071	0.69385	M+NH4	C5H5NO	0	48.9	metab_883	pos_10799	pos	4.644	4.747	4.715	4.724	4.757	4.71	3.906	3.791	3.807	3.834	3.785	3.852	4.716	0.03993	3.829	0.04552
Lomibuvir	8.42e-06	8.23e-05	2.5462	2.5543	1.3089	0.3884	yes	up	B(ii)	-	-	-	-	-	-	-	HMDB0259882	Organoheterocyclic compounds	Thiophenes	Thiophene carboxylic acids and derivatives	-	466.208	4.24723	M+Na-2H	C25H35NO4S	0	40.9	metab_14218	neg_2884	neg	5.043	4.819	5.039	5.326	5.083	5.203	3.896	4.177	3.97	3.282	3.994	3.989	5.085	0.1713	3.885	0.3097
Butanal	1e-10	8.56e-09	2.539	2.5324	1.2538	0.3263	yes	up	B(ii)	C01412	-	-	map01100;map00650	Metabolic pathways;Butanoate metabolism	Metabolism;Metabolism	Global and overview maps;Carbohydrate metabolism	HMDB0003543	Organic oxygen compounds	Organooxygen compounds	Carbonyl compounds	123-72-8	117.056	3.60542	M+FA-H	C4H8O	0	31.4	metab_13867	neg_2564	neg	5.596	5.657	5.459	5.46	5.388	5.493	4.402	4.382	4.388	4.386	4.416	4.388	5.509	0.09917	4.394	0.01275
Clemaphenol A	6.87e-06	7.04e-05	2.5325	2.5341	1.3692	0.4533	yes	up	B(i)	C17808	-	-	-	-	-	-	-	-	-	-	-	357.133	5.06315	M-H	C20H22O6	55	0	metab_20295	neg_8377	neg	4.449	4.225	4.397	4.432	4.392	4.425	3.563	2.754	3.441	3.01	3.473	2.981	4.387	0.08217	3.204	0.3307
3-Guanidinopropionic Acid	0.01684	0.05368	2.5295	2.5348	1.4704	0.5562	yes	up	B(i)	C03065	-	-	-	-	-	-	HMDB0013222	Organic nitrogen compounds	Organonitrogen compounds	Guanidines	-	132.077	0.784467	M+H	C4H9N3O2	34.8	0	metab_713	pos_10644	pos	5.333	4.096	4.242	4.348	3.69	2.843	2.685	2.534	2.089	4.12	3.152	2.117	4.092	0.8186	2.783	0.7641
Adrenochrome	5.88e-10	3.13e-08	2.5286	2.5236	0.8216	-0.2835	yes	down	B(ii)	-	-	-	-	-	-	-	HMDB0012884	Organoheterocyclic compounds	Indoles and derivatives	Not Available	7506-92-5	160.04	5.0047	M-H2O-H	C9H9NO3	0	64.3	metab_14622	neg_3248	neg	5.175	4.945	5.208	5.182	5.172	5.016	6.142	6.272	6.238	6.203	6.23	6.275	5.116	0.1084	6.227	0.04941
Isophysalin G	7.14e-07	1.03e-05	2.5241	2.5159	1.3153	0.3954	yes	up	B(ii)	-	-	-	-	-	-	-	HMDB0039698	Lipids and lipid-like molecules	Steroids and steroid derivatives	Physalins and derivatives	152221-21-1	571.181	5.3344	M+FA-H	C28H30O10	0	49.8	metab_14814	neg_3424	neg	4.754	4.775	4.816	4.674	4.711	4.752	3.656	3.407	3.658	3.724	3.246	3.961	4.747	0.04957	3.609	0.2508
Myristic Acid	7.18e-06	7.23e-05	2.5212	2.5205	1.3787	0.4633	yes	up	B(i)	C06424	Lipids	Fatty acids	map01100;map00061	Metabolic pathways;Fatty acid biosynthesis	Metabolism;Metabolism	Global and overview maps;Lipid metabolism	PW_C000643;LMFA01010014;HMDB0000806;MJDBOTE0000524	Lipids and lipid-like molecules	Fatty Acyls	Fatty acids and conjugates	544-63-8	273.207	6.3573	M+FA-H	C14H28O2	62	0	metab_18439	neg_6699	neg	4.369	4.279	4.272	4.133	4.177	4.35	3.471	2.879	2.582	3.22	3.346	3.056	4.263	0.09308	3.092	0.3259
2-(Malonylamino)benzoic acid	6.6e-11	6.63e-09	2.5178	2.5104	1.1967	0.2591	yes	up	B(ii)	C03147	-	-	-	-	-	-	HMDB0039495	Benzenoids	Benzene and substituted derivatives	Benzoic acids and derivatives	53947-84-5	222.04	2.33313	M-H	C10H9NO5	0	66.7	metab_13583	neg_2308	neg	6.708	6.695	6.719	6.524	6.621	6.698	5.601	5.512	5.489	5.581	5.572	5.64	6.661	0.0754	5.566	0.05638
Pentadecanoic Acid	3.75e-09	1.37e-07	2.5122	2.5118	1.2364	0.3061	yes	up	B(i)	C16537	-	-	-	-	-	-	HMDB0000826;LMFA01010015;MJDBOTE0000634	Lipids and lipid-like molecules	Fatty Acyls	Fatty acids and conjugates	1002-84-2	287.222	6.42653	M+FA-H	C15H30O2	73.2	0	metab_18360	neg_6627	neg	5.844	5.831	5.744	5.741	5.652	5.871	4.882	4.608	4.59	4.632	4.748	4.594	5.78	0.08276	4.675	0.1169
Geranylacetone	7.45e-10	4.01e-08	2.5078	2.5048	1.1825	0.2418	yes	up	B(ii)	C13297	-	-	-	-	-	-	HMDB0031846	Lipids and lipid-like molecules	Prenol lipids	Monoterpenoids	3796-70-1	177.164	5.77563	M+H-H2O, M+H	C13H22O	0	41.9	metab_125	pos_1011	pos	5.657	5.641	5.659	5.576	5.628	5.655	4.778	4.677	4.7	4.933	4.745	4.763	5.636	0.0316	4.766	0.09029
5-hydroxycalamenene	3.23e-11	3.79e-09	2.5014	2.4934	0.7778	-0.3625	yes	down	B(ii)	C09938	-	-	-	-	-	-	HMDB0303912	Lipids and lipid-like molecules	Prenol lipids	Sesquiterpenoids	-	263.165	6.25603	M+FA-H	C15H22O	0	42.2	metab_18606	neg_6849	neg	3.868	3.73	3.789	3.829	3.71	3.734	4.891	4.87	4.923	4.749	4.857	4.846	3.777	0.06283	4.856	0.0592
2-Propionylpyrrole	1.51e-15	1.64e-12	2.495	2.4887	1.2976	0.3758	yes	up	B(ii)	-	-	-	-	-	-	-	HMDB0032492	Organic oxygen compounds	Organooxygen compounds	Carbonyl compounds	1073-26-3	122.061	4.02298	M-H	C7H9NO	0	31.7	metab_20962	neg_8983	neg	4.665	4.681	4.695	4.639	4.668	4.671	3.618	3.579	3.592	3.563	3.621	3.625	4.67	0.01834	3.599	0.02556
N-Hydroxy-L-tyrosine	3.05e-13	1.13e-10	2.4911	2.4824	1.1852	0.2451	yes	up	B(ii)	C03004	-	-	map01100	Metabolic pathways	Metabolism	Global and overview maps	HMDB0038750	Organic acids and derivatives	Carboxylic acids and derivatives	Amino acids, peptides, and analogues	64448-49-3	180.065	4.0175	M+H-H2O	C9H11NO4	0	39.4	metab_4010	pos_3461	pos	5.444	5.449	5.444	5.38	5.391	5.452	4.608	4.538	4.562	4.564	4.602	4.597	5.427	0.03205	4.579	0.02778
2-Methylbenzaldehyde	2.54e-10	1.73e-08	2.4904	2.487	1.2181	0.2846	yes	up	B(ii)	C07214	-	-	map01100	Metabolic pathways	Metabolism	Global and overview maps	HMDB0029636;HMDB0303310	Benzenoids	Benzene and substituted derivatives	Benzoyl derivatives	529-20-4	121.065	0.842967	M+H	C8H8O	0	42.3	metab_574	pos_10518	pos	4.742	4.726	4.804	4.786	4.779	4.821	3.782	3.946	3.976	3.939	3.991	3.892	4.776	0.03628	3.921	0.07609
Lersivirine	7.03e-11	6.78e-09	2.4734	2.4672	1.2764	0.3521	yes	up	B(ii)	-	-	-	-	-	-	-	HMDB0254020	Organic oxygen compounds	Organooxygen compounds	Ethers	-	665.28	4.71598	2M+FA-H	C17H18N4O2	0	45	metab_20519	neg_8581	neg	4.894	4.888	4.906	4.847	4.875	4.906	3.883	3.703	3.907	3.729	3.888	3.859	4.886	0.02245	3.828	0.08872
P-Tolualdehyde	5.18e-11	6.29e-09	2.4675	2.4614	1.1738	0.2312	yes	up	B(i)	C06758	-	-	map01100	Metabolic pathways	Metabolism	Global and overview maps	HMDB0029638	Benzenoids	Benzene and substituted derivatives	Benzoyl derivatives	104-87-0	121.065	1.8304	M+H, M+NH4	C8H8O	63.6	0	metab_2898	pos_2453	pos	5.724	5.622	5.68	5.592	5.596	5.708	4.788	4.779	4.837	4.801	4.887	4.81	5.654	0.05777	4.817	0.03988
5,6-Dihydroxyindole-2-carboxylic acid	9.03e-07	1.59e-05	2.4519	2.4523	0.7913	-0.3377	yes	down	B(ii)	C04185	-	-	map01100;map00350	Metabolic pathways;Tyrosine metabolism	Metabolism;Metabolism	Global and overview maps;Amino acid metabolism	PW_C000968;HMDB0001253	Organoheterocyclic compounds	Indoles and derivatives	Indolecarboxylic acids and derivatives	4790-08-03	235.071	2.27965	M+ACN+H	C9H7NO4	0	30.9	metab_3517	pos_3013	pos	3.529	3.267	3.174	2.975	3.289	3.263	4.163	3.99	4.03	4.11	4.141	4.206	3.25	0.1796	4.107	0.08212
(S)-2,3,4,5-tetrahydrodipicolinate	4.15e-05	0.0003246	2.4416	2.447	1.3347	0.4165	yes	up	B(ii)	C03972	-	-	map01100;map01230	Metabolic pathways;Biosynthesis of amino acids	Metabolism;Metabolism	Global and overview maps;Global and overview maps	HMDB0012289;HMDB0303994	Organic acids and derivatives	Carboxylic acids and derivatives	Amino acids, peptides, and analogues	4226-22-6	383.076	5.7442	2M+FA-H	C7H7NO4-2	0	51.6	metab_15077	neg_3663	neg	4.971	4.89	3.958	4.557	4.184	4.642	3.425	3.468	3.381	3.265	3.465	3.376	4.534	0.396	3.397	0.07556
1-[(2R,4R,5R)-5-(Aminomethyl)-4-hydroxyoxolan-2-yl]-5-methylpyrimidine-2,4-dione	4.4e-11	5.61e-09	2.4393	2.431	1.1844	0.2442	yes	up	B(ii)	-	-	-	-	-	-	-	HMDB0246877	Nucleosides, nucleotides, and analogues	2'',5''-dideoxyribonucleosides	Not Available	-	283.14	2.13033	M+ACN+H	C10H15N3O4	0	45.6	metab_3497	pos_2997	pos	5.267	5.267	5.263	5.158	5.217	5.279	4.473	4.35	4.381	4.459	4.445	4.447	5.242	0.0465	4.426	0.04871
4-Acetamidobenzoic acid	5.2e-10	3.04e-08	2.4377	2.43	1.1517	0.2038	yes	up	B(ii)	-	-	-	-	-	-	-	HMDB0246328	Benzenoids	Benzene and substituted derivatives	Benzoic acids and derivatives	-	162.055	2.33312	M+H-H2O, M+CH3OH+H	C9H9NO3	0	36.4	metab_2879	pos_2436	pos	6.255	6.238	6.257	6.074	6.174	6.263	5.415	5.326	5.347	5.41	5.412	5.441	6.21	0.07426	5.392	0.04485
N-(2-Hydroxyethyl)valine	3.59e-10	2.31e-08	2.4328	2.4272	1.1416	0.1911	yes	up	B(ii)	-	-	-	-	-	-	-	HMDB0254990	Organic acids and derivatives	Carboxylic acids and derivatives	Amino acids, peptides, and analogues	-	144.102	0.832367	M+H-H2O, M+ACN+H	C7H15NO3	0	54.1	metab_7230	pos_637	pos	6.605	6.587	6.584	6.534	6.577	6.593	5.679	5.684	5.728	5.871	5.832	5.79	6.58	0.02462	5.764	0.07958
1-METHYLXANTHINE	0.004707	0.01766	2.4324	2.4248	1.536	0.6192	yes	up	B(i)	C16358	-	-	map01100;map00232	Metabolic pathways;Caffeine metabolism	Metabolism;Metabolism	Global and overview maps;Biosynthesis of other secondary metabolites	HMDB0010738;PW_C006745	Organoheterocyclic compounds	Imidazopyrimidines	Purines and purine derivatives	6136-37-4	165.042	3.18517	M-H	C6H6N4O2	30.4	0	metab_21572	neg_9532	neg	4.008	3.853	3.934	3.685	3.811	3.85	2.209	1.941	2.519	4.238	2.479	1.682	3.857	0.1099	2.511	0.9043
6-hydroxymethyl-7,8-dihydropterin	1.98e-11	3.03e-09	2.4264	2.4242	0.8443	-0.2442	yes	down	B(ii)	C01300	-	-	map01100;map00790;map01240	Metabolic pathways;Folate biosynthesis;Biosynthesis of cofactors	Metabolism;Metabolism;Metabolism	Global and overview maps;Metabolism of cofactors and vitamins;Global and overview maps	HMDB0304227	Organoheterocyclic compounds	Pteridines and derivatives	Pterins and derivatives	-	178.072	2.58468	M+H-H2O	C7H9N5O2	0	59.7	metab_3541	pos_3036	pos	4.43	4.427	4.384	4.364	4.353	4.389	5.219	5.116	5.205	5.166	5.236	5.264	4.391	0.03182	5.201	0.0528
5-Methyldeoxycytidine	1.34e-11	2.28e-09	2.4239	2.4123	1.1834	0.2429	yes	up	B(ii)	C03592	-	-	-	-	-	-	HMDB0002224	Nucleosides, nucleotides, and analogues	Pyrimidine nucleosides	Pyrimidine 2''-deoxyribonucleosides	838-07-3	283.139	0.87475	M+ACN+H	C10H15N3O4	0	54.6	metab_491	pos_10442	pos	5.145	5.202	5.221	5.119	5.177	5.221	4.377	4.346	4.354	4.378	4.457	4.356	5.181	0.04206	4.378	0.04103
Vanillylamine	6.91e-09	2.4e-07	2.4061	2.4104	0.8223	-0.2823	yes	down	B(ii)	C16666	-	-	map01100	Metabolic pathways	Metabolism	Global and overview maps	HMDB0012309	Benzenoids	Phenols	Methoxyphenols	1196-92-5	136.076	5.57823	M+H-H2O	C8H11NO2	0	51.5	metab_4801	pos_4175	pos	3.772	3.795	3.744	3.782	3.709	3.661	4.529	4.393	4.541	4.554	4.697	4.603	3.744	0.05067	4.553	0.09955
2-(5-Hydroxy-1H-indol-2-yl)acetic acid	4.89e-10	2.91e-08	2.4032	2.4057	1.2363	0.306	yes	up	B(ii)	-	-	-	-	-	-	-	HMDB0257587	Organoheterocyclic compounds	Indoles and derivatives	Indolyl carboxylic acids and derivatives	-	192.065	2.7026	M+H	C10H9NO3	0	41.1	metab_3547	pos_3041	pos	4.183	4.197	4.224	4.167	4.183	4.219	3.267	3.456	3.47	3.454	3.332	3.388	4.196	0.02221	3.394	0.08141
Benzoxazine-6-carboxylic acid	3.47e-13	9.32e-11	2.3944	2.387	1.1903	0.2513	yes	up	B(ii)	-	-	-	-	-	-	-	HMDB0249035	Organoheterocyclic compounds	Benzoxazines	Not Available	-	222.04	2.71088	M-H, M+FA-H	C9H7NO3	0	41.2	metab_15436	neg_399	neg	6.15	6.193	6.199	6.101	6.166	6.185	5.17	5.181	5.127	5.183	5.181	5.235	6.166	0.03639	5.18	0.03426
Vulgaxanthin II	1.7e-06	2.14e-05	2.3921	2.3899	1.2616	0.3353	yes	up	B(ii)	C08569	-	-	-	-	-	-	HMDB0029841	Organic acids and derivatives	Carboxylic acids and derivatives	Amino acids, peptides, and analogues	1047-87-6	385.092	5.26005	M+FA-H	C14H16N2O8	0	73.3	metab_20149	neg_8242	neg	5.273	5.248	4.713	4.922	4.716	5.076	3.939	3.955	3.881	3.922	4.017	4.024	4.991	0.2493	3.956	0.05542
1,3,5-Triazin-2(1H)-one, 4-amino-1-(2-deoxy-beta-D-erythro-pentofuranosyl)-	0.007033	0.02443	2.3904	2.3864	1.4804	0.566	yes	up	B(ii)	-	-	-	-	-	-	-	HMDB0255781	Organoheterocyclic compounds	Triazines	1,3,5-triazines	-	501.168	0.726117	2M+FA-H	C8H12N4O4	0	50	metab_11550	neg_10243	neg	5.01	3.497	4.698	5.144	3.664	2.876	2.8	2.521	2.427	3.263	2.894	2.909	4.148	0.9288	2.802	0.3006
D-Dopachrome	3.03e-07	6.09e-06	2.3875	2.3891	0.7909	-0.3384	yes	down	B(ii)	C15566	-	-	-	-	-	-	HMDB0011622	Organic acids and derivatives	Carboxylic acids and derivatives	Amino acids, peptides, and analogues	203000-17-3	235.071	2.17837	M+ACN+H	C9H7NO4	0	38.4	metab_3505	pos_3002	pos	2.853	3.105	2.934	3.108	3.22	3.181	3.956	3.748	3.826	3.855	3.918	3.962	3.067	0.1435	3.878	0.08361
Citreoviridinol A1	0.001312	0.007359	2.3848	2.3843	0.8118	-0.3008	yes	down	B(ii)	-	-	-	-	-	-	-	HMDB0035369	Organoheterocyclic compounds	Dioxepanes	1,4-dioxepanes	94161-12-3	421.188	6.02047	M+H	C22H28O8	0	35.2	metab_8678	pos_7678	pos	4.594	4.349	4.275	4.109	3.489	3.795	5.414	4.955	4.481	5.236	4.912	5.32	4.102	0.4008	5.053	0.344
Delta-Tridecanolactone	2.22e-10	1.6e-08	2.3766	2.3719	1.1628	0.2176	yes	up	B(i)	-	-	-	-	-	-	-	-	-	-	-	-	177.164	5.58353	M+H-2H2O, M+H, M+Na, M+H-H2O	C13H24O2	56.9	0	metab_6158	pos_54	pos	5.58	5.559	5.586	5.5	5.568	5.596	4.796	4.702	4.75	4.904	4.796	4.769	5.565	0.0345	4.786	0.06737
Dihydrowyerone	1.25e-09	5.73e-08	2.3689	2.3669	1.2756	0.3512	yes	up	B(ii)	-	-	-	-	-	-	-	HMDB0030948	Lipids and lipid-like molecules	Fatty Acyls	Fatty acids and conjugates	-	259.097	5.26538	M-H, M+FA-H	C15H16O4	0	30.1	metab_18906	neg_712	neg	4.457	4.386	4.486	4.593	4.597	4.616	3.51	3.528	3.549	3.533	3.668	3.483	4.522	0.09318	3.545	0.06445
Gluten exorphin B5	1.44e-06	1.86e-05	2.3605	2.3595	1.2728	0.348	yes	up	B(ii)	-	-	-	-	-	-	-	HMDB0059795	Organic acids and derivatives	Carboxylic acids and derivatives	Amino acids, peptides, and analogues	-	703.259	5.4678	M+FA-H	C30H38N6O11	0	36.2	metab_14882	neg_3488	neg	4.591	4.691	4.746	4.714	4.88	4.57	3.687	3.819	3.917	3.868	3.44	3.423	4.699	0.1128	3.692	0.2161
Methionyl-Tyrosine	9.8e-08	1.93e-06	2.3587	2.35	1.2136	0.2793	yes	up	B(ii)	-	-	-	-	-	-	-	HMDB0028985	Organic acids and derivatives	Carboxylic acids and derivatives	Amino acids, peptides, and analogues	-	333.089	6.03838	M-H, M+Na-2H	C14H20N2O4S	0	53.1	metab_21191	neg_919	neg	5.343	5.486	5.577	5.703	5.698	5.527	4.396	4.609	4.684	4.553	4.703	4.521	5.556	0.1367	4.578	0.1138
Prolylproline	2.17e-11	3.21e-09	2.3564	2.3491	1.1755	0.2333	yes	up	B(ii)	-	-	-	-	-	-	-	HMDB0011180	Organic acids and derivatives	Carboxylic acids and derivatives	Amino acids, peptides, and analogues	20488-28-2	195.113	3.59907	M+H-H2O	C10H16N2O3	0	43.9	metab_3808	pos_3278	pos	5.123	5.108	5.113	5.046	5.082	5.111	4.304	4.25	4.335	4.368	4.377	4.38	5.097	0.02837	4.336	0.05118
Melatonin	2.15e-06	3.28e-05	2.3533	2.3401	1.2245	0.2922	yes	up	B(i)	C01598	Hormones and transmitters	Other hormones	map01100;map04713;map04080;map00380	Metabolic pathways;Circadian entrainment;Neuroactive ligand-receptor interaction;Tryptophan metabolism	Metabolism;Organismal Systems;Environmental Information Processing;Metabolism	Global and overview maps;Environmental adaptation;Signaling molecules and interaction;Amino acid metabolism	PW_C001074;HMDB0001389;MJDBZSJ0000127	Organoheterocyclic compounds	Indoles and derivatives	Indoles	73-31-4	233.128	5.30038	M+H	C13H16N2O2	35.4	0	metab_9582	pos_8493	pos	4.416	4.527	4.156	4.215	4.208	4.363	3.684	3.626	3.601	3.36	3.509	3.358	4.314	0.1441	3.523	0.1391
N-Nonanoylglycine	0.005668	0.02047	2.3518	2.3785	1.6957	0.7619	yes	up	B(ii)	-	-	-	-	-	-	-	HMDB0013279	Organic acids and derivatives	Carboxylic acids and derivatives	Amino acids, peptides, and analogues	-	260.15	4.90352	M+FA-H	C11H21NO3	0	31.9	metab_20408	neg_8479	neg	4.731	3.255	2.54	3.471	2.822	2.368	2.406	1.641	1.961	1.99	1.832	1.485	3.198	0.8591	1.886	0.3196
Oxindole	2.81e-09	1.19e-07	2.3499	2.344	0.8638	-0.2112	yes	down	B(i)	C12312	-	-	map01100	Metabolic pathways	Metabolism	Global and overview maps	HMDB0061918;HMDB0244886	Organoheterocyclic compounds	Indoles and derivatives	Indolines	59-48-3	134.06	5.19362	M+H	C8H7NO	83.8	0	metab_9681	pos_8582	pos	4.829	4.736	4.867	4.898	4.817	4.929	5.641	5.601	5.63	5.573	5.708	5.507	4.846	0.0682	5.61	0.06789
Gibberellin A8-catabolite	2.75e-09	1.09e-07	2.3472	2.3412	1.2205	0.2875	yes	up	B(ii)	C11870	-	-	-	-	-	-	HMDB0304364;LMPR0104170027	Lipids and lipid-like molecules	Prenol lipids	Diterpenoids	78791-79-4	383.111	5.82007	M+Na-2H	C19H22O7	0	77.1	metab_15142	neg_3721	neg	5.155	5.25	5.413	5.34	5.397	5.266	4.317	4.401	4.413	4.371	4.345	4.223	5.303	0.0984	4.345	0.06935
2,3-Bis(3-hydroxybenzyl)butane-1,4-diol	7.98e-13	1.9e-10	2.3464	2.3419	1.1855	0.2455	yes	up	B(ii)	C18166	-	-	-	-	-	-	HMDB0005056;HMDB0245380	Lignans, neolignans and related compounds	Dibenzylbutane lignans	Dibenzylbutanediol lignans	80226-00-2	301.144	5.76675	M-H, M+FA-H, M+Cl	C18H22O4	0	40.9	metab_21646	neg_96	neg	6.089	6.122	6.005	6.069	6.014	6.092	5.134	5.082	5.101	5.112	5.115	5.149	6.065	0.04651	5.116	0.02398
Meta-O-Dealkylated flecainide	2.31e-08	6.07e-07	2.343	2.3373	1.2713	0.3463	yes	up	B(ii)	-	-	-	-	-	-	-	HMDB0060831	Benzenoids	Benzene and substituted derivatives	Benzoic acids and derivatives	-	377.135	5.27598	M+FA-H	C15H19F3N2O3	0	39.4	metab_14778	neg_3391	neg	4.47	4.51	4.508	4.555	4.508	4.525	3.519	3.391	3.783	3.664	3.426	3.519	4.513	0.02737	3.55	0.148
2-Naphthylamine	8.51e-10	4.52e-08	2.3421	2.3328	1.1548	0.2076	yes	up	B(i)	C02227	-	-	-	-	-	-	HMDB0041802	Benzenoids	Naphthalenes	Not Available	91-59-8	144.081	3.83107	M+H, M+NH4	C10H9N	64.4	0	metab_8558	pos_757	pos	5.598	5.56	5.656	5.652	5.605	5.686	4.829	4.872	4.905	4.787	4.99	4.848	5.626	0.04635	4.872	0.07016
Zalcitabine	1.14e-08	3.62e-07	2.3337	2.3299	1.1736	0.2309	yes	up	B(ii)	C07207	-	-	map04976	Bile secretion	Organismal Systems	Digestive system	HMDB0255802;PW_C009386;HMDB0015078;HMDB0037019	Nucleosides, nucleotides, and analogues	Pyrimidine nucleosides	Pyrimidine 2'',3''-dideoxyribonucleosides	5718-77-4;7481-89-2	253.129	3.33237	M+ACN+H	C9H13N3O3	0	52.1	metab_3651	pos_3136	pos	5.16	5.128	5.146	5.055	5.117	5.17	4.183	4.385	4.457	4.335	4.434	4.434	5.13	0.04136	4.371	0.1021
5-Hydroxytryptophol sulfate	2.7e-10	1.77e-08	2.3234	2.3175	1.2401	0.3105	yes	up	B(ii)	-	-	-	-	-	-	-	HMDB0304913	Organic acids and derivatives	Organic sulfuric acids and derivatives	Arylsulfates	-	301.024	2.10942	M+FA-H	C10H10NO5S-	0	46	metab_21693	neg_9641	neg	4.766	4.855	4.868	4.804	4.828	4.857	4.013	3.805	3.803	3.866	3.934	3.946	4.83	0.03897	3.895	0.08414
16alpha-Fluoroestradiol	1.05e-10	9.67e-09	2.3203	2.3131	1.1658	0.2213	yes	up	B(ii)	-	-	-	-	-	-	-	HMDB0244757	Lipids and lipid-like molecules	Steroids and steroid derivatives	Estrane steroids	-	335.142	4.90565	M+2Na-H	C18H23FO2	0	32.3	metab_4426	pos_3838	pos	5.194	5.219	5.275	5.127	5.218	5.191	4.509	4.442	4.447	4.464	4.4	4.524	5.204	0.04839	4.464	0.04582
Sambunigrin	5.88e-11	6.71e-09	2.3188	2.3145	1.1561	0.2093	yes	up	B(ii)	C04273	-	-	-	-	-	-	HMDB0034981	Organic oxygen compounds	Organooxygen compounds	Carbohydrates and carbohydrate conjugates	99-19-4	313.139	3.86838	M+NH4	C14H17NO6	0	69.6	metab_3937	pos_3395	pos	5.51	5.451	5.498	5.429	5.483	5.523	4.707	4.664	4.733	4.78	4.766	4.803	5.482	0.03628	4.742	0.05136
5-Hydroxy-N-formylkynurenine	3.4e-08	9.33e-07	2.3127	2.3113	0.8503	-0.234	yes	down	B(ii)	C05648	-	-	map01100;map00380	Metabolic pathways;Tryptophan metabolism	Metabolism;Metabolism	Global and overview maps;Amino acid metabolism	PW_C002055;HMDB0004086	Organic oxygen compounds	Organooxygen compounds	Carbonyl compounds	-	253.082	2.26373	M+H	C11H12N2O5	0	56.7	metab_3516	pos_3012	pos	4.307	4.301	4.289	4.064	4.2	4.329	5.045	4.89	4.958	4.987	5.01	5.085	4.248	0.1008	4.996	0.06818
Bemegride	5.8e-07	1.06e-05	2.3038	2.2878	1.1891	0.2499	yes	up	B(ii)	-	-	-	-	-	-	-	HMDB0248936	Organoheterocyclic compounds	Piperidines	Piperidinones	-	173.128	3.3854	M+NH4	C8H13NO2	0	55.6	metab_11179	pos_9936	pos	4.816	4.91	4.645	4.558	4.757	4.497	3.967	3.964	3.908	4.02	3.94	3.902	4.697	0.1582	3.95	0.04356
1-Hydroxyisoquinoline	3.37e-11	4.53e-09	2.3033	2.2956	1.1603	0.2145	yes	up	B(i)	C06324	-	-	-	-	-	-	HMDB0243900	Organoheterocyclic compounds	Isoquinolines and derivatives	Isoquinolones and derivatives	-	146.06	3.54555	M+H	C9H7NO	80.2	0	metab_11034	pos_9804	pos	5.27	5.295	5.307	5.197	5.242	5.302	4.571	4.508	4.477	4.575	4.557	4.56	5.269	0.04274	4.541	0.03986
Pyrrhoxanthinol	2.16e-08	5.74e-07	2.2914	2.2847	0.8106	-0.3029	yes	down	B(ii)	-	-	-	-	-	-	-	HMDB0035696	Lipids and lipid-like molecules	Prenol lipids	Terpene lactones	54369-11-8	605.306	6.3679	M+Cl	C37H46O5	0	40.4	metab_15970	neg_4470	neg	3.835	3.978	3.818	4.092	4.04	3.862	4.932	4.807	4.891	4.796	4.964	4.752	3.937	0.1153	4.857	0.08431
(beta-1-O-[N-(2-formyl-3-chlorophenyl)anthraniloyl]-D-glucupyranuronic acid)	0.01725	0.05053	2.2895	2.2906	1.3843	0.4692	yes	up	B(ii)	-	-	-	-	-	-	-	HMDB0060032	Organic oxygen compounds	Organooxygen compounds	Carbohydrates and carbohydrate conjugates	-	432.05	3.76013	M-H2O-H	C20H18ClNO9	0	45.6	metab_21192	neg_9190	neg	5.264	5.283	5.223	5.648	4.554	3.138	4.572	2.892	2.876	4.129	3.546	3.015	4.852	0.9118	3.505	0.7131
SM(d18:0/20:5(6E,8Z,11Z,14Z,17Z)-OH(5))	0.0001495	0.0009547	2.2827	2.2618	0.7894	-0.3412	yes	down	B(ii)	-	-	-	-	-	-	-	HMDB0290485	Not Available	Not Available	Not Available	-	801.524	6.64502	M+Cl	C43H79N2O7P	0	55.3	metab_18069	neg_6365	neg	3.834	3.774	3.416	3.799	3.417	4.297	5.018	4.619	4.83	4.58	5.074	4.429	3.756	0.326	4.758	0.2576
Linoleic acid	2.49e-05	0.0002788	2.2711	2.2597	1.1597	0.2138	yes	up	B(ii)	C01595	Lipids	Fatty acids	map01100;map00591;map01040	Metabolic pathways;Linoleic acid metabolism;Biosynthesis of unsaturated fatty acids	Metabolism;Metabolism;Metabolism	Global and overview maps;Lipid metabolism;Lipid metabolism	HMDB0247706;PW_C000530;HMDB0000673;HMDB0006270;LMFA01030120	Lipids and lipid-like molecules	Fatty Acyls	Lineolic acids and derivatives	60-33-3;506-21-8	325.212	4.91625	M+2Na-H	C18H32O2	0	39.8	metab_4431	pos_3842	pos	5.724	5.635	5.71	5.688	5.313	5.217	4.894	4.834	4.646	4.902	4.812	4.618	5.548	0.2232	4.784	0.1232
7-Aminoheptanoic acid	2.64e-07	5.37e-06	2.2672	2.2642	1.1727	0.2298	yes	up	B(ii)	-	-	-	-	-	-	-	HMDB0247233	Lipids and lipid-like molecules	Fatty Acyls	Fatty acids and conjugates	-	146.117	0.821717	M+H	C7H15NO2	0	33	metab_649	pos_10587	pos	5.004	5.02	4.884	4.912	4.879	4.965	4.16	4.166	4.006	4.345	4.264	4.358	4.944	0.06132	4.216	0.1335
Dextrorphan O-glucuronide	2.07e-09	9.27e-08	2.266	2.2555	1.1699	0.2264	yes	up	B(ii)	-	-	-	-	-	-	-	HMDB0010341	Alkaloids and derivatives	Morphinans	Not Available	-	398.192	4.40715	M+H-2H2O	C23H31NO7	0	61.6	metab_10347	pos_9183	pos	4.895	4.823	4.936	4.768	4.885	4.94	4.202	4.097	4.135	4.138	4.245	4.187	4.875	0.06738	4.167	0.05394
Riboflavin	9.93e-05	0.0008781	2.2584	2.2584	1.2096	0.2745	yes	up	B(i)	C00255	Vitamins and cofactors	Vitamins	map01100;map01240;map02010;map04977;map00740	Metabolic pathways;Biosynthesis of cofactors;ABC transporters;Vitamin digestion and absorption;Riboflavin metabolism	Metabolism;Metabolism;Environmental Information Processing;Organismal Systems;Metabolism	Global and overview maps;Global and overview maps;Membrane transport;Digestive system;Metabolism of cofactors and vitamins	HMDB0247501;HMDB0000244;PW_C000165;HMDB0001520;MJDBOTE0000812	Organoheterocyclic compounds	Pteridines and derivatives	Alloxazines and isoalloxazines	83-88-5;146-17-8	377.145	4.50328	M+H	C17H20N4O6	86.4	0	metab_11279	pos_9099	pos	4.701	4.687	4.447	4.458	4.183	4.7	3.705	3.303	3.794	3.89	3.911	3.865	4.53	0.2075	3.745	0.2293
12-Hydroxyheptadeca-5,8,10-trienoic acid	0.02807	0.07771	2.2566	2.2761	1.4356	0.5217	yes	up	B(ii)	-	-	-	-	-	-	-	HMDB0244447	Lipids and lipid-like molecules	Fatty Acyls	Fatty acids and conjugates	-	344.217	5.65823	M+ACN+Na	C17H28O3	0	56.2	metab_9248	pos_8191	pos	4.871	3.236	3.108	4.356	3.71	2.924	3.221	1.664	1.793	3.421	2.38	2.986	3.701	0.7704	2.578	0.7459
3-Carbamoyl-2-phenylpropionic acid	6.34e-10	3.52e-08	2.2522	2.2442	1.1541	0.2068	yes	up	B(ii)	C16591	-	-	map00982	Drug metabolism - cytochrome P450	Metabolism	Xenobiotics biodegradation and metabolism	PW_C040531;HMDB0060367	Benzenoids	Benzene and substituted derivatives	Not Available	139262-66-1	192.065	2.29037	M+H-H2O	C10H11NO4	0	48.8	metab_173	pos_10153	pos	5.277	5.245	5.247	5.143	5.194	5.264	4.576	4.44	4.502	4.52	4.547	4.595	5.228	0.0508	4.53	0.05589
Tyramine	0.001802	0.009442	2.252	2.2674	1.2295	0.2981	yes	up	B(i)	C00483	Peptides	Amines	map01100;map04080;map04974;map00350;map01240	Metabolic pathways;Neuroactive ligand-receptor interaction;Protein digestion and absorption;Tyrosine metabolism;Biosynthesis of cofactors	Metabolism;Environmental Information Processing;Organismal Systems;Metabolism;Metabolism	Global and overview maps;Signaling molecules and interaction;Digestive system;Amino acid metabolism;Global and overview maps	HMDB0000306;PW_C000210;MJDBOTE0000392	Benzenoids	Benzene and substituted derivatives	Phenethylamines	51-67-2	179.118	2.87287	M+ACN+H	C8H11NO	88.4	0	metab_122	pos_10107	pos	5.75	4.553	4.533	4.435	4.447	4.565	3.862	3.787	3.883	3.802	3.854	3.815	4.714	0.5106	3.834	0.03782
Tetrahydrotriazine	0.02198	0.06554	2.2485	2.2556	1.4144	0.5002	yes	up	B(ii)	-	-	-	-	-	-	-	HMDB0258910	Organoheterocyclic compounds	Triazines	1,2,3-triazines	-	86.0712	0.789817	M+H	C3H7N3	0	38	metab_3288	pos_2805	pos	4.807	4.037	3.514	3.754	3.377	2.36	2.3	2.259	2.298	3.609	2.664	2.321	3.642	0.8071	2.575	0.5278
3-(3,5-Diiodo-4-hydroxyphenyl)lactate	1.45e-14	8.33e-12	2.2474	2.2411	1.1862	0.2463	yes	up	B(ii)	C04367	-	-	-	-	-	-	HMDB0059636	Phenylpropanoids and polyketides	Phenylpropanoic acids	Not Available	-	432.843	6.02778	M-H	C9H8I2O4	0	30.8	metab_19169	neg_7357	neg	5.488	5.549	5.564	5.523	5.535	5.516	4.678	4.645	4.656	4.637	4.682	4.666	5.529	0.02639	4.661	0.01812
2-Hydroxypropyl octanoate	3.23e-13	8.98e-11	2.2338	2.2296	1.1822	0.2415	yes	up	B(ii)	-	-	-	-	-	-	-	HMDB0245164	Lipids and lipid-like molecules	Fatty Acyls	Fatty acid esters	-	247.155	5.47843	M+FA-H	C11H22O3	0	39.4	metab_19978	neg_8089	neg	5.577	5.592	5.587	5.534	5.586	5.611	4.781	4.683	4.701	4.699	4.733	4.729	5.581	0.02564	4.721	0.03487
Fusaric Acid	3.1e-13	1.13e-10	2.2299	2.227	1.1388	0.1875	yes	up	B(i)	C10146	-	-	-	-	-	-	HMDB0252556	Organoheterocyclic compounds	Pyridines and derivatives	Pyridinecarboxylic acids and derivatives	536-69-6	180.102	3.11395	M+H	C10H13NO2	76.8	0	metab_96	pos_10084	pos	5.64	5.604	5.595	5.575	5.563	5.64	4.901	4.922	4.918	4.926	4.92	4.935	5.603	0.03226	4.92	0.01131
Hexamethylene Bisacetamide	9.43e-09	3.09e-07	2.2286	2.2192	1.1524	0.2046	yes	up	B(i)	-	-	-	-	-	-	-	HMDB0041901	Organic acids and derivatives	Carboximidic acids and derivatives	Carboximidic acids	3073-59-4	201.16	3.93245	M+H	C10H20N2O2	38.5	0	metab_10726	pos_9526	pos	5.147	5.148	5.298	5.071	5.281	5.272	4.533	4.46	4.508	4.511	4.535	4.544	5.203	0.09325	4.515	0.03025
P-Octopamine	1.62e-09	7.78e-08	2.2185	2.2148	0.8608	-0.2163	yes	down	B(ii)	C04227	-	-	map04080	Neuroactive ligand-receptor interaction	Environmental Information Processing	Signaling molecules and interaction	HMDB0004825	Benzenoids	Phenols	1-hydroxy-2-unsubstituted benzenoids	104-14-3	136.076	5.88753	M+H-H2O	C8H11NO2	0	67.8	metab_5018	pos_4370	pos	4.189	4.175	4.256	4.228	4.166	4.244	4.938	4.904	4.909	4.889	4.955	4.754	4.21	0.03803	4.891	0.0716
Sclareol oxide	3.89e-10	2.44e-08	2.2155	2.2105	1.1203	0.1639	yes	up	B(ii)	C09183	-	-	-	-	-	-	HMDB0036827;HMDB0258180	Lipids and lipid-like molecules	Prenol lipids	Diterpenoids	515-03-7	263.237	6.27115	M+H-H2O, M+H	C18H30O	0	41.9	metab_1969	pos_1615	pos	6.285	6.277	6.333	6.242	6.321	6.36	5.679	5.591	5.552	5.699	5.623	5.613	6.303	0.04311	5.626	0.0547
Thr Leu Phe	1.74e-06	2.77e-05	2.2151	2.2087	0.8554	-0.2253	yes	down	B(i)	-	-	-	-	-	-	-	-	-	-	-	-	380.218	5.19892	M+H	C19H29N3O5	68.5	0	metab_9669	pos_8571	pos	4.299	4.184	4.148	3.89	4.024	4.301	4.886	4.781	4.742	4.87	4.864	4.905	4.141	0.1607	4.841	0.0645
Carboxyfentanyl	1.84e-09	7.9e-08	2.2064	2.2019	1.1929	0.2545	yes	up	B(ii)	-	-	-	-	-	-	-	HMDB0249661	Organoheterocyclic compounds	Piperidines	Fentanyls	-	415.179	6.27218	M+Cl	C23H28N2O3	0	35.4	metab_15877	neg_4386	neg	5.214	5.202	5.255	5.222	5.265	5.27	4.371	4.365	4.403	4.484	4.226	4.495	5.238	0.02905	4.391	0.09793
N4-Acetylcytidine	0.004341	0.01887	2.204	2.1816	1.2208	0.2878	yes	up	B(ii)	C22293	-	-	-	-	-	-	HMDB0005923	Nucleosides, nucleotides, and analogues	Pyrimidine nucleosides	Not Available	3768-18-1	318.127	0.640767	M+CH3OH+H	C11H15N3O6	0	49	metab_1013	pos_10915	pos	4.957	5.149	5.07	5.296	4.086	4.068	3.72	3.757	3.896	3.842	4.161	4.073	4.771	0.5491	3.908	0.1756
Uridine-5'-Monophosphate	0.00202	0.008809	2.201	2.2018	0.7274	-0.4592	yes	down	B(i)	C00105	Nucleic acids	Nucleotides	map00240;map01100;map01232;map01240	Pyrimidine metabolism;Metabolic pathways;Nucleotide metabolism;Biosynthesis of cofactors	Metabolism;Metabolism;Metabolism;Metabolism	Nucleotide metabolism;Global and overview maps;Global and overview maps;Global and overview maps	HMDB0000288;MJDBOTE0000717	Nucleosides, nucleotides, and analogues	Pyrimidine nucleotides	Pyrimidine ribonucleotides	58-97-9	323.028	1.18492	M-H	C9H13N2O9P	78.8	0	metab_21926	neg_9851	neg	2.539	2.037	3.049	2.526	3.314	3.416	3.324	3.914	3.677	4.225	4.033	4.027	2.813	0.5347	3.867	0.3208
Gln Val Asp Glu	5.92e-08	1.29e-06	2.1866	2.1832	0.8369	-0.2569	yes	down	B(i)	-	-	-	-	-	-	-	-	-	-	-	-	488.203	5.99033	M-H	C19H31N5O10	32.4	0	metab_19259	neg_7438	neg	4.139	4.282	4.368	4.318	4.366	4.516	5.232	5.1	5.061	5.188	5.245	5.224	4.331	0.1236	5.175	0.07668
2-succinyl-5-enolpyruvyl-6-hydroxy-3-cyclohexene-1-carboxylate	9.18e-09	3.04e-07	2.1848	2.1794	1.187	0.2473	yes	up	B(ii)	C16519	-	-	map01100;map00130;map01240	Metabolic pathways;Ubiquinone and other terpenoid-quinone biosynthesis;Biosynthesis of cofactors	Metabolism;Metabolism;Metabolism	Global and overview maps;Metabolism of cofactors and vitamins;Global and overview maps	HMDB0304086	Organic acids and derivatives	Carboxylic acids and derivatives	Tricarboxylic acids and derivatives	-	290.044	2.06612	M+H-2H2O	C14H13O9-3	0	34.3	metab_215	pos_10192	pos	4.318	4.244	4.238	4.059	4.144	4.244	3.545	3.504	3.543	3.546	3.563	3.566	4.208	0.09163	3.545	0.02224
Corey PG-Lactone Diol	9.01e-11	8.91e-09	2.1753	2.1692	1.1421	0.1917	yes	up	B(i)	-	-	-	-	-	-	-	-	-	-	-	-	269.174	4.75113	M+H	C15H24O4	54.5	0	metab_4342	pos_3761	pos	5.268	5.237	5.226	5.156	5.227	5.284	4.595	4.558	4.53	4.623	4.622	4.568	5.233	0.04421	4.582	0.03708
3-Hydroxypyridine-2-methanol	4.38e-13	1.09e-10	2.1729	2.1675	1.2193	0.2861	yes	up	B(i)	-	-	-	-	-	-	-	-	-	-	-	-	124.04	4.5242	M-H	C6H7NO2	53.3	0	metab_20663	neg_8711	neg	4.531	4.551	4.542	4.52	4.508	4.471	3.705	3.729	3.753	3.665	3.708	3.686	4.52	0.02865	3.707	0.03095
Penmacric acid	0.02976	0.08114	2.1671	2.1813	1.4602	0.5462	yes	up	B(ii)	-	-	-	-	-	-	-	HMDB0029436	Organic acids and derivatives	Carboxylic acids and derivatives	Amino acids, peptides, and analogues	55297-13-7	167.045	3.57762	M+H-2H2O	C7H10N2O5	0	60.6	metab_11001	pos_9775	pos	4.878	4.047	2.645	2.402	2.875	2.631	2.223	2.183	2.221	2.225	2.241	2.245	3.246	0.9894	2.223	0.02211
1,2-Epoxy-3-(p-nitrophenoxy)propane	6.17e-09	2.02e-07	2.1666	2.1677	1.1633	0.2182	yes	up	B(ii)	C04274	-	-	-	-	-	-	HMDB0246908	Benzenoids	Benzene and substituted derivatives	Nitrobenzenes	5255-75-4	176.035	4.636	M-H2O-H	C9H9NO4	0	66	metab_14427	neg_3072	neg	5.916	5.875	5.87	5.868	5.835	5.816	5.164	5.088	5.034	5.068	5.04	4.843	5.863	0.03454	5.04	0.107
PE(14:1(9Z)/22:6(4Z,7Z,10Z,13Z,16Z,19Z))	1.54e-05	0.0001388	2.1656	2.152	1.2062	0.2705	yes	up	B(ii)	C00350	Lipids	Phospholipids	map01100;map00564;map00563;map04136;map05167;map04723;map04140	Metabolic pathways;Glycerophospholipid metabolism;Glycosylphosphatidylinositol (GPI)-anchor biosynthesis;Autophagy - other;Kaposi sarcoma-associated herpesvirus infection;Retrograde endocannabinoid signaling;Autophagy - animal	Metabolism;Metabolism;Metabolism;Cellular Processes;Human Diseases;Organismal Systems;Cellular Processes	Global and overview maps;Lipid metabolism;Glycan biosynthesis and metabolism;Transport and catabolism;Infectious disease: viral;Nervous system;Transport and catabolism	LMGP02010451;HMDB0008880;PW_C004928	Lipids and lipid-like molecules	Glycerophospholipids	Glycerophosphoethanolamines	-	770.419	7.25243	M+K-2H	C41H68NO8P	0	32.6	metab_17384	neg_5748	neg	4.803	5.088	5.2	5.134	5.138	4.93	3.895	4.374	4.361	4.312	3.899	4.277	5.049	0.151	4.186	0.2267
L-Glutamic Acid	0.01829	0.05698	2.1598	2.1232	1.2397	0.31	yes	up	B(i)	C00025	Peptides;Hormones and transmitters	Amino acids;Neurotransmitters	map02010;map01240;map01200;map00330;map00220;map00250;map04072;map04216;map00630;map00430;map04964;map00470;map00860;map04080;map05016;map05017;map05014;map04727;map04742;map04723;map05031;map04721;map04720;map01100;map00480;map04540;map01210;map00340;map00524;map01230;map04068;map05034;map04724;map05030;map00650;map00910;map04974;map04713;map00970;map05230;map05033;map04730;map05022	ABC transporters;Biosynthesis of cofactors;Carbon metabolism;Arginine and proline metabolism;Arginine biosynthesis;Alanine, aspartate and glutamate metabolism;Phospholipase D signaling pathway;Ferroptosis;Glyoxylate and dicarboxylate metabolism;Taurine and hypotaurine metabolism;Proximal tubule bicarbonate reclamation;D-Amino acid metabolism;Porphyrin metabolism;Neuroactive ligand-receptor intera…	Environmental Information Processing;Metabolism;Metabolism;Metabolism;Metabolism;Metabolism;Environmental Information Processing;Cellular Processes;Metabolism;Metabolism;Organismal Systems;Metabolism;Metabolism;Environmental Information Processing;Human Diseases;Human Diseases;Human Diseases;Organismal Systems;Organismal Systems;Organismal Systems;Human Diseases;Organismal Systems;Organismal Syst…	Membrane transport;Global and overview maps;Global and overview maps;Amino acid metabolism;Amino acid metabolism;Amino acid metabolism;Signal transduction;Cell growth and death;Carbohydrate metabolism;Metabolism of other amino acids;Excretory system;Metabolism of other amino acids;Metabolism of cofactors and vitamins;Signaling molecules and interaction;Neurodegenerative disease;Neurodegenerative …	HMDB0003339;HMDB0000148;PW_C000095;HMDB0060475;MJDBOTE0000649	Organic acids and derivatives	Carboxylic acids and derivatives	Amino acids, peptides, and analogues	6893-26-1;56-86-0	130.05	4.32667	M+H-H2O	C5H9NO4	61.9	0	metab_11271	pos_3589	pos	5.072	5.216	5.253	4.786	4.959	3.514	3.481	3.62	3.775	4.581	4.332	3.446	4.8	0.6529	3.872	0.4737
11-Hydroxy-9-tridecenoic acid	3.1e-10	2.04e-08	2.1504	2.1439	1.1332	0.1804	yes	up	B(ii)	-	-	-	-	-	-	-	LMFA01050437;HMDB0035881	Lipids and lipid-like molecules	Fatty Acyls	Fatty acids and conjugates	105798-56-9	211.169	4.64443	M+H-H2O, M+H	C13H24O3	0	54.1	metab_9645	pos_855	pos	5.448	5.409	5.445	5.354	5.405	5.447	4.76	4.692	4.77	4.812	4.826	4.828	5.418	0.0371	4.781	0.05215
DG(21:0/18:1(12Z)-2OH(9,10)/0:0)	0.0008893	0.004416	2.1495	2.1242	0.8159	-0.2935	yes	down	B(ii)	-	-	-	-	-	-	-	HMDB0296547	Not Available	Not Available	Not Available	-	733.538	6.6503	M+K-2H	C42H80O7	0	41.8	metab_18055	neg_6352	neg	4.54	4.081	3.855	4.087	3.683	4.771	5.418	4.957	5.118	4.942	5.449	4.779	4.169	0.4124	5.11	0.2724
9,10-Dihydroxystearic acid	1.89e-06	2.96e-05	2.1474	2.1553	1.178	0.2363	yes	up	B(ii)	C19622	-	-	-	-	-	-	HMDB0303981;LMFA02000142;HMDB0302281	Lipids and lipid-like molecules	Fatty Acyls	Fatty acids and conjugates	120-87-6	361.233	3.90025	M+2Na-H	C18H36O4	0	33.8	metab_11257	pos_3410	pos	4.452	4.412	4.456	4.389	4.376	4.514	3.693	3.844	3.524	3.878	3.682	3.959	4.433	0.05113	3.763	0.1592
Kievitone	1.02e-09	4.8e-08	2.1454	2.1393	1.2132	0.2788	yes	up	B(ii)	C01590	-	-	-	-	-	-	LMPK12050479;HMDB0034213	Phenylpropanoids and polyketides	Isoflavonoids	Isoflavans	40105-60-0	401.123	5.10045	M+FA-H	C20H20O6	0	56.7	metab_20266	neg_8350	neg	4.607	4.605	4.466	4.524	4.524	4.556	3.663	3.721	3.857	3.686	3.759	3.802	4.547	0.05411	3.748	0.07279
4-Hydroxy-3-methyl-2-(2-propynyl)-2-cyclopentene-1-one	2.83e-10	1.88e-08	2.1426	2.1386	1.1604	0.2146	yes	up	B(ii)	-	-	-	-	-	-	-	HMDB0246651	Organic oxygen compounds	Organooxygen compounds	Alcohols and polyols	-	133.065	5.77032	M+H-H2O, M+CH3OH+H	C9H10O2	0	51.4	metab_2255	pos_1874	pos	4.648	4.614	4.532	4.546	4.541	4.599	4.012	3.941	3.898	3.98	3.926	3.923	4.58	0.0473	3.947	0.04176
2-Methoxyacetaminophen sulfate	2.86e-08	7.25e-07	2.1412	2.138	0.8069	-0.3095	yes	down	B(ii)	-	-	-	-	-	-	-	HMDB0062550	Organic acids and derivatives	Organic sulfuric acids and derivatives	Arylsulfates	53446-13-2	242.012	1.25975	M-H2O-H	C9H11NO6S	0	37.9	metab_13459	neg_2194	neg	3.29	3.351	3.479	3.457	3.197	3.441	4.199	4.158	4.106	4.281	4.108	4.2	3.369	0.1104	4.175	0.0664
2-Ethenyl-1-oxidopyridin-1-ium	4.58e-13	1.12e-10	2.1391	2.1356	1.2003	0.2634	yes	up	B(ii)	-	-	-	-	-	-	-	HMDB0245108	Organoheterocyclic compounds	Pyridines and derivatives	Pyridinium derivatives	-	166.051	4.88225	M+FA-H	C7H7NO	0	37.9	metab_20422	neg_8491	neg	4.735	4.756	4.73	4.721	4.7	4.728	3.978	3.974	3.919	3.879	3.94	3.945	4.728	0.01822	3.939	0.03687
Coumarinic acid	7.01e-06	7.14e-05	2.1389	2.1414	1.2237	0.2912	yes	up	B(ii)	C05838	-	-	-	-	-	-	HMDB0304296;HMDB0041592	Phenylpropanoids and polyketides	Cinnamic acids and derivatives	Hydroxycinnamic acids and derivatives	495-79-4	387.108	5.7389	2M+Hac-H	C9H8O3	0	50.2	metab_15070	neg_3657	neg	4.921	4.824	4.421	4.533	4.415	4.625	3.814	3.881	3.694	3.875	3.837	3.567	4.623	0.2102	3.778	0.1237
Dialdehyde	0.02578	0.07294	2.1284	2.1358	1.3288	0.4101	yes	up	B(ii)	C11678	-	-	-	-	-	-	HMDB0251125	Alkaloids and derivatives	Harmala alkaloids	Not Available	85955-83-5	413.141	3.90555	M+2Na-H	C21H24N2O4	0	54.7	metab_10749	pos_9547	pos	5.005	3.78	3.866	4.038	3.949	2.928	2.978	2.148	2.712	3.983	3.251	2.664	3.928	0.6628	2.956	0.6231
Cer(d16:1/18:1(12Z)-2OH(9,10))	6.24e-05	0.0004558	2.1251	2.1036	1.1693	0.2256	yes	up	B(ii)	-	-	-	-	-	-	-	HMDB0289864	Not Available	Not Available	Not Available	-	612.484	7.03425	M-H, M+FA-H	C34H65NO5	0	53.2	metab_12432	neg_1267	neg	5.537	6.205	5.989	5.968	5.743	5.651	4.722	5.214	5.217	4.921	4.895	5.041	5.849	0.2482	5.002	0.1946
3,4-Methylenedioxyamphetamine	2.18e-15	1.79e-12	2.1232	2.1183	1.1801	0.2389	yes	up	B(ii)	C07577	-	-	-	-	-	-	HMDB0041931	Organoheterocyclic compounds	Benzodioxoles	Not Available	4764-17-4	224.093	5.71762	M+FA-H	C10H13NO2	0	42.1	metab_19783	neg_7911	neg	5.084	5.099	5.104	5.071	5.085	5.061	4.335	4.294	4.316	4.293	4.318	4.295	5.084	0.01633	4.308	0.01709
17alpha,20alpha-Dihydroxypregn-4-en-3-one	0.003539	0.01389	2.1228	2.099	0.7787	-0.3609	yes	down	B(ii)	C04518	-	-	map00140	Steroid hormone biosynthesis	Metabolism	Lipid metabolism	HMDB0011653;LMST02030183	Lipids and lipid-like molecules	Steroids and steroid derivatives	Pregnane steroids	652-69-7	331.227	6.43722	M-H	C21H32O3	0	55.5	metab_18348	neg_6616	neg	3.595	2.86	3.354	4.066	2.826	4.162	4.513	4.582	4.598	3.992	4.794	4.311	3.477	0.5741	4.465	0.2792
Geijerone	5.73e-10	3.24e-08	2.1146	2.108	1.1328	0.1799	yes	up	B(ii)	-	-	-	-	-	-	-	HMDB0038194	Lipids and lipid-like molecules	Prenol lipids	Monoterpenoids	41411-01-2	179.143	5.9515	M+H-H2O, M+H	C12H18O	0	39.7	metab_2189	pos_1814	pos	5.28	5.237	5.257	5.204	5.221	5.323	4.721	4.591	4.585	4.633	4.658	4.638	5.254	0.04311	4.638	0.04988
(+/-)-Enterolactone	2.76e-10	1.78e-08	2.1124	2.1077	1.133	0.1801	yes	up	B(i)	C18165	-	-	-	-	-	-	HMDB0006101	Lignans, neolignans and related compounds	Furanoid lignans	Tetrahydrofuran lignans	185254-87-9	297.113	6.04372	M-H	C18H18O4	85.8	0	metab_19130	neg_7321	neg	6.475	6.56	6.597	6.65	6.648	6.568	5.771	5.852	5.865	5.77	5.798	5.804	6.583	0.06546	5.81	0.04014
Ellagic acid arabinoside	0.04607	0.1084	2.1024	2.0994	1.399	0.4844	yes	up	B(ii)	-	-	-	-	-	-	-	HMDB0301704	Phenylpropanoids and polyketides	Tannins	Hydrolyzable tannins	302-72-7	433.044	3.61602	M-H	C19H14O12	0	74.1	metab_13876	neg_2572	neg	4.947	5.242	5.153	5.693	3.685	2.653	4.618	2.94	3.093	2.547	3.757	2.609	4.562	1.153	3.261	0.7943
Melibiitol	0.04643	0.1091	2.1012	2.1041	1.4103	0.496	yes	up	B(ii)	C05399	-	-	map00052	Galactose metabolism	Metabolism	Carbohydrate metabolism	PW_C002929;HMDB0006791	Lipids and lipid-like molecules	Fatty Acyls	Fatty acyl glycosides	-	379.101	0.667283	M+Cl	C12H24O11	0	33.2	metab_13119	neg_1887	neg	4.783	5.573	5.057	5.469	2.709	3.403	4.635	3.293	2.839	2.473	3.277	2.626	4.499	1.174	3.19	0.7824
D-Sorbitol	0.0423	0.1043	2.091	2.0246	1.2604	0.3339	yes	up	B(i)	C00794	Carbohydrates	Monosaccharides	map01100;map05415;map00051;map02010;map00052	Metabolic pathways;Diabetic cardiomyopathy;Fructose and mannose metabolism;ABC transporters;Galactose metabolism	Metabolism;Human Diseases;Metabolism;Environmental Information Processing;Metabolism	Global and overview maps;Cardiovascular disease;Carbohydrate metabolism;Membrane transport;Carbohydrate metabolism	HMDB0000247;MJDBOTE0001050	Organic oxygen compounds	Organooxygen compounds	Carbohydrates and carbohydrate conjugates	50-70-4	183.086	0.65135	M+H-H2O, M+H	C6H14O6	90.9	0	metab_2708	pos_2281	pos	4.526	5.423	5.12	5.408	3.868	3.215	4.395	3.493	3.511	3.152	3.865	3.45	4.593	0.9009	3.644	0.4321
Antimycin A	0.00249	0.01222	2.0887	2.1001	0.8496	-0.2351	yes	down	B(ii)	C11339	-	-	-	-	-	-	HMDB0248488	Benzenoids	Benzene and substituted derivatives	Benzoic acids and derivatives	-	549.285	6.77475	M+H	C28H40N2O9	0	52.6	metab_6068	pos_5318	pos	3.62	4.749	4.44	4.726	3.996	4.568	5.113	5.138	5.25	5.051	5.267	4.898	4.35	0.4503	5.12	0.1366
4-Hydroxyifosfamide	0.001608	0.007284	2.0886	2.0706	1.2918	0.3694	yes	up	B(ii)	C16553	-	-	map00982	Drug metabolism - cytochrome P450	Metabolism	Xenobiotics biodegradation and metabolism	HMDB0013861;PW_C008616	Organoheterocyclic compounds	Oxazaphosphinanes	Isofamides	67292-64-2	312.967	0.780517	M+K-2H	C7H15Cl2N2O3P	0	30.1	metab_11416	neg_10120	neg	3.921	4.45	4.375	4.525	3.844	3.322	3.498	2.858	2.868	3.228	3.217	3.25	4.073	0.4641	3.153	0.2478
Mycophenolic acid	1.77e-05	0.0001561	2.0879	2.0859	1.216	0.2821	yes	up	B(ii)	C20380	-	-	-	-	-	-	HMDB0014826;PW_C009457;HMDB0015159	Organoheterocyclic compounds	Isocoumarans	Isobenzofuranones	128794-94-5;24280-93-1	341.102	5.26005	M+Na-2H	C17H20O6	0	53.8	metab_22125	neg_8243	neg	4.884	4.794	4.326	4.469	4.333	4.656	3.737	3.694	3.614	3.801	3.815	3.925	4.577	0.2374	3.764	0.1075
(+)-15,16-Dihydroxyoctadecanoic acid	1.66e-09	7.94e-08	2.0873	2.0831	1.0989	0.1361	yes	up	B(ii)	-	-	-	-	-	-	-	HMDB0031008	Lipids and lipid-like molecules	Fatty Acyls	Fatty acids and conjugates	-	299.258	6.27115	M+H-H2O, M+H	C18H36O4	0	38.5	metab_1968	pos_1614	pos	6.675	6.668	6.723	6.63	6.698	6.742	6.147	6.049	6.007	6.165	6.074	6.078	6.689	0.04025	6.087	0.0596
5-Phenyl-1,3-oxazinane-2,4-dione	6.28e-11	7.06e-09	2.083	2.075	1.1322	0.1791	yes	up	B(ii)	C16596	-	-	map00982	Drug metabolism - cytochrome P450	Metabolism	Xenobiotics biodegradation and metabolism	HMDB0060400;PW_C040533	Benzenoids	Benzene and substituted derivatives	Not Available	-	192.065	3.59907	M+H	C10H9NO3	0	65.3	metab_10980	pos_9756	pos	5.123	5.113	5.123	5.024	5.067	5.129	4.525	4.468	4.475	4.486	4.529	4.527	5.097	0.04225	4.502	0.02835
(3Z)-2-Propylpent-3-enoic acid	4.8e-05	0.0004859	2.0769	2.0817	1.1248	0.1697	yes	up	B(ii)	C16654	-	-	map00982	Drug metabolism - cytochrome P450	Metabolism	Xenobiotics biodegradation and metabolism	LMFA01030946;HMDB0013903	Lipids and lipid-like molecules	Fatty Acyls	Fatty acids and conjugates	-	160.133	0.736367	M+NH4	C8H14O2	0	34.5	metab_792	pos_10716	pos	6.137	6.066	5.761	5.969	5.57	5.976	5.238	5.176	5.13	5.419	5.349	5.228	5.913	0.2106	5.257	0.1083
Fusidic Acid	5.4e-07	8.11e-06	2.0766	2.0688	0.8499	-0.2346	yes	down	B(ii)	C06694	Antibiotics	Others	-	-	-	-	HMDB0015570;HMDB0001933;MJDBOTE0000983	Lipids and lipid-like molecules	Steroids and steroid derivatives	Steroid esters	54-31-9;6990-06-3	537.32	6.3679	M+Na-2H	C31H48O6	0	62.5	metab_22111	neg_4469	neg	4.531	4.409	4.316	4.332	4.086	4.393	5.212	5.075	5.117	5.05	5.194	5.02	4.344	0.1478	5.111	0.07817
METHACHOLINE	3.93e-06	5.48e-05	2.0737	2.0782	1.1238	0.1684	yes	up	B(i)	C07471	-	-	-	-	-	-	HMDB0015654	Organic nitrogen compounds	Organonitrogen compounds	Quaternary ammonium salts	55-92-5	160.133	0.789817	M+H	C8H17NO2	47.2	0	metab_699	pos_10631	pos	5.688	5.815	5.666	5.802	5.483	5.739	4.96	4.936	5.089	5.27	5.093	5.075	5.699	0.1213	5.071	0.1191
5-phosphonooxy-L-lysine	4.14e-10	2.53e-08	2.071	2.067	1.1471	0.198	yes	up	B(ii)	C03366	-	-	map01100;map00310	Metabolic pathways;Lysine degradation	Metabolism;Metabolism	Global and overview maps;Amino acid metabolism	HMDB0059600	Organic acids and derivatives	Carboxylic acids and derivatives	Amino acids, peptides, and analogues	-	275.102	4.93745	M+CH3OH+H	C6H15N2O6P	0	53.9	metab_9905	pos_8784	pos	4.671	4.646	4.61	4.54	4.572	4.656	4.053	4.032	4.029	4.05	4.02	3.961	4.616	0.0514	4.024	0.03341
Austricin	5.64e-06	5.97e-05	2.0701	2.0592	0.8123	-0.2999	yes	down	B(ii)	-	-	-	-	-	-	-	HMDB0303511	Organoheterocyclic compounds	Lactones	Gamma butyrolactones	-	583.26	4.04955	2M+Hac-H	C15H18O4	0	38.9	metab_20942	neg_8964	neg	3.705	3.161	3.514	3.291	3.165	3.364	4.176	4.2	4.16	4.134	4.16	4.04	3.367	0.2121	4.145	0.05587
Glutethimide	5.67e-09	2.04e-07	2.0659	2.0599	0.8513	-0.2323	yes	down	B(ii)	C07489	-	-	-	-	-	-	HMDB0015505	Organoheterocyclic compounds	Piperidines	Phenylpiperidines	77-21-4	262.082	1.6754	M+2Na-H	C13H15NO2	0	48.8	metab_372	pos_10335	pos	3.465	3.393	3.395	3.287	3.309	3.424	3.936	3.926	3.969	3.951	3.995	4.038	3.379	0.06806	3.969	0.04179
Betalamate	7.88e-10	3.84e-08	2.0648	2.0585	0.8467	-0.2401	yes	down	B(ii)	C08538	-	-	-	-	-	-	HMDB0029842;HMDB0304273	Organic acids and derivatives	Carboxylic acids and derivatives	Amino acids, peptides, and analogues	18766-66-0	190.014	3.5417	M-H2O-H	C9H7NO5-2	0	36.8	metab_13836	neg_2536	neg	4.058	4.085	4.098	4.122	4.075	4.058	4.929	4.79	4.824	4.757	4.899	4.734	4.083	0.02458	4.822	0.07794
4-Deoxytetronic acid	3.28e-10	2.15e-08	2.0642	2.0555	1.1197	0.1631	yes	up	B(i)	C01770	-	-	-	-	-	-	HMDB0000549;HMDB0000498	Organoheterocyclic compounds	Lactones	Gamma butyrolactones	96-48-0;759-06-8	87.044	2.10893	M+H	C4H6O2	69.4	0	metab_207	pos_10185	pos	5.489	5.496	5.509	5.415	5.466	5.521	4.939	4.818	4.874	4.902	4.925	4.927	5.483	0.0381	4.897	0.0453
DG(15:0/18:1(9Z)/0:0)	5.51e-06	7.34e-05	2.0634	2.0688	0.9039	-0.1458	yes	down	B(ii)	C00165	-	-	map05214;map05167;map05143;map05163;map05146;map04915;map04015;map04014;map04659;map04658;map04270;map04012;map05231;map04650;map04370;map04371;map04072;map04071;map05235;map04921;map05415;map04750;map04919;map04933;map04961;map05012;map04920;map04923;map04925;map05017;map04926;map05171;map04726;map04725;map04724;map04723;map04728;map05223;map04720;map04666;map05170;map04664;map04540;map04662;map…	Glioma;Kaposi sarcoma-associated herpesvirus infection;African trypanosomiasis;Human cytomegalovirus infection;Amoebiasis;Estrogen signaling pathway;Rap1 signaling pathway;Ras signaling pathway;Th17 cell differentiation;Th1 and Th2 cell differentiation;Vascular smooth muscle contraction;ErbB signaling pathway;Choline metabolism in cancer;Natural killer cell mediated cytotoxicity;VEGF signaling pa…	Human Diseases;Human Diseases;Human Diseases;Human Diseases;Human Diseases;Organismal Systems;Environmental Information Processing;Environmental Information Processing;Organismal Systems;Organismal Systems;Organismal Systems;Environmental Information Processing;Human Diseases;Organismal Systems;Environmental Information Processing;Environmental Information Processing;Environmental Information Pro…	Cancer: specific types;Infectious disease: viral;Infectious disease: parasitic;Infectious disease: viral;Infectious disease: parasitic;Endocrine system;Signal transduction;Signal transduction;Immune system;Immune system;Circulatory system;Signal transduction;Cancer: overview;Immune system;Signal transduction;Signal transduction;Signal transduction;Signal transduction;Cancer: overview;Endocrine sy…	PW_C003124;HMDB0007073	Lipids and lipid-like molecules	Glycerolipids	Diradylglycerols	-	603.495	7.23767	M+Na, M+2Na-H, M+NH4	C36H68O5	0	32.1	metab_4008	pos_346	pos	5.644	6.096	5.975	5.99	5.768	5.8	6.452	6.503	6.582	6.493	6.538	6.456	5.879	0.1686	6.504	0.04955
N-(3-Hydroxypropyl)valine	5.66e-10	3.23e-08	2.0565	2.049	1.1368	0.185	yes	up	B(ii)	-	-	-	-	-	-	-	HMDB0255001	Organic acids and derivatives	Carboxylic acids and derivatives	Amino acids, peptides, and analogues	-	176.128	1.19495	M+H	C8H17NO3	0	50.4	metab_425	pos_10383	pos	4.851	4.829	4.856	4.8	4.826	4.858	4.217	4.175	4.227	4.277	4.324	4.308	4.837	0.02287	4.255	0.05787
Phenylacetylglutamine	0.04218	0.1012	2.0465	2.0119	1.2476	0.3192	yes	up	B(i)	C04148	-	-	map00360	Phenylalanine metabolism	Metabolism	Amino acid metabolism	HMDB0006344;HMDB0062645;PW_C002728;MJDBOTE0000584	Organic acids and derivatives	Carboxylic acids and derivatives	Amino acids, peptides, and analogues	28047-15-6	263.103	4.32735	M-H, 2M-H	C13H16N2O4	83.4	0	metab_22133	neg_574	neg	6.269	6.449	6.47	5.988	6.158	3.947	3.984	4.3	4.714	5.774	5.483	4.022	5.88	0.9642	4.713	0.761
Oxazolo[5,4-B]pyridine	0.01508	0.04516	2.044	2.0612	1.5126	0.597	yes	up	B(ii)	-	-	-	-	-	-	-	HMDB0255974	Organoheterocyclic compounds	Oxazolopyridines	Not Available	-	165.03	3.56822	M+FA-H	C6H4N2O	0	49.8	metab_21316	neg_9301	neg	4.559	3.75	2.711	2.396	2.907	2.444	2.016	1.946	1.956	2.54	1.982	1.966	3.128	0.8556	2.068	0.2327
6-allyl-8b-Carboxy-ergoline	4.37e-09	1.52e-07	2.0423	2.0365	1.1687	0.2249	yes	up	B(ii)	-	-	-	-	-	-	-	HMDB0060782	Alkaloids and derivatives	Ergoline and derivatives	Lysergic acids and derivatives	-	317.128	5.82007	M+Na-2H	C18H20N2O2	0	36.8	metab_15139	neg_3719	neg	4.964	4.979	5.136	4.982	5.103	5.051	4.39	4.227	4.298	4.259	4.369	4.314	5.036	0.07242	4.309	0.06252
Citreoviridin	1.1e-06	1.87e-05	2.0321	2.0261	0.876	-0.191	yes	down	B(ii)	C16766	-	-	-	-	-	-	HMDB0250305	Organoheterocyclic compounds	Pyrans	Pyranones and derivatives	25425-12-1	466.218	5.73302	M+ACN+Na	C23H30O6	0	60	metab_9182	pos_8131	pos	4.218	4.223	4.144	4.12	3.938	4.283	4.837	4.655	4.698	4.708	4.767	4.788	4.154	0.1211	4.742	0.06691
3-Methyl-5-propyl-2-furannonanoic acid	2.96e-09	1.14e-07	2.0305	2.0253	1.1896	0.2505	yes	up	B(ii)	-	-	-	-	-	-	-	LMFA01150017;HMDB0094642	Lipids and lipid-like molecules	Fatty Acyls	Fatty acids and conjugates	81516-58-7	301.176	5.127	M+Na-2H	C17H28O3	0	43.4	metab_20246	neg_8332	neg	4.546	4.535	4.452	4.387	4.497	4.611	3.766	3.735	3.75	3.797	3.858	3.816	4.505	0.07833	3.787	0.046
(4E,6Z)-Hexadeca-4,6-dienedioylcarnitine	2.8e-10	1.79e-08	2.0302	2.0264	0.8485	-0.237	yes	down	B(ii)	-	-	-	-	-	-	-	HMDB0241488	Lipids and lipid-like molecules	Fatty Acyls	Fatty acid esters	-	406.259	6.33575	M-H2O-H	C23H39NO6	0	54.4	metab_15936	neg_4439	neg	3.998	4.017	3.979	3.997	3.991	4.046	4.776	4.625	4.694	4.681	4.734	4.809	4.005	0.02357	4.72	0.06712
(2'E,4'Z,7'Z,8E)-Colnelenic acid	0.01465	0.04417	2.0272	2.0651	0.8118	-0.3008	yes	down	B(ii)	C16320	-	-	map00592	alpha-Linolenic acid metabolism	Metabolism	Lipid metabolism	HMDB0030996	Lipids and lipid-like molecules	Fatty Acyls	Fatty acids and conjugates	52591-16-9	583.399	7.00728	2M-H	C18H28O3	0	32.5	metab_17611	neg_5952	neg	3.129	5.17	5.318	5.109	5.043	4.114	5.288	5.991	5.98	5.736	5.676	5.676	4.647	0.8582	5.724	0.2575
Beta-Tyrosine	3.74e-09	1.49e-07	2.0216	2.0202	0.9075	-0.14	yes	down	B(ii)	C04368	-	-	map00350	Tyrosine metabolism	Metabolism	Amino acid metabolism	HMDB0003831	Organic acids and derivatives	Carboxylic acids and derivatives	Amino acids, peptides, and analogues	-	164.07	5.27372	M+H-H2O	C9H11NO3	0	76.5	metab_4623	pos_4014	pos	5.576	5.617	5.579	5.485	5.531	5.6	6.117	6.077	6.119	6.092	6.154	6.231	5.565	0.04841	6.132	0.05535
2,4-Quinolinediol	1.05e-06	1.41e-05	2.0186	2.0257	1.1394	0.1883	yes	up	B(ii)	C16716	-	-	-	-	-	-	HMDB0245468	Organoheterocyclic compounds	Quinolines and derivatives	Quinolones and derivatives	-	206.046	4.28467	M+FA-H	C9H7NO2	0	81.1	metab_20807	neg_8841	neg	5.987	5.856	5.974	6.283	5.999	6.087	5.294	5.392	5.354	5.191	5.365	5.163	6.031	0.1436	5.293	0.09603
Urea glutamate	1.23e-07	2.35e-06	2.0182	2.0188	0.8122	-0.3001	yes	down	B(ii)	-	-	-	-	-	-	-	HMDB0259716	Organic acids and derivatives	Carboxylic acids and derivatives	Amino acids, peptides, and analogues	-	248.054	4.38067	M+FA-H	C6H9N3O5	0	32.5	metab_20725	neg_8768	neg	3.044	3.119	3.147	3.271	3.229	2.982	3.714	3.94	3.868	3.884	3.823	3.906	3.132	0.1089	3.856	0.07951
Biocytin	3.82e-05	0.0003989	2.0157	2.0144	1.1383	0.1869	yes	up	B(ii)	C05552	-	-	map01100;map00780;map04977	Metabolic pathways;Biotin metabolism;Vitamin digestion and absorption	Metabolism;Metabolism;Organismal Systems	Global and overview maps;Metabolism of cofactors and vitamins;Digestive system	PW_C001785;HMDB0003134	Organic acids and derivatives	Carboxylic acids and derivatives	Amino acids, peptides, and analogues	576-19-2	405.216	4.15082	M+CH3OH+H	C16H28N4O4S	0	38.6	metab_10561	pos_9377	pos	5.272	5.162	4.984	4.803	4.948	5	4.343	4.264	4.433	4.638	4.499	4.327	5.028	0.1657	4.417	0.136
Gamma-Fagarine	1.22e-12	2.64e-10	2.0123	2.0092	0.865	-0.2092	yes	down	B(ii)	C10676	-	-	-	-	-	-	HMDB0030195	Organoheterocyclic compounds	Quinolines and derivatives	Furanoquinolines	524-15-2	274.072	5.79872	M+FA-H	C13H11NO3	0	40	metab_19685	neg_7823	neg	4.471	4.48	4.535	4.448	4.466	4.478	5.206	5.173	5.186	5.133	5.169	5.205	4.48	0.02948	5.179	0.02731
3-Pyridinol	1.07e-13	3.72e-11	2.0056	2.0021	1.2003	0.2634	yes	up	B(i)	-	-	-	-	-	-	-	-	-	-	-	-	94.0297	4.01768	M-H	C5H5NO	55.1	0	metab_14100	neg_2776	neg	4.159	4.164	4.165	4.149	4.146	4.163	3.516	3.423	3.467	3.456	3.466	3.458	4.158	0.008144	3.464	0.03014
Indole-3-Carbinol	2.33e-10	1.65e-08	2.0041	2.0036	0.9039	-0.1458	yes	down	B(i)	-	-	-	-	-	-	-	HMDB0005785	Organoheterocyclic compounds	Indoles and derivatives	Indoles	700-06-1	148.076	5.77563	M+H-H2O, M+H	C9H9NO	82.7	0	metab_2253	pos_1872	pos	5.24	5.183	5.259	5.185	5.235	5.222	5.797	5.731	5.771	5.717	5.81	5.829	5.221	0.03078	5.776	0.04463
Morphine-6-glucuronide	3.16e-05	0.0002569	2.0033	2.0175	1.1626	0.2174	yes	up	B(ii)	C16578	-	-	map04976;map00982	Bile secretion;Drug metabolism - cytochrome P450	Organismal Systems;Metabolism	Digestive system;Xenobiotics biodegradation and metabolism	HMDB0041937;PW_C022690	Alkaloids and derivatives	Morphinans	Not Available	20290-10-2	460.16	4.29537	M-H	C23H27NO9	0	49	metab_20799	neg_8834	neg	5.442	5.202	5.385	5.727	5.446	5.577	4.74	4.848	4.853	4.355	4.801	4.598	5.463	0.1777	4.699	0.193
Butyl 4-aminobenzoate	1.8e-11	2.86e-09	2.0028	1.9972	1.1411	0.1904	yes	up	B(ii)	C07875	-	-	-	-	-	-	HMDB0249473	Benzenoids	Benzene and substituted derivatives	Benzoic acids and derivatives	-	158.096	4.49797	M+H-2H2O	C11H15NO2	0	46	metab_10262	pos_9106	pos	4.48	4.438	4.466	4.402	4.449	4.462	3.869	3.856	3.917	3.897	3.924	3.933	4.449	0.02738	3.899	0.03117
Fenamic acid	9.89e-10	5.08e-08	2.0004	1.9972	1.1078	0.1477	yes	up	B(i)	C13697	-	-	-	-	-	-	HMDB0246312;HMDB0255225	Benzenoids	Benzene and substituted derivatives	Benzoic acids and derivatives	91-40-7	231.113	4.49262	M+H, M+NH4	C13H11NO2	40.2	0	metab_2435	pos_2035	pos	5.745	5.696	5.694	5.631	5.651	5.695	5.111	5.064	5.102	5.187	5.145	5.182	5.685	0.03976	5.132	0.04841
Hydroxytorsemide	0.01704	0.05416	1.9976	1.9946	1.2034	0.2671	yes	up	B(ii)	-	-	-	-	-	-	-	HMDB0060982	Organoheterocyclic compounds	Pyridines and derivatives	Pyridinesulfonamides	-	365.126	5.35898	M+H	C16H20N4O4S	0	36.2	metab_9530	pos_8446	pos	5.041	4.975	4.973	4.902	4.473	4.458	4.533	3.87	2.821	4.417	3.883	4.431	4.804	0.2654	3.992	0.6427
Proline betaine	0.0002372	0.001833	1.9962	1.9897	1.112	0.1532	yes	up	B(i)	C10172	-	-	-	-	-	-	HMDB0004827	Organic acids and derivatives	Carboxylic acids and derivatives	Amino acids, peptides, and analogues	471-87-4	144.102	0.709783	M+H, 2M+H	C7H13NO2	34.2	0	metab_6689	pos_588	pos	6.238	6.193	6.219	6.173	6.209	6.19	5.395	5.348	5.409	5.979	5.873	5.469	6.204	0.02321	5.579	0.2738
N-METHYLANTHRANILIC ACID	2.26e-11	3.23e-09	1.9948	1.9868	1.1152	0.1573	yes	up	B(i)	C03005	-	-	-	-	-	-	HMDB0032609	Benzenoids	Benzene and substituted derivatives	Benzoic acids and derivatives	119-68-6	152.07	4.02282	M+H	C8H9NO2	51.3	0	metab_10659	pos_9466	pos	5.291	5.29	5.29	5.226	5.252	5.304	4.736	4.686	4.748	4.702	4.76	4.75	5.275	0.02984	4.73	0.02961
3beta,7alpha-Dihydroxy-5-cholestenoate	3.06e-08	7.52e-07	1.9929	1.9915	1.173	0.2302	yes	up	B(ii)	C17335	-	-	map00120	Primary bile acid biosynthesis	Metabolism	Lipid metabolism	HMDB0012454;PW_C007981	Lipids and lipid-like molecules	Steroids and steroid derivatives	Bile acids, alcohols and derivatives	115538-84-6	431.316	6.94348	M-H	C27H44O4	0	61.4	metab_17652	neg_5990	neg	4.848	4.807	4.669	4.716	4.578	4.858	4.064	4.031	4.041	4.022	4.068	4.052	4.746	0.1112	4.046	0.01812
3-[[7-methyl-3-(piperidine-1-carbonyl)-1,8-naphthyridin-4-yl]amino]benzonitrile	6.32e-05	0.0006121	1.9911	1.9833	0.8705	-0.2001	yes	down	B(i)	-	-	-	-	-	-	-	-	-	-	-	-	372.18	4.94807	M+H	C22H21N5O	71.9	0	metab_4449	pos_3859	pos	4.073	3.997	4.232	4.148	3.87	3.85	4.641	4.566	4.554	4.556	4.497	4.947	4.028	0.1522	4.627	0.1633
Adrenolutin	5.33e-10	3.09e-08	1.9883	1.9821	1.1116	0.1526	yes	up	B(ii)	-	-	-	-	-	-	-	HMDB0248030;HMDB0257859	Organoheterocyclic compounds	Indoles and derivatives	Not Available	-	162.055	5.72767	M+H-H2O	C9H9NO3	0	39.6	metab_4881	pos_4247	pos	5.37	5.378	5.499	5.409	5.388	5.473	4.891	4.868	4.859	4.845	4.9	4.889	5.419	0.05365	4.875	0.02158
Caramboxin	1.81e-13	5.89e-11	1.985	1.9798	1.1321	0.179	yes	up	B(i)	-	-	-	-	-	-	-	-	-	-	-	-	254.067	3.6001	M-H, M+Na-2H, M-H2O-H	C11H13NO6	41.9	0	metab_12557	neg_138	neg	5.806	5.826	5.84	5.768	5.798	5.818	5.161	5.106	5.116	5.124	5.145	5.136	5.809	0.02508	5.131	0.0202
2'-Aminoacetophenone	7.66e-11	7.18e-09	1.9833	1.9782	1.1909	0.2521	yes	up	B(i)	-	-	-	-	-	-	-	HMDB0032630	Organic oxygen compounds	Organooxygen compounds	Carbonyl compounds	551-93-9	134.061	3.55232	M-H	C8H9NO	55.8	0	metab_21330	neg_9314	neg	4.153	4.299	4.212	4.267	4.252	4.267	3.569	3.587	3.527	3.533	3.6	3.557	4.242	0.05177	3.562	0.02899
Endomorphin-1	2.21e-06	3.35e-05	1.9769	1.991	0.8862	-0.1743	yes	down	B(ii)	C15890	-	-	map04080	Neuroactive ligand-receptor interaction	Environmental Information Processing	Signaling molecules and interaction	HMDB0005773	Organic acids and derivatives	Carboxylic acids and derivatives	Amino acids, peptides, and analogues	189388-22-5	649.249	5.45508	M+K	C34H38N6O5	0	66.1	metab_9450	pos_8374	pos	4.274	4.471	4.471	4.491	4.598	4.47	5.145	5.032	5.014	4.86	5.122	5.04	4.463	0.1048	5.036	0.1009
1-Methyladenosine	0.0137	0.04565	1.9769	1.9884	1.1947	0.2566	yes	up	B(i)	C02494	-	-	-	-	-	-	HMDB0243935;HMDB0003331	Nucleosides, nucleotides, and analogues	Purine nucleosides	Not Available	15763-06-1	282.119	1.1681	M+H	C11H15N5O4	78.2	0	metab_3391	pos_2899	pos	5.609	4.859	4.879	4.807	4.578	4.215	3.807	3.722	3.842	4.862	4.277	3.72	4.824	0.4588	4.038	0.4534
(2-Pyridin-3-ylpyrrolidin-1-yl)methanol	2.01e-07	4.25e-06	1.9732	1.969	1.1179	0.1608	yes	up	B(ii)	-	-	-	-	-	-	-	HMDB0242480	Organoheterocyclic compounds	Pyridines and derivatives	Pyrrolidinylpyridines	-	196.144	3.47095	M+NH4	C10H14N2O	0	30.4	metab_3734	pos_3210	pos	5.112	5.097	5.288	5.125	5.281	5.332	4.657	4.617	4.656	4.659	4.676	4.679	5.206	0.1054	4.657	0.02224
13,14-dihydro-15-keto-tetranor PGF1beta	3.13e-09	1.31e-07	1.9732	1.9702	0.9198	-0.1206	yes	down	B(i)	-	-	-	-	-	-	-	-	-	-	-	-	323.183	6.11732	M+H-H2O, M+K, M+H, M+NH4, M+Na, M+H-2H2O	C16H28O5	53.4	0	metab_9034	pos_8	pos	6.201	6.179	6.231	6.135	6.199	6.233	6.676	6.664	6.752	6.727	6.794	6.803	6.196	0.03673	6.736	0.05802
Menthol glucuronide	7.92e-09	2.45e-07	1.9667	1.9647	1.1838	0.2434	yes	up	B(ii)	-	-	-	-	-	-	-	HMDB0254445	Lipids and lipid-like molecules	Prenol lipids	Terpene glycosides	-	353.158	4.74783	M+Na-2H	C16H28O7	0	34.1	metab_14495	neg_3133	neg	4.298	4.364	4.356	4.37	4.376	4.363	3.651	3.84	3.674	3.602	3.593	3.706	4.354	0.02828	3.678	0.09044
Dodemorph	0.01347	0.04502	1.9645	1.9396	1.1738	0.2312	yes	up	B(i)	C18786	-	-	-	-	-	-	-	-	-	-	1593-77-7	580.577	6.30292	2M+NH4	C18H35NO	43.8	0	metab_5452	pos_4762	pos	4.105	5.468	5.588	4.951	5.354	4.727	4.017	4.479	4.596	4.177	4.036	4.415	5.032	0.5589	4.287	0.2436
N,N-Dimethylarginine	0.02451	0.07039	1.9597	1.9607	1.1908	0.2519	yes	up	B(i)	C03626	-	-	-	-	-	-	HMDB0001539	Organic acids and derivatives	Carboxylic acids and derivatives	Amino acids, peptides, and analogues	30315-93-6	203.15	0.6726	M+H	C8H18N4O2	43.9	0	metab_920	pos_10831	pos	5.876	5.27	5.224	5.321	4.908	4.102	4.035	4.121	4.044	5.187	4.497	3.898	5.117	0.5875	4.297	0.4805
Deoxyribose	4.31e-10	2.5e-08	1.9569	1.9482	1.1575	0.211	yes	up	B(i)	C01801	Carbohydrates	Monosaccharides	map01100;map00030	Metabolic pathways;Pentose phosphate pathway	Metabolism;Metabolism	Global and overview maps;Carbohydrate metabolism	HMDB0245099;HMDB0003224	Organic oxygen compounds	Organooxygen compounds	Carbonyl compounds	533-67-5	133.05	0.844183	M-H	C5H10O4	59.7	0	metab_13376	neg_2119	neg	4.823	4.858	4.953	4.778	4.842	4.901	4.149	4.208	4.175	4.216	4.238	4.203	4.859	0.06117	4.198	0.03141
4-Oxo-4-(3-pyridyl)-butanamide	2e-10	1.38e-08	1.9533	1.953	1.1593	0.2133	yes	up	B(ii)	-	-	-	-	-	-	-	HMDB0001267	Organic oxygen compounds	Organooxygen compounds	Carbonyl compounds	-	223.072	3.37678	M+FA-H	C9H10N2O2	0	42.6	metab_21466	neg_9437	neg	4.856	4.732	4.879	4.825	4.837	4.855	4.237	4.149	4.165	4.125	4.156	4.17	4.831	0.05155	4.167	0.03762
(N-acetylneuraminosyl(a2-6)lactosamine)	0.03974	0.09673	1.9523	1.9467	1.3047	0.3837	yes	up	B(ii)	C04886	-	-	-	-	-	-	HMDB0001081	Organic oxygen compounds	Organooxygen compounds	Carbohydrates and carbohydrate conjugates	64364-50-7	673.23	0.764517	M-H	C25H42N2O19	0	92.5	metab_11447	neg_10149	neg	5.531	4.846	4.721	4.662	4.664	3.138	3.062	3.029	3.039	4.908	4.039	3.049	4.594	0.7857	3.521	0.7873
Tocainide	0.001319	0.00739	1.946	1.9197	1.1664	0.2221	yes	up	B(ii)	C07142	-	-	-	-	-	-	HMDB0015189;PW_C009485	Benzenoids	Benzene and substituted derivatives	Xylenes	41708-72-9	175.123	5.04438	M+H-H2O	C11H16N2O	0	34.9	metab_4507	pos_3910	pos	4.509	4.563	4.331	4.337	4.011	4.368	3.792	3.422	3.846	3.349	4.072	3.914	4.353	0.1931	3.732	0.2858
(2S,3S)-N-(2-Methoxy-5-(trifluoromethoxy)benzyl)-2-phenylpiperidin-3-amine	0.0008516	0.004257	1.9452	1.937	0.817	-0.2916	yes	down	B(ii)	-	-	-	-	-	-	-	HMDB0250509	Organoheterocyclic compounds	Piperidines	Phenylpiperidines	-	425.166	7.49753	M+FA-H	C20H23F3N2O2	0	43.6	metab_16884	neg_5296	neg	3.653	3.116	3.369	3.695	3.263	3.795	3.926	4.432	4.425	3.825	4.536	4.429	3.482	0.2712	4.262	0.3039
Genistein 7-O-Glucoside	0.03614	0.09008	1.9444	1.9754	1.4199	0.5058	yes	up	B(i)	C09126	-	-	-	-	-	-	LMPK12050166;MJDBOTE0001070	-	-	-	-	477.103	5.4144	M-H, M+FA-H	C21H20O10	86.2	0	metab_19139	neg_733	neg	5.751	2.794	3.637	3.266	3.502	3.533	2.834	3.161	2.09	2.071	2.835	2.845	3.747	1.027	2.639	0.4509
Imidazole-4-Acetic Acid	1.39e-08	4.35e-07	1.943	1.9371	1.1249	0.1698	yes	up	B(i)	C02835	-	-	map01100;map00340	Metabolic pathways;Histidine metabolism	Metabolism;Metabolism	Global and overview maps;Amino acid metabolism	HMDB0002024;MJDBOTE0000591	Organoheterocyclic compounds	Azoles	Imidazoles	645-65-8	127.05	0.667283	M+H	C5H6N2O2	53.9	0	metab_928	pos_10839	pos	4.692	4.717	4.753	4.661	4.737	4.819	4.251	4.136	4.164	4.193	4.199	4.288	4.73	0.05438	4.205	0.05575
N-(5-acetamidopentyl)acetamide	2.66e-10	1.79e-08	1.9364	1.9274	1.1035	0.1421	yes	up	B(i)	-	-	-	-	-	-	-	-	-	-	-	-	187.144	3.54555	M+H	C9H18N2O2	88.4	0	metab_11033	pos_9803	pos	5.478	5.514	5.53	5.415	5.494	5.505	4.99	4.919	4.961	4.987	4.993	5.003	5.49	0.0403	4.975	0.03114
Tripdiolide	3.2e-09	1.22e-07	1.9296	1.9227	1.1557	0.2088	yes	up	B(ii)	C09202	-	-	-	-	-	-	HMDB0259259	Organoheterocyclic compounds	Oxepanes	Not Available	38647-10-8	421.149	5.18565	M+FA-H	C20H24O7	0	72.4	metab_20199	neg_8289	neg	4.837	4.87	4.824	4.705	4.764	4.813	4.202	4.056	4.16	4.121	4.185	4.205	4.802	0.05898	4.155	0.05775
Cis-Linoleic acid	1.06e-06	1.82e-05	1.9292	1.9326	0.8982	-0.1549	yes	down	B(ii)	-	-	-	-	-	-	-	HMDB0250290	Lipids and lipid-like molecules	Fatty Acyls	Fatty acids and conjugates	-	249.221	6.20753	M+H-H2O, M+H, M+H-2H2O	C17H30O2	0	37.5	metab_3194	pos_272	pos	4.785	4.804	4.68	4.702	4.61	4.726	5.438	5.254	5.214	5.122	5.243	5.244	4.718	0.07149	5.253	0.103
Glabric acid	6.63e-06	6.85e-05	1.9223	1.9133	0.8938	-0.162	yes	down	B(ii)	C17764	-	-	-	-	-	-	HMDB0034689	Lipids and lipid-like molecules	Prenol lipids	Triterpenoids	22327-86-2	507.308	6.6503	M-H, M+Na-2H	C30H46O5	0	44.6	metab_12482	neg_1311	neg	5.741	5.708	5.638	5.581	5.498	5.866	6.503	6.263	6.366	6.2	6.528	6.216	5.672	0.1292	6.346	0.1438
Hydroxykynurenine	3.58e-09	1.32e-07	1.9211	1.918	0.8863	-0.1741	yes	down	B(ii)	C02794	-	-	-	-	-	-	HMDB0000732	Organic oxygen compounds	Organooxygen compounds	Carbonyl compounds	484-78-6	269.077	2.26923	M+FA-H	C10H12N2O4	0	36.9	metab_21665	neg_9616	neg	5.096	5.015	5.036	4.916	4.985	5.028	5.721	5.577	5.615	5.636	5.669	5.717	5.013	0.06003	5.656	0.05735
3-Deazaadenosine	6.86e-08	1.72e-06	1.917	1.9076	0.8946	-0.1607	yes	down	B(ii)	C01736	-	-	-	-	-	-	HMDB0245849;HMDB0029956	Nucleosides, nucleotides, and analogues	Imidazole[4,5-c]pyridine ribonucleosides and ribonucleotides	Not Available	550-33-4	299.134	0.8854	M+CH3OH+H	C11H14N4O4	0	48.4	metab_483	pos_10435	pos	4.293	4.281	4.426	4.327	4.338	4.418	4.747	4.843	4.936	4.877	4.903	4.851	4.347	0.0619	4.859	0.065
2-Mercaptopropanoic acid	0.001651	0.007443	1.9133	1.9175	1.2232	0.2907	yes	up	B(ii)	-	-	-	-	-	-	-	HMDB0031520	Organic acids and derivatives	Carboxylic acids and derivatives	Carboxylic acids	79-42-5	151.007	0.7208	M+FA-H	C3H6O2S	0	59.5	metab_11567	neg_10259	neg	5.02	4.156	4.268	4.42	4.226	3.818	3.418	3.415	3.429	3.967	3.503	3.447	4.318	0.3975	3.53	0.2164
Ligusticide	1.23e-08	3.89e-07	1.9123	1.9101	1.1099	0.1504	yes	up	B(ii)	C16987	-	-	-	-	-	-	HMDB0302720	Organoheterocyclic compounds	Isobenzofurans	Not Available	-	191.106	5.22025	M+H	C12H14O2	0	36.7	metab_4596	pos_3991	pos	5.175	5.158	5.159	5.07	5.133	5.197	4.657	4.569	4.584	4.739	4.639	4.645	5.149	0.0441	4.639	0.06032
Planteose	4.91e-06	5.29e-05	1.9112	1.9078	0.8319	-0.2655	yes	down	B(ii)	C03848	-	-	-	-	-	-	HMDB0302793	Organic oxygen compounds	Organooxygen compounds	Carbohydrates and carbohydrate conjugates	470-57-5	503.165	4.82863	M-H	C18H32O16	0	32.1	metab_20447	neg_8514	neg	3.206	3.202	3.22	3.44	3.37	3.363	3.721	4.124	4.016	4.064	3.841	4.04	3.3	0.1032	3.967	0.1537
L-Tyrosine ethyl ester	1.28e-10	1e-08	1.9031	1.8976	0.8823	-0.1807	yes	down	B(ii)	-	-	-	-	-	-	-	HMDB0253924	Organic acids and derivatives	Carboxylic acids and derivatives	Amino acids, peptides, and analogues	-	254.103	5.91577	M+FA-H	C11H15NO3	0	49.1	metab_19463	neg_7622	neg	4.691	4.698	4.714	4.651	4.713	4.724	5.416	5.3	5.288	5.273	5.336	5.335	4.698	0.02628	5.325	0.05119
3-Hexen-1-ol	8.5e-11	7.6e-09	1.9017	1.8967	1.1593	0.2133	yes	up	B(ii)	C08492	-	-	map00592	alpha-Linolenic acid metabolism	Metabolism	Lipid metabolism	HMDB0302264;HMDB0302313;HMDB0030003	Lipids and lipid-like molecules	Fatty Acyls	Fatty alcohols	928-96-1	145.087	6.01182	M+FA-H	C6H12O	0	51.7	metab_19220	neg_7402	neg	4.481	4.55	4.567	4.54	4.574	4.576	3.952	3.924	3.849	3.905	3.966	3.94	4.548	0.03589	3.923	0.04186
Daidzin	0.02929	0.07727	1.8981	1.9212	1.3295	0.4109	yes	up	B(i)	C10216	-	-	-	-	-	-	HMDB0033991;LMPK12050013;HMDB0247842;MJDBOTE0001127	Phenylpropanoids and polyketides	Isoflavonoids	Isoflavonoid O-glycosides	552-66-9	461.108	4.87163	M+FA-H	C21H20O9	89.1	0	metab_14552	neg_3185	neg	5.723	4.36	3.636	3.736	3.354	3.422	3.355	2.652	2.925	2.644	3.224	3.429	4.039	0.8994	3.038	0.3478
2-Methyl-3-furanthiol	1.21e-07	2.73e-06	1.8957	1.8954	0.9029	-0.1474	yes	down	B(ii)	-	-	-	-	-	-	-	HMDB0036611	Organoheterocyclic compounds	Heteroaromatic compounds	Not Available	28588-74-1	147.047	2.32247	M+CH3OH+H	C5H6OS	0	36.6	metab_165	pos_10146	pos	4.667	4.671	4.766	4.68	4.699	4.793	5.284	5.154	5.204	5.115	5.241	5.32	4.713	0.05361	5.22	0.07751
N-Jasmonoylisoleucine	9.49e-07	1.66e-05	1.8935	1.8938	0.8911	-0.1663	yes	down	B(ii)	C18699	-	-	-	-	-	-	HMDB0029391	Organic acids and derivatives	Carboxylic acids and derivatives	Amino acids, peptides, and analogues	120330-93-0	306.206	5.35898	M+H-H2O	C18H29NO4	0	53	metab_9532	pos_8448	pos	4.333	4.226	4.158	4.033	4.136	4.212	4.709	4.58	4.702	4.683	4.726	4.766	4.183	0.1005	4.694	0.06263
Tyrosine methylester	7.28e-11	6.89e-09	1.8905	1.888	0.8875	-0.1722	yes	down	B(ii)	C03404	-	-	-	-	-	-	HMDB0029217	Organic acids and derivatives	Carboxylic acids and derivatives	Amino acids, peptides, and analogues	1080-06-4	240.087	5.48373	M+FA-H	C10H13NO3	0	31.4	metab_14892	neg_3497	neg	4.883	4.872	4.921	4.808	4.907	4.906	5.536	5.456	5.47	5.493	5.515	5.541	4.883	0.04085	5.502	0.03495
Dimethyl-3-hydroxypyrid-4-one	1.68e-09	7.99e-08	1.8905	1.8849	1.1237	0.1683	yes	up	B(ii)	-	-	-	-	-	-	-	HMDB0251390	Organoheterocyclic compounds	Pyridines and derivatives	Hydropyridines	-	181.097	4.09238	M+ACN+H	C7H9NO2	0	70.1	metab_10608	pos_9419	pos	4.511	4.476	4.493	4.484	4.487	4.424	3.968	3.961	3.944	3.982	3.972	4.087	4.479	0.02941	3.986	0.05111
8,8'-Diferulic acid	0.003239	0.01292	1.8876	1.8732	0.8099	-0.3042	yes	down	B(ii)	C01494	-	-	map01100	Metabolic pathways	Metabolism	Global and overview maps	HMDB0247469;HMDB0000954	Lignans, neolignans and related compounds	Not Available	Not Available	537-98-4	367.079	5.16947	M-H2O-H	C20H18O8	0	44.2	metab_20215	neg_8303	neg	3.461	3.044	3.245	3.805	3.593	2.842	4.168	4.371	4.387	3.814	4.379	3.566	3.332	0.3575	4.114	0.3472
N-Acetyl-2-hydroxybenzamide	5.65e-10	3.08e-08	1.8869	1.8809	1.1323	0.1793	yes	up	B(ii)	-	-	-	-	-	-	-	HMDB0255046	Benzenoids	Benzene and substituted derivatives	Benzoic acids and derivatives	-	224.056	4.15082	M+FA-H	C9H9NO3	0	40.3	metab_20889	neg_8915	neg	5.294	5.378	5.279	5.192	5.246	5.3	4.695	4.633	4.645	4.678	4.673	4.665	5.282	0.0619	4.665	0.02267
Macrocycle	2.57e-09	1.03e-07	1.8852	1.8863	1.1519	0.204	yes	up	B(ii)	-	-	-	-	-	-	-	HMDB0254291	Phenylpropanoids and polyketides	Macrolactams	Not Available	-	551.155	5.63268	M+Na-2H	C24H30N6O4S2	0	59.3	metab_19854	neg_7976	neg	4.832	4.648	4.671	4.683	4.673	4.79	4.111	4.078	4.089	4.07	4.115	4.099	4.716	0.07551	4.094	0.01812
Beta-D-ribosylnicotinate	1.15e-11	1.68e-09	1.8777	1.8726	1.1289	0.1749	yes	up	B(ii)	C05841	-	-	map01100;map00760	Metabolic pathways;Nicotinate and nicotinamide metabolism	Metabolism;Metabolism	Global and overview maps;Metabolism of cofactors and vitamins	HMDB0304540;HMDB0006809	Organic oxygen compounds	Organooxygen compounds	Carbohydrates and carbohydrate conjugates	4013-06-03	254.067	3.68532	M-H	C11H13NO6	0	58.9	metab_13915	neg_2608	neg	5.253	5.335	5.329	5.352	5.367	5.318	4.715	4.728	4.713	4.685	4.729	4.737	5.326	0.03969	4.718	0.01856
(-)-Salsoline	3.17e-11	4.33e-09	1.8771	1.8754	1.1317	0.1785	yes	up	B(ii)	C09640	-	-	-	-	-	-	HMDB0003626;HMDB0012469	Organoheterocyclic compounds	Tetrahydroisoquinolines	Not Available	89-31-6;53622-84-7	158.096	4.7351	M+H-2H2O	C11H15NO2	0	38.4	metab_10100	pos_8960	pos	4.196	4.189	4.162	4.145	4.162	4.193	3.712	3.671	3.72	3.723	3.648	3.662	4.175	0.02095	3.689	0.0326
Taribavirin	1.77e-07	3.22e-06	1.8747	1.8663	1.1533	0.2058	yes	up	B(ii)	-	-	-	-	-	-	-	HMDB0258728	Nucleosides, nucleotides, and analogues	Triazole ribonucleosides and ribonucleotides	Not Available	-	278.065	4.52955	M+Cl	C8H13N5O4	0	50.8	metab_20654	neg_8703	neg	4.684	4.702	4.685	4.638	4.651	4.625	4.116	3.854	4.02	3.982	4.155	4.139	4.664	0.03044	4.044	0.116
D-Glycero-D-galacto-heptitol	6.09e-08	1.32e-06	1.8631	1.8632	0.8973	-0.1563	yes	down	B(ii)	C08255	-	-	-	-	-	-	HMDB0033750	Organic oxygen compounds	Organooxygen compounds	Carbohydrates and carbohydrate conjugates	527-06-0	233.066	1.61425	M+Na-2H	C7H16O7	0	31.3	metab_21870	neg_9800	neg	5.421	5.392	5.369	5.257	5.317	5.43	6.005	5.849	5.933	5.958	6.04	6.081	5.364	0.06636	5.978	0.08281
1-3-(4,5-dihydrofuranone)-5-(hydroxymethyl)-pyrrole-2-carboxyaldehyde	2.16e-14	1.05e-11	1.8615	1.8568	1.1064	0.1459	yes	up	B(ii)	-	-	-	-	-	-	-	HMDB0302882	Organic acids and derivatives	Carboxylic acids and derivatives	Amino acids, peptides, and analogues	-	240.051	3.32873	M+FA-H	C9H9NO4	0	54.6	metab_13703	neg_2416	neg	6.182	6.204	6.216	6.179	6.195	6.195	5.62	5.585	5.589	5.577	5.619	5.605	6.195	0.01368	5.599	0.01832
Curdione	2.1e-09	9.28e-08	1.8607	1.8609	0.9208	-0.119	yes	down	B(ii)	C17493	-	-	-	-	-	-	HMDB0034714	Lipids and lipid-like molecules	Prenol lipids	Sesquiterpenoids	13657-68-6	237.185	6.11732	M+H-2H2O, M+H, M+H-H2O	C15H24O2	0	67.1	metab_4351	pos_377	pos	5.6	5.591	5.593	5.528	5.608	5.628	6.158	6.066	6.053	6.01	6.073	6.073	5.591	0.03357	6.072	0.04823
3-Cyanoalanine	0.00836	0.02814	1.8554	1.8471	1.2655	0.3397	yes	up	B(ii)	C02512	-	-	map01100	Metabolic pathways	Metabolism	Global and overview maps	HMDB0245844;HMDB0060245	Organic acids and derivatives	Carboxylic acids and derivatives	Amino acids, peptides, and analogues	6232-19-5	135.018	0.769867	M+Na-2H	C4H6N2O2	0	53.2	metab_11443	neg_10145	neg	4.009	4.429	4.159	4.305	3.251	3.181	3.585	2.889	2.787	2.983	3.183	3.009	3.889	0.5406	3.073	0.2837
Acetovanillone	5.57e-09	1.85e-07	1.85	1.8399	1.1456	0.1961	yes	up	B(ii)	C11380	-	-	-	-	-	-	HMDB0247918	Organic oxygen compounds	Organooxygen compounds	Carbonyl compounds	498-02-2	391.139	5.3344	2M+Hac-H	C9H10O3	0	53.3	metab_14813	neg_3423	neg	4.684	4.724	4.734	4.55	4.65	4.656	4.055	4.013	4.053	4.072	4.142	4.104	4.666	0.0665	4.073	0.04474
2-Acetamido-4-methylphenyl acetate	6.27e-08	1.35e-06	1.847	1.843	1.1588	0.2126	yes	up	B(ii)	-	-	-	-	-	-	-	HMDB0061682	Benzenoids	Phenol esters	Not Available	-	252.087	4.59883	M+FA-H	C11H13NO3	0	47.4	metab_20603	neg_8658	neg	4.403	4.416	4.391	4.325	4.306	4.476	3.869	3.625	3.817	3.779	3.81	3.81	4.386	0.06244	3.785	0.08359
Isocolumbin	1.7e-07	3.12e-06	1.844	1.8461	1.1486	0.1999	yes	up	B(ii)	C17508	-	-	-	-	-	-	HMDB0036837	Organoheterocyclic compounds	Naphthopyrans	Not Available	471-54-5	403.139	5.21758	M+FA-H	C20H22O6	0	74.3	metab_14750	neg_3365	neg	4.758	4.71	4.64	4.662	4.644	4.736	4.193	4.073	4.157	3.949	4.17	3.97	4.692	0.05001	4.085	0.1056
L-Glucitol	0.03139	0.08124	1.8412	1.8323	1.1823	0.2416	yes	up	B(i)	C01722	-	-	-	-	-	-	-	-	-	-	6706-59-8	181.071	0.63535	M-H, M+FA-H, M-H2O-H	C6H14O6	61	0	metab_16888	neg_53	neg	6.229	6.757	6.481	6.619	5.17	4.851	5.815	4.7	4.764	5.029	5.33	4.905	6.018	0.8058	5.09	0.4195
1-Pyrroline-2-carboxylic acid	3.4e-09	1.27e-07	1.8405	1.8359	0.8688	-0.2029	yes	down	B(ii)	C03564	-	-	map01100;map00470;map00330	Metabolic pathways;D-Amino acid metabolism;Arginine and proline metabolism	Metabolism;Metabolism;Metabolism	Global and overview maps;Metabolism of other amino acids;Amino acid metabolism	HMDB0006875;PW_C002984	Organoheterocyclic compounds	Pyrrolines	Not Available	2139-03-09	225.088	2.16253	2M-H	C5H7NO2	0	30.1	metab_13565	neg_2292	neg	3.963	3.885	3.907	3.838	3.942	3.915	4.572	4.425	4.444	4.481	4.498	4.569	3.908	0.04395	4.498	0.06162
Prolyl-phenylalanyl-arginine-4-nitroanilide	5.21e-05	0.0003927	1.8311	1.8257	0.8665	-0.2067	yes	down	B(ii)	-	-	-	-	-	-	-	HMDB0259666	Organic acids and derivatives	Carboxylic acids and derivatives	Amino acids, peptides, and analogues	-	583.26	3.98537	M+FA-H	C26H34N8O5	0	43.9	metab_20989	neg_9006	neg	4.452	4.263	3.959	4.172	3.888	3.919	4.795	4.731	4.688	4.807	4.744	4.688	4.109	0.2251	4.742	0.0509
Dexelvucitabine	2.57e-07	4.37e-06	1.829	1.824	0.8756	-0.1917	yes	down	B(ii)	-	-	-	-	-	-	-	HMDB0251085	Nucleosides, nucleotides, and analogues	Nucleoside and nucleotide analogues	Not Available	-	272.067	4.36475	M+FA-H	C9H10FN3O3	0	72.9	metab_20743	neg_8784	neg	4.242	4.263	4.006	4.233	4.099	4.188	4.743	4.732	4.754	4.747	4.896	4.718	4.172	0.1001	4.765	0.06518
DG(a-25:0/6 keto-PGF1alpha/0:0)	0.0008395	0.004208	1.8232	1.8181	0.8735	-0.1951	yes	down	B(ii)	-	-	-	-	-	-	-	HMDB0298158	Not Available	Not Available	Not Available	-	807.634	7.00728	M-H	C48H88O9	0	36.3	metab_17605	neg_5947	neg	4.975	4.971	4.607	4.605	4.184	5.07	5.521	5.305	5.502	5.231	5.514	5.452	4.735	0.3354	5.421	0.123
Nandrolone	7.53e-08	1.84e-06	1.8231	1.8237	0.9134	-0.1307	yes	down	B(ii)	C07254	-	-	-	-	-	-	LMST02010044;HMDB0002725	Lipids and lipid-like molecules	Steroids and steroid derivatives	Estrane steroids	434-22-0	292.227	5.93025	M+NH4	C18H26O2	0	43.3	metab_5067	pos_4415	pos	4.975	4.904	4.95	4.872	4.885	4.976	5.438	5.332	5.353	5.317	5.445	5.481	4.927	0.04598	5.394	0.0687
Licoricone	5.98e-07	8.78e-06	1.817	1.8128	1.1494	0.2009	yes	up	B(ii)	C17765	-	-	-	-	-	-	HMDB0029515;LMPK12050069	Phenylpropanoids and polyketides	Isoflavonoids	O-methylated isoflavonoids	51847-92-8	403.115	5.68045	M+Na-2H	C22H22O6	0	48.4	metab_19810	neg_7936	neg	4.577	4.551	4.563	4.461	4.525	4.561	4.056	3.743	3.968	4.005	3.869	4.057	4.54	0.0422	3.95	0.123
Nicotinic Acid Mononucleotide	9.78e-05	0.000869	1.814	1.8281	0.8873	-0.1725	yes	down	B(i)	C01185	-	-	map01100;map00760;map01240	Metabolic pathways;Nicotinate and nicotinamide metabolism;Biosynthesis of cofactors	Metabolism;Metabolism;Metabolism	Global and overview maps;Metabolism of cofactors and vitamins;Global and overview maps	HMDB0001132;PW_C000885	Nucleosides, nucleotides, and analogues	Pyridine nucleotides	Nicotinic acid nucleotides	321-02-8	336.047	0.709783	M+H	C11H14NO9P	31.5	0	metab_843	pos_10762	pos	3.93	4.205	4.006	4.271	3.901	3.962	4.64	4.483	4.636	4.476	4.738	4.39	4.046	0.1545	4.56	0.1308
9(S)-HpODE	5.74e-09	2.05e-07	1.8086	1.8087	0.9403	-0.0888	yes	down	B(i)	C14827	-	-	map01100;map00591	Metabolic pathways;Linoleic acid metabolism	Metabolism;Metabolism	Global and overview maps;Lipid metabolism	HMDB0006940	Lipids and lipid-like molecules	Fatty Acyls	Lineolic acids and derivatives	29774-12-7	335.219	6.20753	M+H, M+K, M+Na, M+H-H2O	C18H32O4	76.8	0	metab_7481	pos_66	pos	7.179	7.178	7.178	7.112	7.134	7.2	7.624	7.557	7.634	7.557	7.656	7.684	7.164	0.03328	7.619	0.05192
Skimmianine	5.13e-11	5.49e-09	1.808	1.806	0.8785	-0.1869	yes	down	B(ii)	C10740	-	-	-	-	-	-	HMDB0258333	Organoheterocyclic compounds	Quinolines and derivatives	Furanoquinolines	83-95-4	304.082	4.72128	M+FA-H	C14H13NO4	0	46.4	metab_14481	neg_3120	neg	4.077	4.093	4.109	4.08	4.084	4.101	4.69	4.593	4.626	4.651	4.66	4.723	4.091	0.01249	4.657	0.04579
N-Stearoyl Tryptophan	0.00364	0.01652	1.8062	1.8197	1.1267	0.1721	yes	up	B(ii)	-	-	-	-	-	-	-	LMFA08020097;HMDB0241951	Organic acids and derivatives	Carboxylic acids and derivatives	Amino acids, peptides, and analogues	-	471.354	4.8897	M+H, M+Na	C29H46N2O3	0	52.2	metab_10044	pos_891	pos	5.472	5.403	4.818	5.357	4.965	5.622	4.823	4.754	4.626	4.86	4.767	4.252	5.273	0.3122	4.68	0.2246
Hypoglycin B	9.22e-07	1.61e-05	1.8033	1.804	1.1224	0.1666	yes	up	B(ii)	C08280	-	-	-	-	-	-	HMDB0029428	Organic acids and derivatives	Carboxylic acids and derivatives	Amino acids, peptides, and analogues	502-37-4	253.118	3.85245	M+H-H2O	C12H18N2O5	0	79	metab_3925	pos_3384	pos	4.363	4.149	4.344	4.176	4.294	4.318	3.849	3.825	3.697	3.865	3.809	3.8	4.274	0.08989	3.808	0.05928
Alpha-Terpineol acetate	6.91e-12	1.09e-09	1.8021	1.797	0.9032	-0.1469	yes	down	B(ii)	C12300	-	-	-	-	-	-	HMDB0032051	Lipids and lipid-like molecules	Prenol lipids	Monoterpenoids	10581-37-0	241.144	5.7389	M+FA-H	C12H20O2	0	41.9	metab_15067	neg_3654	neg	5.271	5.231	5.216	5.207	5.182	5.241	5.822	5.769	5.775	5.756	5.788	5.798	5.225	0.03034	5.785	0.0234
D-Ribose	2.31e-10	1.65e-08	1.7948	1.7878	1.094	0.1296	yes	up	B(ii)	C00121	Carbohydrates	Monosaccharides	map01100;map00030;map02010	Metabolic pathways;Pentose phosphate pathway;ABC transporters	Metabolism;Metabolism;Environmental Information Processing	Global and overview maps;Carbohydrate metabolism;Membrane transport	PW_C000191;HMDB0000283	Organic oxygen compounds	Organooxygen compounds	Carbohydrates and carbohydrate conjugates	50-69-1;613-83-2	115.039	2.10893	M+H-2H2O	C5H10O5	0	37.8	metab_11261	pos_2992	pos	5.148	5.167	5.167	5.083	5.125	5.181	4.738	4.664	4.701	4.698	4.708	4.706	5.145	0.03598	4.703	0.02388
Aspartyl-Arginine	7.23e-07	1.03e-05	1.7927	1.7847	1.109	0.1493	yes	up	B(ii)	-	-	-	-	-	-	-	HMDB0028747	Organic acids and derivatives	Carboxylic acids and derivatives	Amino acids, peptides, and analogues	-	637.287	5.64862	2M+Hac-H	C10H19N5O5	0	57.4	metab_15003	neg_3597	neg	5.803	5.78	5.897	5.77	5.914	5.804	5.117	5.321	5.258	5.402	5.128	5.308	5.828	0.06163	5.255	0.1131
Hexylresorcinol	3.51e-12	6.58e-10	1.789	1.7863	0.895	-0.16	yes	down	B(ii)	-	-	-	-	-	-	-	HMDB0032567	Benzenoids	Phenols	Benzenediols	136-77-6	239.129	5.71762	M+FA-H	C12H18O2	0	44.1	metab_15048	neg_3637	neg	4.734	4.739	4.739	4.657	4.703	4.717	5.29	5.258	5.273	5.25	5.281	5.255	4.715	0.03162	5.268	0.01579
5-Hydroxykynurenine	2.75e-10	1.78e-08	1.7873	1.7845	0.8907	-0.167	yes	down	B(ii)	C05651	-	-	map01100;map00380	Metabolic pathways;Tryptophan metabolism	Metabolism;Metabolism	Global and overview maps;Amino acid metabolism	PW_C008092;HMDB0012819	Organic oxygen compounds	Organooxygen compounds	Carbonyl compounds	720-00-3	269.078	2.67873	M+FA-H	C10H12N2O4	0	30.3	metab_21627	neg_9582	neg	4.552	4.511	4.533	4.452	4.507	4.525	5.106	5.021	5.04	5.034	5.076	5.128	4.513	0.03412	5.067	0.04318
Methylsuccinic Acid	1.54e-11	2.11e-09	1.7871	1.7819	1.0924	0.1275	yes	up	B(i)	-	-	-	-	-	-	-	LMFA01170119;HMDB0001844;MJDBOTE0000687	Lipids and lipid-like molecules	Fatty Acyls	Fatty acids and conjugates	2174-58-5	131.035	2.10942	M-H, M+Na-2H, M-H2O-H	C5H8O4	92.3	0	metab_20320	neg_84	neg	6.493	6.526	6.55	6.481	6.506	6.516	6.006	5.922	5.933	5.945	5.983	5.977	6.512	0.02458	5.961	0.03268
Isoferulic acid	2.2e-07	3.86e-06	1.7858	1.7844	1.123	0.1674	yes	up	B(ii)	C10470	-	-	-	-	-	-	HMDB0000955;HMDB0259693	Phenylpropanoids and polyketides	Cinnamic acids and derivatives	Hydroxycinnamic acids and derivatives	25522-33-2;537-73-5	239.056	5.35058	M+FA-H	C10H10O4	0	54.3	metab_20087	neg_8187	neg	5.302	5.258	5.045	5.126	5.105	5.234	4.628	4.536	4.564	4.647	4.623	4.665	5.178	0.1007	4.611	0.04994
Propoxur	1.14e-11	1.68e-09	1.7841	1.7802	0.9065	-0.1416	yes	down	B(ii)	C14334	-	-	-	-	-	-	HMDB0256832	Benzenoids	Phenol ethers	Not Available	114-26-1	254.103	5.969	M+FA-H	C11H15NO3	0	58.8	metab_19326	neg_7499	neg	5.317	5.287	5.359	5.332	5.331	5.385	5.874	5.885	5.876	5.864	5.886	5.923	5.335	0.0338	5.885	0.02055
Eicosopentanoic acid	5.28e-05	0.0003969	1.7838	1.7753	0.88	-0.1844	yes	down	B(ii)	-	-	-	-	-	-	-	HMDB0251724	Lipids and lipid-like molecules	Fatty Acyls	Fatty acids and conjugates	-	481.425	7.44437	M-H	C30H58O4	0	55.9	metab_17313	neg_5683	neg	4.543	4.481	4.38	4.351	4.12	4.512	5.184	4.888	5.028	4.929	5.163	4.798	4.398	0.1555	4.998	0.1545
Leucyl-leucine	0.0005932	0.003865	1.7827	1.7801	1.1106	0.1513	yes	up	B(ii)	C11332	-	-	-	-	-	-	HMDB0028933;HMDB0254039	Organic acids and derivatives	Carboxylic acids and derivatives	Amino acids, peptides, and analogues	2883-36-5;3303-31-9	245.186	3.85778	M+H	C12H24N2O3	0	57.4	metab_3928	pos_3387	pos	5.173	5.236	4.825	5.254	5.131	5.46	4.734	4.7	4.559	4.703	4.859	4.428	5.18	0.2077	4.664	0.15
DL-Homocysteic acid	0.0002342	0.001405	1.7771	1.7579	0.877	-0.1894	yes	down	B(ii)	-	-	-	-	-	-	-	HMDB0251520	Organic acids and derivatives	Carboxylic acids and derivatives	Amino acids, peptides, and analogues	-	425.054	4.51883	2M+Hac-H	C4H9NO5S	0	32.9	metab_14360	neg_3011	neg	4.472	4.029	4.438	4.512	4.255	4.51	5.152	5.095	5.081	4.652	5.042	4.868	4.369	0.192	4.982	0.1882
Sativic acid	3.78e-10	2.23e-08	1.7752	1.7707	1.1054	0.1446	yes	up	B(ii)	-	-	-	-	-	-	-	LMFA02000148;HMDB0302836	Lipids and lipid-like molecules	Fatty Acyls	Fatty acids and conjugates	-	347.242	6.10742	M-H	C18H36O6	0	38	metab_18915	neg_7128	neg	5.708	5.657	5.761	5.718	5.749	5.759	5.175	5.15	5.149	5.146	5.222	5.234	5.725	0.03981	5.179	0.03941
6-O-(6-Deoxy-alpha-L-mannopyranosyl)-beta-D-glucopyranose	0.02698	0.07217	1.7733	1.7679	1.2126	0.2781	yes	up	B(ii)	C08247	Carbohydrates	Oligosaccharides	-	-	-	-	HMDB0302439;HMDB0247100	Organic oxygen compounds	Organooxygen compounds	Carbohydrates and carbohydrate conjugates	-	371.119	0.651283	M+FA-H	C12H22O10	0	36.4	metab_11728	neg_10406	neg	4.927	5.719	4.92	5.585	3.957	4.045	4.584	4.061	3.947	3.667	3.824	3.963	4.859	0.7418	4.007	0.3132
3-Hydroxybutyric acid	1.25e-10	1.06e-08	1.7669	1.7604	1.0944	0.1301	yes	up	B(ii)	C01089	Organic acids	Carboxylic acids	map01100;map04024;map00650	Metabolic pathways;cAMP signaling pathway;Butanoate metabolism	Metabolism;Environmental Information Processing;Metabolism	Global and overview maps;Signal transduction;Carbohydrate metabolism	HMDB0000011;PW_C000258;HMDB0000442	Organic acids and derivatives	Hydroxy acids and derivatives	Beta hydroxy acids and derivatives	6168-83-8;625-72-9;300-85-6	87.044	2.29572	M+H-H2O	C4H8O3	0	37.3	metab_11252	pos_3015	pos	4.891	4.974	4.984	4.979	4.988	4.967	4.508	4.543	4.542	4.538	4.548	4.536	4.964	0.0366	4.536	0.0142
Ent-Lamivudine	0.0007835	0.004833	1.7646	1.7509	0.8931	-0.1631	yes	down	B(ii)	-	-	-	-	-	-	-	HMDB0251826	Nucleosides, nucleotides, and analogues	Nucleoside and nucleotide analogues	3''-thia pyrimidine nucleosides	-	212.047	4.20962	M+H-H2O	C8H11N3O3S	0	35.9	metab_4093	pos_3536	pos	4.481	4.137	4.243	4.398	4.065	3.988	4.429	4.783	4.957	4.666	4.806	4.705	4.219	0.1925	4.724	0.1762
Eprodisate	1.32e-05	0.0001216	1.7644	1.7567	0.9121	-0.1327	yes	down	B(ii)	-	-	-	-	-	-	-	HMDB0245621	Organic acids and derivatives	Organic sulfonic acids and derivatives	Organosulfonic acids and derivatives	-	184.958	0.844183	M-H2O-H	C3H8O6S2	0	32.2	metab_22052	neg_9965	neg	6.181	5.813	5.957	5.849	5.87	6.073	6.509	6.515	6.544	6.351	6.625	6.642	5.957	0.144	6.531	0.1047
Betalamic acid	8.62e-05	0.0006009	1.7623	1.7671	1.1642	0.2193	yes	up	B(ii)	C08538	-	-	-	-	-	-	HMDB0029842;HMDB0304273	Organic acids and derivatives	Carboxylic acids and derivatives	Amino acids, peptides, and analogues	18766-66-0	192.03	4.38067	M-H2O-H	C9H9NO5	0	56.8	metab_14300	neg_2958	neg	3.991	4.346	4.245	4.464	4.22	4.309	3.892	3.677	3.696	3.618	3.716	3.368	4.262	0.1582	3.661	0.1707
Leu Ile Ile	0.001846	0.009647	1.7623	1.7695	1.1098	0.1503	yes	up	B(i)	-	-	-	-	-	-	-	-	-	-	-	-	358.27	4.4713	M+H, M+Na	C18H35N3O4	45.8	0	metab_2439	pos_2039	pos	5.54	5.507	5.041	5.511	5.248	5.73	4.991	4.927	4.836	5.04	5.035	4.521	5.429	0.2446	4.892	0.197
3-Phenylpropyl acetate	1.71e-09	8.06e-08	1.7608	1.7614	0.9171	-0.1248	yes	down	B(ii)	C17663	-	-	-	-	-	-	HMDB0033386	Benzenoids	Benzene and substituted derivatives	Not Available	122-72-5	179.106	5.17765	M+H-H2O, M+H	C11H14O2	0	37.5	metab_2338	pos_1949	pos	4.757	4.754	4.805	4.697	4.75	4.79	5.236	5.154	5.177	5.147	5.21	5.212	4.759	0.03747	5.189	0.03532
Gibberellin A59	0.0001194	0.0007881	1.7553	1.7596	1.1525	0.2048	yes	up	B(ii)	-	-	-	-	-	-	-	HMDB0035051	Lipids and lipid-like molecules	Prenol lipids	Diterpenoids	78333-20-7	405.118	4.64667	M+FA-H	C19H20O7	0	35.1	metab_20574	neg_8631	neg	4.789	4.831	4.314	4.495	4.339	4.572	4.052	3.946	4	4.003	3.972	3.751	4.557	0.2187	3.954	0.1056
(9S,10S)-9,10-dihydroxyoctadecanoate	2.96e-10	1.86e-08	1.7548	1.7501	1.0808	0.1121	yes	up	B(ii)	C15988	-	-	-	-	-	-	HMDB0059633	Lipids and lipid-like molecules	Fatty Acyls	Fatty acids and conjugates	-	315.253	6.27218	M-H	C18H36O4	0	51.6	metab_15872	neg_4381	neg	7.123	7.097	7.168	7.082	7.157	7.167	6.599	6.563	6.558	6.664	6.607	6.602	7.132	0.03737	6.599	0.03814
Butyric Acid	2.05e-10	1.4e-08	1.7534	1.7483	1.1206	0.1643	yes	up	B(i)	C00246	Organic acids;Lipids	Carboxylic acids;Fatty acids	map01100;map04973;map04974;map00650	Metabolic pathways;Carbohydrate digestion and absorption;Protein digestion and absorption;Butanoate metabolism	Metabolism;Organismal Systems;Organismal Systems;Metabolism	Global and overview maps;Digestive system;Digestive system;Carbohydrate metabolism	LMFA01010004;PW_C000028;HMDB0000039	Lipids and lipid-like molecules	Fatty Acyls	Fatty acids and conjugates	107-92-6	87.045	2.30127	M-H	C4H8O2	54.8	0	metab_21661	neg_9612	neg	4.847	4.94	4.954	4.968	4.976	4.926	4.382	4.438	4.413	4.388	4.41	4.391	4.935	0.04685	4.404	0.02079
Malic acid	0.00447	0.0169	1.7498	1.7397	1.1287	0.1747	yes	up	B(i)	C00149	Organic acids	Carboxylic acids	map01100;map00630;map05211;map05200;map04964;map01200;map00620;map04922;map00020;map05230;map04742	Metabolic pathways;Glyoxylate and dicarboxylate metabolism;Renal cell carcinoma;Pathways in cancer;Proximal tubule bicarbonate reclamation;Carbon metabolism;Pyruvate metabolism;Glucagon signaling pathway;Citrate cycle (TCA cycle);Central carbon metabolism in cancer;Taste transduction	Metabolism;Metabolism;Human Diseases;Human Diseases;Organismal Systems;Metabolism;Metabolism;Organismal Systems;Metabolism;Human Diseases;Organismal Systems	Global and overview maps;Carbohydrate metabolism;Cancer: specific types;Cancer: overview;Excretory system;Global and overview maps;Carbohydrate metabolism;Endocrine system;Carbohydrate metabolism;Cancer: overview;Sensory system	HMDB0000156;PW_C000592	Organic acids and derivatives	Hydroxy acids and derivatives	Beta hydroxy acids and derivatives	97-67-6;617-48-1;6915-15-7	133.014	0.769867	M-H2O-H, M-H	C4H6O5	92.2	0	metab_22120	neg_341	neg	6.118	6.482	6.249	6.344	5.587	5.474	5.722	5.166	5.202	5.246	5.397	5.385	6.042	0.4155	5.353	0.2043
Prenol	9.62e-14	3.47e-11	1.7494	1.747	1.1028	0.1412	yes	up	B(ii)	C01390	-	-	map00740	Riboflavin metabolism	Metabolism	Metabolism of cofactors and vitamins	HMDB0030124	Organic oxygen compounds	Organooxygen compounds	Alcohols and polyols	556-82-1	231.16	5.95305	2M+Hac-H	C5H10O	0	41.3	metab_22134	neg_3914	neg	5.634	5.645	5.648	5.651	5.655	5.699	5.136	5.128	5.133	5.122	5.127	5.12	5.655	0.02268	5.128	0.006203
ALBIZZIINE	1.06e-05	0.0001008	1.7448	1.7409	0.8642	-0.2106	yes	down	B(i)	-	-	-	-	-	-	-	-	-	-	-	-	146.057	0.6889	M-H	C4H9N3O3	70.5	0	metab_11640	neg_10326	neg	3.575	3.511	3.633	3.359	3.517	3.823	4.108	4.156	4.042	4.199	4.217	4.065	3.57	0.1543	4.131	0.07117
5-Deoxy-D-ribose	2.81e-11	3.42e-09	1.7438	1.7374	1.1254	0.1704	yes	up	B(ii)	C22288	-	-	-	-	-	-	HMDB0246776	Organic oxygen compounds	Organooxygen compounds	Carbohydrates and carbohydrate conjugates	-	133.05	1.24882	M-H	C5H10O4	0	33.3	metab_21904	neg_9831	neg	4.668	4.693	4.75	4.672	4.692	4.732	4.151	4.178	4.143	4.203	4.189	4.199	4.701	0.03273	4.177	0.02521
Anthranilic acid	1.42e-07	3.13e-06	1.7415	1.7376	0.9151	-0.128	yes	down	B(i)	C00108	-	-	map01100;map00400;map00380;map01230	Metabolic pathways;Phenylalanine, tyrosine and tryptophan biosynthesis;Tryptophan metabolism;Biosynthesis of amino acids	Metabolism;Metabolism;Metabolism;Metabolism	Global and overview maps;Amino acid metabolism;Amino acid metabolism;Global and overview maps	HMDB0001123	Benzenoids	Benzene and substituted derivatives	Benzoic acids and derivatives	118-92-3	120.044	4.92157	M+H-H2O, M+H	C7H7NO2	58.1	0	metab_2370	pos_1978	pos	4.587	4.613	4.688	4.515	4.533	4.631	4.993	4.96	5.033	5.013	5.019	5.105	4.594	0.06411	5.02	0.0488
Risdiplam	9.61e-05	0.0008579	1.7387	1.7358	1.0971	0.1337	yes	up	B(ii)	-	-	-	-	-	-	-	HMDB0304853	Organoheterocyclic compounds	Diazinanes	Piperazines	-	419.232	4.20427	M+NH4	C22H23N7O	0	40.6	metab_10522	pos_9341	pos	5.404	5.36	5.232	5.042	5.203	5.137	4.792	4.622	4.763	4.979	4.759	4.687	5.23	0.1357	4.767	0.1207
Glutamyltyrosine	0.00446	0.01687	1.7379	1.7139	1.16	0.2141	yes	up	B(ii)	-	-	-	-	-	-	-	HMDB0028831	Organic acids and derivatives	Carboxylic acids and derivatives	Amino acids, peptides, and analogues	3422-39-7	331.092	4.32735	M+Na-2H	C14H18N2O6	0	47.7	metab_20767	neg_8805	neg	4.972	5.052	5.168	4.782	4.928	4.118	3.977	3.931	4.06	4.535	4.405	4.111	4.837	0.3749	4.17	0.2445
Cis-Zeatin O-glucoside	2.1e-05	0.0002413	1.7374	1.7396	1.1014	0.1393	yes	up	B(ii)	C15546	-	-	-	-	-	-	HMDB0012203	Lipids and lipid-like molecules	Fatty Acyls	Fatty acyl glycosides	71866-93-8	414.202	5.19892	M+CH3OH+H	C16H23N5O6	0	65.5	metab_9671	pos_8573	pos	4.886	4.882	4.966	4.831	4.992	4.838	4.235	4.489	4.421	4.516	4.401	4.627	4.899	0.06635	4.448	0.1318
GPEtn(16:0/12:0)	0.0002507	0.001488	1.7363	1.7185	1.1215	0.1654	yes	up	B(i)	-	-	-	-	-	-	-	-	-	-	-	-	634.444	7.25243	M-H	C33H66NO8P	65.4	0	metab_17385	neg_5749	neg	5.228	5.424	5.551	5.496	5.466	5.303	4.41	4.995	5.021	4.923	4.724	4.878	5.411	0.1226	4.825	0.2289
Pasakbumin-A	8.78e-08	1.77e-06	1.7264	1.7202	1.1223	0.1665	yes	up	B(ii)	-	-	-	-	-	-	-	HMDB0252131	Lipids and lipid-like molecules	Prenol lipids	Terpene lactones	-	389.123	5.19097	M-H2O-H	C20H24O9	0	38.3	metab_14734	neg_3350	neg	4.925	4.896	4.787	4.742	4.738	4.818	4.254	4.241	4.289	4.315	4.273	4.387	4.818	0.0781	4.293	0.05285
(R)-2-Hydroxystearic Acid	0.0002241	0.001351	1.7236	1.7292	1.0924	0.1275	yes	up	B(i)	-	-	-	-	-	-	-	-	-	-	-	-	299.259	6.49592	M-H	C18H36O3	42.2	0	metab_18266	neg_6542	neg	7.156	7.097	6.867	7.004	6.68	7.173	6.597	6.289	6.362	6.368	6.624	6.181	6.996	0.1914	6.404	0.1741
Glutaric Acid	4.4e-10	2.51e-08	1.7219	1.7171	1.0938	0.1293	yes	up	B(i)	C00489	Organic acids	Carboxylic acids	map01100;map00310;map00071	Metabolic pathways;Lysine degradation;Fatty acid degradation	Metabolism;Metabolism;Metabolism	Global and overview maps;Amino acid metabolism;Lipid metabolism	HMDB0000661	Organic acids and derivatives	Carboxylic acids and derivatives	Dicarboxylic acids and derivatives	110-94-1	131.035	2.30127	M-H	C5H8O4	99.1	0	metab_13580	neg_2305	neg	5.889	5.983	5.999	6.016	6.022	5.973	5.445	5.505	5.476	5.45	5.476	5.451	5.98	0.04848	5.467	0.02261
(E)-Butylidene phthalide	1.84e-09	8.52e-08	1.714	1.7154	0.9069	-0.141	yes	down	B(ii)	C16924	-	-	-	-	-	-	HMDB0302263	Organoheterocyclic compounds	Isocoumarans	Isobenzofuranones	-	189.091	5.17765	M+H	C12H12O2	0	35.9	metab_9703	pos_8601	pos	3.947	3.967	4.007	3.951	3.984	3.986	4.417	4.325	4.369	4.342	4.403	4.436	3.974	0.02282	4.382	0.04362
7-Methylguanine	0.008052	0.03046	1.7119	1.7194	1.1484	0.1996	yes	up	B(i)	C02242	-	-	-	-	-	-	HMDB0006040;HMDB0000897	Organoheterocyclic compounds	Imidazopyrimidines	Purines and purine derivatives	10030-78-1;578-76-7	166.072	1.18963	M+H	C6H7N5O	85.3	0	metab_11256	pos_2904	pos	4.904	4.375	4.413	4.189	4.216	3.815	3.606	3.609	3.615	4.148	3.825	3.763	4.319	0.3566	3.761	0.2107
Glucolepidiin	7.6e-06	7.56e-05	1.7112	1.6934	0.8724	-0.1969	yes	down	B(ii)	C08413	-	-	-	-	-	-	HMDB0301839	Organic oxygen compounds	Organooxygen compounds	Carbohydrates and carbohydrate conjugates	101144-39-2	368.011	3.51513	M+Na-2H	C9H17NO9S2	0	34.9	metab_21353	neg_9335	neg	3.707	3.508	3.439	3.702	3.636	3.71	4.279	4.157	4.11	4.008	4.239	4.084	3.617	0.1166	4.146	0.1008
7-(2,5-Dihydroxy-3,4,6-trimethylphenyl)-7-phenylhept-6-enoic acid	0.002819	0.01155	1.7104	1.7205	1.1373	0.1856	yes	up	B(ii)	-	-	-	-	-	-	-	HMDB0260389	Benzenoids	Benzene and substituted derivatives	Diphenylmethanes	-	399.184	6.49592	M+FA-H	C22H26O4	0	66.6	metab_16104	neg_4591	neg	5.658	5.605	5.224	5.43	4.966	5.714	5.109	4.62	4.689	4.701	5.136	4.406	5.433	0.2902	4.777	0.2878
Cyclohexyladenosine	0.03814	0.09373	1.7053	1.7287	1.3114	0.3911	yes	up	B(ii)	-	-	-	-	-	-	-	HMDB0250660	Nucleosides, nucleotides, and analogues	Purine nucleosides	Not Available	-	330.155	4.83935	M-H2O-H	C16H23N5O4	0	53.9	metab_14533	neg_3168	neg	5.089	3.913	2.952	3.122	3.004	3.116	2.595	2.411	2.752	2.778	2.965	2.664	3.533	0.8396	2.694	0.1868
Dihydrocapsaicin	2.5e-07	5.12e-06	1.7016	1.6981	1.0935	0.129	yes	up	B(ii)	C16952	-	-	-	-	-	-	LMFA08020318;HMDB0038457;MJDBOTE0001228	Benzenoids	Phenols	Methoxyphenols	19408-84-5	308.222	5.7437	M+H	C18H29NO3	0	53.7	metab_9164	pos_8115	pos	4.812	4.765	4.798	4.739	4.786	4.799	4.425	4.334	4.239	4.443	4.375	4.43	4.783	0.02668	4.374	0.07766
3-(3-Oxobutanoyloxy)butanoic acid	1.12e-06	1.49e-05	1.7012	1.6977	0.9081	-0.1391	yes	down	B(ii)	-	-	-	-	-	-	-	HMDB0258085	Organic acids and derivatives	Keto acids and derivatives	Short-chain keto acids and derivatives	-	233.066	0.9186	M+FA-H	C8H12O5	0	36.1	metab_21954	neg_9877	neg	5.22	5.146	5.155	4.995	5.038	5.226	5.756	5.554	5.596	5.599	5.692	5.699	5.13	0.09473	5.649	0.07753
Scopoletin	2.48e-08	7.13e-07	1.7002	1.6918	0.916	-0.1266	yes	down	B(ii)	C01752	-	-	-	-	-	-	HMDB0034344;MJDBOTE0001128	Phenylpropanoids and polyketides	Coumarins and derivatives	Hydroxycoumarins	92-61-5	210.076	4.36977	M+NH4	C10H8O4	0	45.7	metab_4172	pos_3608	pos	4.382	4.327	4.383	4.287	4.383	4.42	4.744	4.722	4.748	4.788	4.747	4.836	4.364	0.04791	4.764	0.04109
Abiraterone sulfate	0.00768	0.02623	1.6951	1.6708	0.8439	-0.2449	yes	down	B(ii)	-	-	-	-	-	-	-	HMDB0060584	Lipids and lipid-like molecules	Steroids and steroid derivatives	Sulfated steroids	-	450.173	4.1615	M+Na-2H	C24H31NO4S	0	44.2	metab_20881	neg_8908	neg	4.162	3.507	2.986	3.803	3.153	3.963	4.031	4.393	4.354	4.194	4.441	4.152	3.596	0.4634	4.261	0.1595
(5S)-5,6-Dihydroxy-2-oxohexanal	0.01802	0.05649	1.6908	1.6582	1.1331	0.1803	yes	up	B(ii)	-	-	-	-	-	-	-	HMDB0246029	Lipids and lipid-like molecules	Fatty Acyls	Fatty alcohols	-	129.055	0.65135	M+H-H2O, M+NH4, M+H	C6H10O4	0	42.6	metab_5050	pos_440	pos	4.572	5.309	5.065	5.349	4.33	4.342	4.511	4.195	4.197	4.103	4.269	4.294	4.828	0.4711	4.261	0.1396
Zeatin	3.23e-05	0.0003452	1.6808	1.6909	1.0915	0.1263	yes	up	B(i)	C00371	-	-	map01100	Metabolic pathways	Metabolism	Global and overview maps	HMDB0012204;MJDBZSJ0000114	Organoheterocyclic compounds	Imidazopyrimidines	Purines and purine derivatives	1637-39-4	220.118	3.33767	M+H	C10H13N5O	52.4	0	metab_11224	pos_9977	pos	5.332	5.139	5.034	5.054	4.986	5.178	4.673	4.68	4.607	4.838	4.699	4.646	5.12	0.1251	4.691	0.07874
Phe Ile	6.55e-05	0.0006284	1.6784	1.6686	0.914	-0.1297	yes	down	B(i)	-	-	-	-	-	-	-	-	-	-	-	-	279.17	4.65513	M+H	C15H22N2O3	44.1	0	metab_4302	pos_3725	pos	4.625	4.484	4.489	4.298	4.352	4.653	4.869	4.797	4.881	4.984	4.961	4.94	4.483	0.1418	4.905	0.06967
ADP-ribose	0.0001124	0.0007494	1.6772	1.6617	0.8889	-0.1699	yes	down	B(i)	C00301	-	-	map01100;map00230	Metabolic pathways;Purine metabolism	Metabolism;Metabolism	Global and overview maps;Nucleotide metabolism	HMDB0001178	Nucleosides, nucleotides, and analogues	Purine nucleotides	Purine nucleotide sugars	20762-30-5	558.064	0.764517	M-H	C15H23N5O14P2	89	0	metab_13274	neg_2026	neg	4.374	4.085	4.362	4.276	4.339	4.347	4.921	5.052	4.627	4.883	4.588	4.934	4.297	0.1093	4.834	0.1849
Ulifloxacin	0.0249	0.07112	1.677	1.6426	1.1377	0.1861	yes	up	B(ii)	C14492	-	-	-	-	-	-	HMDB0259395	Organoheterocyclic compounds	Quinolines and derivatives	Quinoline carboxylic acids	112984-60-8	367.12	0.661983	M+NH4	C16H16FN3O3S	0	75.5	metab_931	pos_10841	pos	4.69	5.394	5.048	5.133	4.366	4.074	4.454	4.113	4.168	4.381	4.212	3.904	4.784	0.5003	4.205	0.1969
2-Indolecarboxylic acid	6.93e-10	3.54e-08	1.6746	1.6703	1.1079	0.1478	yes	up	B(i)	-	-	-	-	-	-	-	HMDB0002285	Organoheterocyclic compounds	Indoles and derivatives	Indolecarboxylic acids and derivatives	1477-50-5	160.04	5.72828	M-H	C9H7NO2	55	0	metab_15057	neg_3645	neg	4.928	4.951	5.064	5.004	5.002	5.006	4.506	4.533	4.506	4.468	4.524	4.5	4.992	0.04789	4.506	0.02284
Butanoic acid, 2,3-dihydroxypropyl ester	6.14e-10	3.22e-08	1.6736	1.6694	1.1039	0.1426	yes	up	B(ii)	-	-	-	-	-	-	-	HMDB0243949	Lipids and lipid-like molecules	Glycerolipids	Monoradylglycerols	-	161.082	3.78782	M-H2O-H, M-H, M+Na-2H	C7H14O4	0	32.3	metab_12913	neg_170	neg	5.075	5.205	5.147	5.153	5.181	5.217	4.681	4.696	4.667	4.669	4.667	4.682	5.163	0.0511	4.677	0.01137
P-Coumaric acid sulfate	0.03677	0.09432	1.6734	1.7006	1.2102	0.2752	yes	up	B(ii)	-	-	-	-	-	-	-	HMDB0125166	Phenylpropanoids and polyketides	Cinnamic acids and derivatives	Cinnamic acids	151481-49-1	262.038	1.96365	M+NH4	C9H8O6S	0	46.2	metab_342	pos_10307	pos	4.676	3.619	3.845	3.849	3.522	3.01	2.949	2.909	2.948	3.866	2.968	2.971	3.754	0.5466	3.102	0.3749
Isothankunic acid	7.46e-08	1.56e-06	1.6673	1.6697	1.1013	0.1392	yes	up	B(ii)	-	-	-	-	-	-	-	HMDB0040772	Lipids and lipid-like molecules	Prenol lipids	Triterpenoids	22882-19-5	525.32	6.30923	M+Na-2H	C30H48O6	0	82.5	metab_15908	neg_4413	neg	5.367	5.311	5.351	5.363	5.337	5.496	4.93	4.84	4.9	4.914	4.903	4.775	5.371	0.06441	4.877	0.05884
N-Acetyltyramine	3.21e-09	1.22e-07	1.6611	1.654	1.1185	0.1616	yes	up	B(i)	-	-	-	-	-	-	-	-	-	-	-	-	224.093	5.56357	M+FA-H	C10H13NO2	39.2	0	metab_19912	neg_8028	neg	4.568	4.601	4.516	4.5	4.49	4.448	4.014	4.038	4.056	4.033	4.024	4.085	4.521	0.05561	4.042	0.02534
4,6-Dihydroxyquinoline	0.0003311	0.001885	1.6606	1.6476	1.1389	0.1876	yes	up	B(ii)	C05639	-	-	map01100;map00380	Metabolic pathways;Tryptophan metabolism	Metabolism;Metabolism	Global and overview maps;Amino acid metabolism	HMDB0004077;PW_C002049	Organoheterocyclic compounds	Quinolines and derivatives	Quinolones and derivatives	3517-61-1	206.046	2.78162	M+FA-H	C9H7NO2	0	51.9	metab_13610	neg_2332	neg	4.427	4.666	4.678	4.466	4.347	4.177	4.015	3.82	3.784	4.119	3.726	4.034	4.46	0.192	3.916	0.1597
N-(3-TRIFLUOROMETHYLPHENYL)PIPERAZINE (TFMPP)	5.97e-09	2.11e-07	1.6528	1.6467	1.0746	0.1038	yes	up	B(i)	-	-	-	-	-	-	-	-	-	-	-	-	231.113	4.7351	M+H-H2O, M+H	C11H13F3N2	37.2	0	metab_2403	pos_2006	pos	5.481	5.463	5.452	5.383	5.413	5.474	5.079	5.006	5.05	5.085	5.103	5.074	5.444	0.03836	5.066	0.03424
Undecanedioic acid	8.28e-07	1.15e-05	1.6476	1.6471	1.0959	0.1321	yes	up	B(ii)	-	-	-	-	-	-	-	LMFA01170007;HMDB0000888	Lipids and lipid-like molecules	Fatty Acyls	Fatty acids and conjugates	1852-04-6	261.134	5.7774	M+FA-H	C11H20O4	0	59	metab_15101	neg_3685	neg	5.692	5.572	5.563	5.477	5.543	5.617	5.106	5.157	4.985	5.066	5.012	5.207	5.577	0.07219	5.089	0.08494
4-Oxododecanedioic acid	1.41e-09	6.32e-08	1.6475	1.6425	1.0803	0.1114	yes	up	B(i)	-	-	-	-	-	-	-	-	-	-	-	-	243.123	5.21758	M-H, M+Na-2H	C12H20O5	67.2	0	metab_18795	neg_702	neg	6.353	6.338	6.348	6.291	6.333	6.358	5.872	5.801	5.82	5.941	5.88	5.879	6.337	0.02414	5.866	0.04976
CYCLOLEUCINE	7.83e-06	0.0001001	1.6422	1.6395	1.0726	0.1011	yes	up	B(i)	C03969	-	-	-	-	-	-	HMDB0062225	Organic acids and derivatives	Carboxylic acids and derivatives	Amino acids, peptides, and analogues	52-52-8	130.086	0.736367	M+H-H2O, M+H	C6H11NO2	82.9	0	metab_6809	pos_599	pos	5.837	5.851	5.822	5.809	5.838	5.858	5.239	5.38	5.478	5.492	5.545	5.514	5.836	0.01815	5.441	0.1139
L-Threo-3-Phenylserine	1.41e-09	6.32e-08	1.6417	1.6407	0.9117	-0.1334	yes	down	B(ii)	C03290	-	-	-	-	-	-	HMDB0002184	Organic acids and derivatives	Carboxylic acids and derivatives	Amino acids, peptides, and analogues	6254-48-4	226.072	4.37535	M+FA-H	C9H11NO3	0	54	metab_20730	neg_8772	neg	4.866	4.831	4.883	4.779	4.888	4.878	5.299	5.297	5.303	5.358	5.306	5.379	4.854	0.04215	5.324	0.03555
2-(Carboxymethylamino)-3-methylbutanoic acid	8.33e-05	0.0005853	1.6395	1.6326	1.1255	0.1706	yes	up	B(ii)	-	-	-	-	-	-	-	HMDB0255021	Organic acids and derivatives	Carboxylic acids and derivatives	Amino acids, peptides, and analogues	-	349.165	6.19248	M+Cl, 2M-H	C7H13NO4	0	54.9	metab_12575	neg_1396	neg	4.506	4.623	4.654	4.571	4.689	4.624	4.142	4.131	3.736	4.279	4.191	4.102	4.611	0.0644	4.097	0.1876
(5S,6R)-Methyl 5,6,7-trihydroxyheptanoate	0.0002238	0.001748	1.6388	1.6248	0.9144	-0.1291	yes	down	B(ii)	-	-	-	-	-	-	-	HMDB0247393	Lipids and lipid-like molecules	Fatty Acyls	Fatty alcohols	-	210.133	0.640767	M+NH4	C8H16O5	0	49.7	metab_1021	pos_10922	pos	4.615	4.392	4.453	4.494	4.515	4.194	4.914	4.908	4.831	4.958	4.647	4.899	4.444	0.143	4.86	0.1117
5-Methoxytryptophan	1.62e-06	2.61e-05	1.6384	1.6353	1.0853	0.1181	yes	up	B(ii)	-	-	-	-	-	-	-	HMDB0002339	Organoheterocyclic compounds	Indoles and derivatives	Tryptamines and derivatives	2504-22-5	217.097	4.37513	M+H-H2O	C12H14N2O3	0	72.8	metab_4173	pos_3609	pos	4.989	5.011	4.855	4.873	4.811	4.846	4.465	4.465	4.49	4.566	4.523	4.566	4.897	0.0823	4.512	0.04654
Riboflavin cyclic-4',5'-phosphate	0.0009577	0.004701	1.6379	1.627	1.1235	0.168	yes	up	B(ii)	C16071	-	-	-	-	-	-	HMDB0059614	Organoheterocyclic compounds	Pteridines and derivatives	Alloxazines and isoalloxazines	-	437.086	4.1722	M-H	C17H19N4O8P	0	40.6	metab_14175	neg_2845	neg	5.095	5.229	5.066	4.758	4.755	5.269	4.488	4.254	4.43	4.385	4.478	4.821	5.029	0.2242	4.476	0.1892
2-Cyclohexylidenecyclohexanone	7.26e-09	2.5e-07	1.6352	1.6337	0.9276	-0.1084	yes	down	B(ii)	-	-	-	-	-	-	-	HMDB0245090	Organic oxygen compounds	Organooxygen compounds	Carbonyl compounds	-	161.132	5.56227	M+H-H2O, M+H	C12H18O	0	57.7	metab_2294	pos_1909	pos	4.782	4.752	4.771	4.695	4.738	4.787	5.166	5.07	5.108	5.108	5.13	5.17	4.754	0.03435	5.125	0.03844
Dodecatrienoic acid	9.03e-05	0.0008133	1.6319	1.633	1.0972	0.1338	yes	up	B(ii)	-	-	-	-	-	-	-	HMDB0302622	Lipids and lipid-like molecules	Fatty Acyls	Fatty acids and conjugates	-	236.164	5.18302	M+ACN+H	C12H18O2	0	32.2	metab_9688	pos_8589	pos	4.716	4.466	4.719	4.686	4.649	4.53	4.001	4.26	4.29	4.158	4.287	4.314	4.628	0.1055	4.218	0.1196
Tsugaric acid A	0.0002752	0.001612	1.6227	1.6195	1.1144	0.1563	yes	up	B(ii)	-	-	-	-	-	-	-	HMDB0032022	Lipids and lipid-like molecules	Prenol lipids	Triterpenoids	-	497.362	7.02892	M-H, M+FA-H	C32H50O4	0	43	metab_12436	neg_1270	neg	5.146	5.209	5.134	5.134	4.772	5.162	4.596	4.603	4.78	4.282	4.675	4.482	5.093	0.1595	4.57	0.1719
4-[(S)-Amino(carboxy)methyl]-3-methylbenzoic acid	1.64e-06	2.07e-05	1.6211	1.6145	1.1187	0.1618	yes	up	B(ii)	-	-	-	-	-	-	-	HMDB0254239	Organic acids and derivatives	Carboxylic acids and derivatives	Amino acids, peptides, and analogues	-	208.061	3.40865	M-H	C10H11NO4	0	33.2	metab_13752	neg_2460	neg	4.437	4.483	4.445	4.398	4.464	4.475	3.899	3.912	4.048	4.171	3.958	3.88	4.45	0.03102	3.978	0.1118
6-Carboxy-5,6,7,8-tetrahydropterin	0.03667	0.09093	1.6199	1.5895	1.1857	0.2457	yes	up	B(ii)	C20239	-	-	map01100;map00790	Metabolic pathways;Folate biosynthesis	Metabolism;Metabolism	Global and overview maps;Metabolism of cofactors and vitamins	HMDB0060410	Organoheterocyclic compounds	Pteridines and derivatives	Pterins and derivatives	-	246.038	4.30067	M+Cl	C7H9N5O3	0	32.8	metab_20797	neg_8832	neg	4.412	5.292	4.809	4.666	4.559	3.609	3.478	3.628	3.872	4.672	4.016	3.398	4.558	0.5541	3.844	0.4681
Cefroxadine	0.002291	0.009774	1.6194	1.597	0.8639	-0.2111	yes	down	B(ii)	C12979	-	-	-	-	-	-	HMDB0249775	Organoheterocyclic compounds	Lactams	Beta lactams	51762-05-1	400.071	3.55762	M+Cl	C16H19N3O5S	0	47.7	metab_21320	neg_9305	neg	3.672	3.225	3.691	3.686	3.141	3.838	4.337	4.15	4.152	3.979	4.165	3.82	3.542	0.2859	4.1	0.1783
2-Hydroxybutyric Acid	3.55e-08	8.51e-07	1.6193	1.6158	1.0913	0.126	yes	up	B(i)	C05984	-	-	map00640	Propanoate metabolism	Metabolism	Carbohydrate metabolism	PW_C000004;HMDB0000008	Organic acids and derivatives	Hydroxy acids and derivatives	Alpha hydroxy acids and derivatives	3347-90-8;600-15-7	103.04	1.8089	M-H	C4H8O3	73.1	0	metab_13497	neg_2229	neg	5.512	5.49	5.535	5.405	5.515	5.614	5.08	5.005	5.03	5.032	5.077	5.082	5.512	0.06786	5.051	0.03282
L-Glutamine	0.0198	0.05636	1.6187	1.5964	1.1796	0.2383	yes	up	B(i)	C00064	Peptides	Amino acids	map01100;map00630;map00220;map02010;map00230;map01240;map01232;map04964;map00470;map00910;map04978;map01230;map00240;map00250;map04974;map00970;map04727;map00750;map04724;map05230	Metabolic pathways;Glyoxylate and dicarboxylate metabolism;Arginine biosynthesis;ABC transporters;Purine metabolism;Biosynthesis of cofactors;Nucleotide metabolism;Proximal tubule bicarbonate reclamation;D-Amino acid metabolism;Nitrogen metabolism;Mineral absorption;Biosynthesis of amino acids;Pyrimidine metabolism;Alanine, aspartate and glutamate metabolism;Protein digestion and absorption;Amino…	Metabolism;Metabolism;Metabolism;Environmental Information Processing;Metabolism;Metabolism;Metabolism;Organismal Systems;Metabolism;Metabolism;Organismal Systems;Metabolism;Metabolism;Metabolism;Organismal Systems;Genetic Information Processing;Organismal Systems;Metabolism;Organismal Systems;Human Diseases	Global and overview maps;Carbohydrate metabolism;Amino acid metabolism;Membrane transport;Nucleotide metabolism;Global and overview maps;Global and overview maps;Excretory system;Metabolism of other amino acids;Energy metabolism;Digestive system;Global and overview maps;Nucleotide metabolism;Amino acid metabolism;Digestive system;Translation;Nervous system;Metabolism of cofactors and vitamins;Ner…	PW_C000500;HMDB0000641;HMDB0003423;MJDBOTE0000775	Organic acids and derivatives	Carboxylic acids and derivatives	Amino acids, peptides, and analogues	5959-95-5;56-85-9	145.062	4.32202	M-H	C5H10N2O3	55.4	0	metab_20777	neg_8814	neg	4.541	4.716	4.721	4.311	4.443	3.351	3.516	3.551	3.53	4.114	3.966	3.435	4.347	0.5131	3.685	0.2813
Hippuric acid	1.36e-06	2.24e-05	1.6182	1.6257	1.0753	0.1047	yes	up	B(ii)	C01586	-	-	map01100	Metabolic pathways	Metabolism	Global and overview maps	HMDB0000714	Benzenoids	Benzene and substituted derivatives	Benzoic acids and derivatives	495-69-2	162.055	4.28933	M+H-H2O	C9H9NO3	0	60.4	metab_10458	pos_9284	pos	5.378	5.314	5.366	5.562	5.367	5.471	5.02	5.041	5.043	5.027	5.037	5.019	5.41	0.09051	5.031	0.01065
Glutamylleucine	0.000386	0.002744	1.6178	1.6006	1.09	0.1243	yes	up	B(ii)	-	-	-	-	-	-	-	HMDB0028823	Organic acids and derivatives	Carboxylic acids and derivatives	Amino acids, peptides, and analogues	5969-52-8	225.123	0.65135	M+H-2H2O	C11H20N2O5	0	39.9	metab_971	pos_10878	pos	4.764	5.057	4.956	4.992	4.957	5.069	4.712	4.645	4.65	4.271	4.537	4.523	4.966	0.1101	4.556	0.1572
Enterodiol	1.11e-08	3.2e-07	1.6125	1.6134	1.0924	0.1275	yes	up	B(i)	C18166	-	-	-	-	-	-	HMDB0005056	Lignans, neolignans and related compounds	Dibenzylbutane lignans	Dibenzylbutanediol lignans	80226-00-2	301.144	5.98503	M-H	C18H22O4	62.4	0	metab_15402	neg_3959	neg	5.43	5.421	5.292	5.401	5.391	5.486	4.964	4.931	4.941	4.922	4.968	4.951	5.403	0.06378	4.946	0.01812
Valyltyrosine	0.0001048	0.0009179	1.6118	1.6122	1.0953	0.1313	yes	up	B(ii)	-	-	-	-	-	-	-	HMDB0029139	Organic acids and derivatives	Carboxylic acids and derivatives	Amino acids, peptides, and analogues	3061-91-4	245.128	3.90025	M+H-2H2O	C14H20N2O4	0	34.7	metab_10756	pos_9553	pos	4.726	4.708	4.689	4.577	4.518	4.425	4.17	4.137	4.125	4.373	4.137	4.296	4.607	0.1208	4.206	0.1033
(3Z,6Z)-3,6-Nonadienal	3.03e-08	8.42e-07	1.6096	1.605	1.0843	0.1168	yes	up	B(ii)	C16323	-	-	map00592	alpha-Linolenic acid metabolism	Metabolism	Lipid metabolism	HMDB0031152	Organic oxygen compounds	Organooxygen compounds	Carbonyl compounds	21944-83-2	121.101	5.2149	M+H-H2O	C9H14O	0	50.2	metab_9659	pos_8562	pos	4.675	4.676	4.659	4.596	4.64	4.7	4.3	4.22	4.269	4.343	4.325	4.322	4.658	0.03627	4.296	0.04542
Betonicine	0.0002727	0.002051	1.6077	1.6168	1.0706	0.0984	yes	up	B(ii)	C08269	-	-	-	-	-	-	HMDB0029412	Organic acids and derivatives	Carboxylic acids and derivatives	Amino acids, peptides, and analogues	515-25-3	160.097	1.99017	M+H, 2M+H	C7H13NO3	0	30.9	metab_2842	pos_2402	pos	6.226	6.216	6.307	6.244	6.326	6.444	5.668	5.716	5.863	6.099	5.947	5.982	6.294	0.08581	5.879	0.1646
1-O-Caffeoylglucose	0.009852	0.03226	1.6067	1.5775	0.8589	-0.2194	yes	down	B(ii)	C10433	-	-	-	-	-	-	HMDB0036937	Phenylpropanoids and polyketides	Cinnamic acids and derivatives	Hydroxycinnamic acids and derivatives	14364-08-0	323.078	0.6566	M-H2O-H	C15H18O9	0	46.3	metab_11708	neg_10389	neg	4.139	2.995	3.548	3.965	3.856	3.553	4.364	4.633	4.222	3.931	4.274	4.255	3.676	0.4063	4.28	0.2269
Histidylproline	1.58e-05	0.0001416	1.6047	1.608	0.879	-0.1861	yes	down	B(ii)	-	-	-	-	-	-	-	HMDB0304781;HMDB0028893	Organic acids and derivatives	Carboxylic acids and derivatives	Amino acids, peptides, and analogues	20930-58-9	297.12	0.892	M+FA-H	C11H16N4O3	0	32.8	metab_13413	neg_2152	neg	3.593	3.582	3.519	3.52	3.459	3.336	3.841	4.011	4.115	4.048	4.057	3.83	3.502	0.09449	3.984	0.1198
Norhygrine	2.67e-07	4.49e-06	1.5985	1.5972	1.1174	0.1601	yes	up	B(ii)	-	-	-	-	-	-	-	HMDB0302903	Organic oxygen compounds	Organooxygen compounds	Carbonyl compounds	-	172.098	4.61478	M+FA-H	C7H13NO	0	51.8	metab_14417	neg_3063	neg	4.336	4.359	4.25	4.306	4.277	4.457	3.891	3.816	3.824	3.946	3.933	3.843	4.331	0.07302	3.876	0.05608
Oxyacanthine	9.19e-05	0.0008233	1.5983	1.6067	1.0868	0.1201	yes	up	B(ii)	C09598	-	-	-	-	-	-	HMDB0030172	Lignans, neolignans and related compounds	Not Available	Not Available	548-40-3	641.317	5.59983	M+CH3OH+H	C37H40N2O6	0	53.2	metab_9305	pos_8242	pos	4.942	4.849	5.053	4.839	5.094	4.961	4.431	4.638	4.529	4.608	4.437	4.717	4.956	0.1038	4.56	0.1148
Lorcaserin sulfamate	0.0006431	0.003361	1.5966	1.5857	0.8845	-0.1771	yes	down	B(ii)	-	-	-	-	-	-	-	HMDB0061153	Organoheterocyclic compounds	Benzazepines	Not Available	-	310.006	1.98158	M+Cl	C11H14ClNO3S	0	33.9	metab_21797	neg_9735	neg	4.109	3.72	3.914	4.102	3.802	4.115	4.371	4.575	4.652	4.155	4.65	4.459	3.96	0.1739	4.477	0.1925
Mivazerol	0.0001742	0.001086	1.5957	1.5964	1.1396	0.1885	yes	up	B(ii)	-	-	-	-	-	-	-	HMDB0254769	Benzenoids	Benzene and substituted derivatives	Benzoic acids and derivatives	-	254.034	0.764517	M+K-2H	C11H11N3O2	0	35.7	metab_13268	neg_2020	neg	4.269	3.921	4.159	3.885	4.145	4.168	3.726	3.455	3.511	3.412	3.701	3.734	4.091	0.1529	3.59	0.1468
Piperidine	3.16e-09	1.31e-07	1.5935	1.5897	1.0881	0.1218	yes	up	B(i)	C01746	-	-	map04974	Protein digestion and absorption	Organismal Systems	Digestive system	HMDB0034301	Organoheterocyclic compounds	Piperidines	Not Available	110-89-4	86.0964	0.486633	M+H	C5H11N	66.8	0	metab_2990	pos_2536	pos	4.28	4.292	4.373	4.357	4.354	4.351	3.969	4.007	4.002	3.974	4	3.949	4.335	0.0385	3.984	0.02278
5-Methylthioribose	1.21e-07	2.73e-06	1.5932	1.5962	0.9047	-0.1445	yes	down	B(ii)	C03089	-	-	map01100;map00270	Metabolic pathways;Cysteine and methionine metabolism	Metabolism;Metabolism	Global and overview maps;Amino acid metabolism	HMDB0001087	Organic oxygen compounds	Organooxygen compounds	Carbohydrates and carbohydrate conjugates	624740-12-1	181.053	1.29108	M+H	C6H12O4S	0	40.9	metab_405	pos_10365	pos	3.445	3.481	3.396	3.353	3.41	3.371	3.742	3.757	3.729	3.739	3.788	3.854	3.409	0.0476	3.768	0.04675
Linalyl acetate	7.86e-11	7.3e-09	1.5922	1.5887	0.9188	-0.1222	yes	down	B(ii)	C09863	-	-	-	-	-	-	HMDB0039522;LMPR0102010009	Lipids and lipid-like molecules	Prenol lipids	Monoterpenoids	115-95-7	241.144	5.86272	M+FA-H	C12H20O2	0	42.2	metab_15189	neg_3764	neg	4.977	4.954	4.967	4.905	4.965	4.983	5.426	5.38	5.386	5.36	5.422	5.409	4.959	0.02796	5.397	0.02628
DG(20:4(8Z,11Z,14Z,17Z)/15:0/0:0)	4.99e-05	0.0003795	1.5904	1.5985	0.9103	-0.1356	yes	down	B(ii)	C00165	-	-	map05214;map05167;map05143;map05163;map05146;map04915;map04015;map04014;map04659;map04658;map04270;map04012;map05231;map04650;map04370;map04371;map04072;map04071;map05235;map04921;map05415;map04750;map04919;map04933;map04961;map05012;map04920;map04923;map04925;map05017;map04926;map05171;map04726;map04725;map04724;map04723;map04728;map05223;map04720;map04666;map05170;map04664;map04540;map04662;map…	Glioma;Kaposi sarcoma-associated herpesvirus infection;African trypanosomiasis;Human cytomegalovirus infection;Amoebiasis;Estrogen signaling pathway;Rap1 signaling pathway;Ras signaling pathway;Th17 cell differentiation;Th1 and Th2 cell differentiation;Vascular smooth muscle contraction;ErbB signaling pathway;Choline metabolism in cancer;Natural killer cell mediated cytotoxicity;VEGF signaling pa…	Human Diseases;Human Diseases;Human Diseases;Human Diseases;Human Diseases;Organismal Systems;Environmental Information Processing;Environmental Information Processing;Organismal Systems;Organismal Systems;Organismal Systems;Environmental Information Processing;Human Diseases;Organismal Systems;Environmental Information Processing;Environmental Information Processing;Environmental Information Pro…	Cancer: specific types;Infectious disease: viral;Infectious disease: parasitic;Infectious disease: viral;Infectious disease: parasitic;Endocrine system;Signal transduction;Signal transduction;Immune system;Immune system;Circulatory system;Signal transduction;Cancer: overview;Immune system;Signal transduction;Signal transduction;Signal transduction;Signal transduction;Cancer: overview;Endocrine sy…	PW_C003583;HMDB0007532	Lipids and lipid-like molecules	Glycerolipids	Diradylglycerols	-	647.485	7.23653	M+FA-H	C38H66O5	0	40.3	metab_17390	neg_5753	neg	4.742	5.135	5.021	5.091	4.762	4.904	5.346	5.454	5.496	5.435	5.47	5.378	4.943	0.1672	5.43	0.05689
Glucose citrate	0.001417	0.006536	1.5891	1.5748	0.8801	-0.1843	yes	down	B(ii)	-	-	-	-	-	-	-	HMDB0252775	Organic acids and derivatives	Carboxylic acids and derivatives	Tricarboxylic acids and derivatives	-	411.039	4.65197	M+FA-H	C12H14O13	0	41.5	metab_20569	neg_8627	neg	3.998	3.563	3.911	3.803	3.811	4.212	4.486	4.435	4.454	4.027	4.63	4.436	3.883	0.2174	4.412	0.2022
2-Hydroxydecanedioic acid	6.82e-11	6.66e-09	1.588	1.5842	1.0749	0.1042	yes	up	B(ii)	-	-	-	-	-	-	-	HMDB0000424	Organic acids and derivatives	Hydroxy acids and derivatives	Medium-chain hydroxy acids and derivatives	103963-71-9	217.108	5.79337	M-H, M+Na-2H	C10H18O5	0	58.7	metab_19914	neg_803	neg	6.262	6.27	6.267	6.224	6.229	6.298	5.842	5.8	5.815	5.788	5.835	5.853	6.258	0.02781	5.822	0.02533
3-Formyl-6-hydroxyindole	0.0001388	0.0008934	1.5845	1.5725	1.137	0.1852	yes	up	B(ii)	-	-	-	-	-	-	-	HMDB0031172	Organoheterocyclic compounds	Indoles and derivatives	Hydroxyindoles	192184-71-7	206.046	3.11017	M+FA-H	C9H7NO2	0	46.4	metab_13635	neg_2355	neg	3.823	4.263	4.099	4.155	3.877	3.883	3.586	3.529	3.51	3.665	3.419	3.491	4.017	0.1797	3.533	0.08448
5'-O-Methylmelledonal	0.0002815	0.001641	1.5843	1.5844	0.891	-0.1665	yes	down	B(ii)	-	-	-	-	-	-	-	HMDB0035859	Lipids and lipid-like molecules	Prenol lipids	Sesquiterpenoids	-	467.168	5.969	M+Na-2H	C24H30O8	0	48.6	metab_15379	neg_3937	neg	4.142	4.042	3.939	4.336	4.176	3.93	4.29	4.704	4.743	4.558	4.652	4.625	4.094	0.1558	4.595	0.1627
Byakangelicol	2.7e-07	4.51e-06	1.5764	1.5681	0.9116	-0.1335	yes	down	B(ii)	C16925	-	-	-	-	-	-	HMDB0302531	Phenylpropanoids and polyketides	Coumarins and derivatives	Furanocoumarins	26091-79-2	361.093	4.27405	M+FA-H	C17H16O6	0	62.2	metab_20810	neg_8844	neg	4.572	4.477	4.531	4.507	4.521	4.567	5.059	4.98	4.918	4.842	4.961	5.047	4.529	0.0363	4.968	0.0811
4'-Phosphopantothenoylcysteine	0.004171	0.01602	1.5753	1.5937	0.8812	-0.1825	yes	down	B(ii)	C04352	-	-	map01100;map00770;map01240	Metabolic pathways;Pantothenate and CoA biosynthesis;Biosynthesis of cofactors	Metabolism;Metabolism;Metabolism	Global and overview maps;Metabolism of cofactors and vitamins;Global and overview maps	HMDB0001117;PW_C000872	Organic acids and derivatives	Peptidomimetics	Hybrid peptides	7196-09-0	437.054	3.72247	M+Cl	C12H23N2O9PS	0	42.2	metab_13938	neg_2629	neg	4.347	4.443	4.581	4.131	3.921	3.903	5.035	4.591	4.599	5.003	4.495	5.016	4.221	0.2805	4.79	0.2528
1-Methylpseudouridine	2.71e-11	3.35e-09	1.5738	1.5698	1.0841	0.1165	yes	up	B(i)	-	-	-	-	-	-	-	-	-	-	-	-	239.067	1.9922	M-H2O-H	C10H14N2O6	45.4	0	metab_21730	neg_9675	neg	5.519	5.509	5.521	5.468	5.492	5.523	5.101	5.036	5.076	5.063	5.105	5.085	5.505	0.02184	5.078	0.02556
3-Hydroxypicolinic acid	3.01e-05	0.0002469	1.5729	1.5716	0.8961	-0.1583	yes	down	B(i)	C18620	-	-	-	-	-	-	HMDB0013188	Organoheterocyclic compounds	Pyridines and derivatives	Pyridinecarboxylic acids and derivatives	874-24-8	138.019	2.13598	M-H	C6H5NO3	74.7	0	metab_13559	neg_2287	neg	4.144	3.967	4.077	3.869	3.931	4.025	4.61	4.304	4.363	4.468	4.598	4.454	4.002	0.1005	4.466	0.1224
(6E)-Dodeca-2,6-dienedioylcarnitine	0.0004704	0.003201	1.5677	1.5689	0.9257	-0.1114	yes	down	B(ii)	-	-	-	-	-	-	-	HMDB0241264	Lipids and lipid-like molecules	Fatty Acyls	Fatty acid esters	-	411.249	5.23097	M+ACN+H	C19H31NO6	0	58.4	metab_9642	pos_8547	pos	4.968	4.973	5.035	4.841	4.811	4.919	5.47	5.209	5.051	5.455	5.28	5.449	4.924	0.08524	5.319	0.1696
(3s)-3-(Benzyloxy)-L-Aspartic Acid	0.02212	0.06178	1.5674	1.5593	0.8226	-0.2817	yes	down	B(ii)	-	-	-	-	-	-	-	HMDB0250058	Organic acids and derivatives	Carboxylic acids and derivatives	Amino acids, peptides, and analogues	-	260.054	4.6679	M+Na-2H	C11H13NO5	0	56.4	metab_14445	neg_3089	neg	3.132	3.138	2.336	3.038	3.16	3.173	3.17	3.528	3.99	4.334	3.759	3.071	2.996	0.3269	3.642	0.4848
N-Linoleoyl Threonine	0.007836	0.02667	1.5672	1.5898	1.1662	0.2218	yes	up	B(ii)	-	-	-	-	-	-	-	HMDB0241985	Not Available	Not Available	Not Available	-	402.26	4.4657	M+Na-2H	C22H39NO4	0	71	metab_14339	neg_2994	neg	4.332	4.329	3.706	4.356	4.042	4.587	3.899	3.61	3.623	3.769	3.828	3.006	4.225	0.3076	3.623	0.3225
4-(2-Aminoethyl)cyclohexa-3,5-diene-1,2-diol	1.16e-06	1.96e-05	1.5671	1.5649	0.9207	-0.1192	yes	down	B(ii)	-	-	-	-	-	-	-	HMDB0257596	Organic oxygen compounds	Organooxygen compounds	Alcohols and polyols	-	138.091	1.32318	M+H-H2O	C8H13NO2	0	37.8	metab_3419	pos_2924	pos	4.13	4.024	4.135	3.994	4.031	4.157	4.431	4.387	4.465	4.379	4.496	4.416	4.078	0.06976	4.429	0.04511
(2S)-2-(Carboxymethylamino)-5-(diaminomethylideneamino)-4-methylpentanoic acid	4.8e-05	0.0004859	1.564	1.5725	0.9225	-0.1164	yes	down	B(ii)	-	-	-	-	-	-	-	HMDB0260137	Organic acids and derivatives	Carboxylic acids and derivatives	Amino acids, peptides, and analogues	-	269.124	3.41732	M+Na	C9H18N4O4	0	30.6	metab_11149	pos_9909	pos	4.448	4.629	4.387	4.277	4.387	4.431	4.833	4.725	4.753	4.788	4.777	4.915	4.427	0.1159	4.799	0.06766
DG(18:1(11Z)/15:0/0:0)	8.26e-06	8.1e-05	1.5634	1.5702	0.9231	-0.1154	yes	down	B(ii)	C00165	-	-	map05214;map05167;map05143;map05163;map05146;map04915;map04015;map04014;map04659;map04658;map04270;map04012;map05231;map04650;map04370;map04371;map04072;map04071;map05235;map04921;map05415;map04750;map04919;map04933;map04961;map05012;map04920;map04923;map04925;map05017;map04926;map05171;map04726;map04725;map04724;map04723;map04728;map05223;map04720;map04666;map05170;map04664;map04540;map04662;map…	Glioma;Kaposi sarcoma-associated herpesvirus infection;African trypanosomiasis;Human cytomegalovirus infection;Amoebiasis;Estrogen signaling pathway;Rap1 signaling pathway;Ras signaling pathway;Th17 cell differentiation;Th1 and Th2 cell differentiation;Vascular smooth muscle contraction;ErbB signaling pathway;Choline metabolism in cancer;Natural killer cell mediated cytotoxicity;VEGF signaling pa…	Human Diseases;Human Diseases;Human Diseases;Human Diseases;Human Diseases;Organismal Systems;Environmental Information Processing;Environmental Information Processing;Organismal Systems;Organismal Systems;Organismal Systems;Environmental Information Processing;Human Diseases;Organismal Systems;Environmental Information Processing;Environmental Information Processing;Environmental Information Pro…	Cancer: specific types;Infectious disease: viral;Infectious disease: parasitic;Infectious disease: viral;Infectious disease: parasitic;Endocrine system;Signal transduction;Signal transduction;Immune system;Immune system;Circulatory system;Signal transduction;Cancer: overview;Immune system;Signal transduction;Signal transduction;Signal transduction;Signal transduction;Cancer: overview;Endocrine sy…	HMDB0007184;PW_C003235	Lipids and lipid-like molecules	Glycerolipids	Diradylglycerols	-	579.498	7.24712	M-H	C36H68O5	0	75.2	metab_17388	neg_5751	neg	5.309	5.628	5.493	5.582	5.395	5.433	5.821	5.962	5.993	5.93	5.968	5.9	5.473	0.1189	5.929	0.06182
2,3-dihydrobenzofuran	1.84e-08	5.51e-07	1.56	1.5569	1.0743	0.1034	yes	up	B(i)	-	-	-	-	-	-	-	HMDB0013815	Organoheterocyclic compounds	Coumarans	Not Available	496-16-2	138.091	5.57293	M+H, M+NH4	C8H8O	63.9	0	metab_2291	pos_1906	pos	4.894	4.825	4.936	4.866	4.94	4.951	4.584	4.555	4.571	4.539	4.565	4.561	4.902	0.04953	4.563	0.01516
5-Hydroxyindoleacetic acid	0.0007972	0.00489	1.5598	1.579	1.0985	0.1355	yes	up	B(i)	C05635	-	-	map01100;map04726;map00380	Metabolic pathways;Serotonergic synapse;Tryptophan metabolism	Metabolism;Organismal Systems;Metabolism	Global and overview maps;Nervous system;Amino acid metabolism	PW_C000609;HMDB0000763	Organoheterocyclic compounds	Indoles and derivatives	Indolyl carboxylic acids and derivatives	54-16-0	192.065	4.90033	M+H-H2O, M+H	C10H9NO3	91.7	0	metab_2376	pos_1983	pos	4.532	4.304	4.391	4.821	4.471	4.705	4.157	4.204	4.163	4.084	4.188	3.989	4.538	0.1944	4.131	0.08075
Nivalenol	0.0006892	0.003553	1.5572	1.5451	1.1377	0.1861	yes	up	B(ii)	C06080	-	-	-	-	-	-	HMDB0004304	Lipids and lipid-like molecules	Prenol lipids	Sesquiterpenoids	23282-20-4	333.093	5.21228	M+Na-2H	C15H20O7	0	39.9	metab_14747	neg_3362	neg	3.737	4.044	4.09	4.202	4.2	4.016	3.236	3.682	3.676	3.69	3.46	3.604	4.048	0.1711	3.558	0.1802
16-Ketoestradiol	0.005061	0.02134	1.5568	1.5548	1.1308	0.1773	yes	up	B(ii)	C14383	-	-	-	-	-	-	LMST02010047;HMDB0000406	Lipids and lipid-like molecules	Steroids and steroid derivatives	Estrane steroids	566-75-6	309.144	3.76405	M+Na	C18H22O3	0	57.8	metab_3879	pos_3342	pos	3.764	3.633	4.031	3.66	3.778	4.06	3.73	3.5	3.507	3.077	3.206	3.252	3.821	0.1831	3.379	0.2416
DL-2-Aminooctanoic acid	1.29e-08	4.05e-07	1.5551	1.5477	1.0654	0.0914	yes	up	B(i)	-	-	-	-	-	-	-	HMDB0000991	Organic acids and derivatives	Carboxylic acids and derivatives	Amino acids, peptides, and analogues	644-90-6	160.133	2.29572	M+H	C8H17NO2	64.1	0	metab_172	pos_10152	pos	5.477	5.478	5.472	5.404	5.428	5.475	5.146	5.054	5.105	5.119	5.147	5.155	5.456	0.03169	5.121	0.03778
7-Isopropyl-5-methylbicyclo[2.2.2]oct-5-en-2-one	4.19e-08	1.11e-06	1.5541	1.5506	0.9268	-0.1097	yes	down	B(ii)	-	-	-	-	-	-	-	HMDB0036681	Organic oxygen compounds	Organooxygen compounds	Carbonyl compounds	73069-42-8	161.132	5.64763	M+H-H2O, M+H	C12H18O	0	48.9	metab_11139	pos_990	pos	4.272	4.23	4.279	4.221	4.257	4.326	4.661	4.552	4.586	4.573	4.596	4.639	4.264	0.03813	4.601	0.04117
2-(1-Naphthyl)acetamide	4.16e-06	5.74e-05	1.5531	1.5535	0.9287	-0.1067	yes	down	B(ii)	C18533	-	-	-	-	-	-	HMDB0032710	Benzenoids	Naphthalenes	Not Available	86-86-2	230.056	4.95873	M+2Na-H	C12H11NO	0	42.7	metab_4456	pos_3865	pos	4.594	4.518	4.558	4.525	4.547	4.672	4.937	4.917	4.975	4.788	5.008	4.896	4.569	0.05741	4.92	0.07643
N-Acetyltyrosine	4.51e-09	1.72e-07	1.5503	1.5439	1.072	0.1003	yes	up	B(ii)	C01657	-	-	-	-	-	-	HMDB0244966;HMDB0000866	Organic acids and derivatives	Carboxylic acids and derivatives	Amino acids, peptides, and analogues	537-55-3	188.07	4.49262	M+H-2H2O, M+H	C11H13NO4	0	67.5	metab_2436	pos_2036	pos	4.983	4.967	4.974	4.887	4.963	4.978	4.621	4.617	4.62	4.594	4.638	4.67	4.959	0.0358	4.626	0.02539
S-Farnesyl cysteine	0.004896	0.01818	1.5488	1.5462	0.8947	-0.1605	yes	down	B(ii)	C19691	-	-	map00900	Terpenoid backbone biosynthesis	Metabolism	Metabolism of terpenoids and polyketides	HMDB0257400;HMDB0011627	Lipids and lipid-like molecules	Prenol lipids	Sesquiterpenoids	68000-92-0	370.205	6.28805	M+FA-H	C18H31NO2S	0	34.9	metab_15890	neg_4398	neg	4.704	4.916	4.554	4.399	4.684	4.472	5.698	4.906	4.939	5.408	4.947	5.095	4.622	0.1866	5.166	0.3204
Palmitaldehyde	5.22e-05	0.0003929	1.5476	1.5381	0.9159	-0.1267	yes	down	B(ii)	C00517	-	-	map00071	Fatty acid degradation	Metabolism	Lipid metabolism	HMDB0001551;PW_C001193;LMFA06000088	Lipids and lipid-like molecules	Fatty Acyls	Fatty aldehydes	629-80-1	285.243	6.725	M+FA-H	C16H32O	0	53.5	metab_16359	neg_4822	neg	5.002	4.968	4.876	4.94	4.711	5.055	5.495	5.322	5.4	5.288	5.512	5.243	4.925	0.121	5.377	0.1113
Glycyl-l-histidyl-l-lysine	1.89e-08	5.13e-07	1.5403	1.5344	0.915	-0.1282	yes	down	B(ii)	-	-	-	-	-	-	-	HMDB0252882	Organic acids and derivatives	Carboxylic acids and derivatives	Amino acids, peptides, and analogues	-	361.16	6.30923	M+Na-2H	C14H24N6O4	0	42.3	metab_18519	neg_6770	neg	4.448	4.38	4.487	4.511	4.503	4.494	4.906	4.892	4.897	4.806	4.89	4.917	4.47	0.04954	4.885	0.03973
Hesperidin	0.0002127	0.001292	1.5403	1.5427	1.1496	0.2011	yes	up	B(i)	C09755	-	-	-	-	-	-	HMDB0003265;LMPK12140451	Phenylpropanoids and polyketides	Flavonoids	Flavonoid glycosides	520-26-3	609.182	5.59022	M-H	C28H34O15	55.9	0	metab_14966	neg_3563	neg	3.457	3.558	3.629	3.686	3.681	3.62	3.222	2.994	3.463	3.128	3.012	2.995	3.605	0.08647	3.136	0.1843
Ethyl 2Z,4E-decadienoic acid	5.76e-09	1.9e-07	1.5379	1.5333	0.9283	-0.1073	yes	down	B(ii)	C08486	-	-	-	-	-	-	HMDB0036599	Lipids and lipid-like molecules	Fatty Acyls	Fatty acid esters	3025-30-7	241.144	5.64862	M+FA-H	C12H20O2	0	40	metab_19845	neg_7968	neg	5.359	5.27	5.379	5.287	5.347	5.38	5.784	5.719	5.73	5.724	5.754	5.783	5.337	0.04754	5.749	0.02931
Coroloside	0.001408	0.006499	1.5303	1.5403	1.1101	0.1507	yes	up	B(ii)	-	-	-	-	-	-	-	HMDB0033703	Lipids and lipid-like molecules	Glycerolipids	Triradylcglycerols	57361-71-4	701.325	7.03425	M+Cl	C35H54O12	0	43.5	metab_17526	neg_5876	neg	5.199	5.16	4.985	5.147	4.826	5.243	4.85	4.605	4.633	4.22	4.798	4.42	5.093	0.1573	4.588	0.236
3alpha,4,7,7alpha-Tetrahydro-4-hydroxy-1H-isoindole-1,3(2H)-dione	2.7e-08	6.93e-07	1.5302	1.53	0.9269	-0.1095	yes	down	B(ii)	-	-	-	-	-	-	-	HMDB0034889	Organoheterocyclic compounds	Isoindoles and derivatives	Isoindolines	-	212.056	4.01233	M+FA-H	C8H9NO3	0	55.2	metab_14098	neg_2774	neg	5.131	5.218	5.227	5.231	5.306	5.218	5.578	5.673	5.655	5.637	5.61	5.654	5.222	0.05552	5.634	0.03496
4-Heptylphenol	4.62e-07	8.76e-06	1.5166	1.5132	1.0814	0.1129	yes	up	B(ii)	C14698	-	-	-	-	-	-	HMDB0246435	Benzenoids	Phenols	1-hydroxy-2-unsubstituted benzenoids	-	175.148	5.1348	M+H-H2O	C13H20O	0	43.9	metab_4538	pos_3939	pos	4.316	4.347	4.363	4.272	4.3	4.376	4.007	3.905	3.977	4.071	4.02	4.038	4.329	0.03978	4.003	0.0575
Pelrinone	8.32e-08	1.69e-06	1.5124	1.5117	0.9115	-0.1337	yes	down	B(ii)	-	-	-	-	-	-	-	HMDB0256211	Organoheterocyclic compounds	Diazines	Pyrimidines and pyrimidine derivatives	-	286.093	4.32202	M+FA-H	C12H11N5O	0	37	metab_14263	neg_2924	neg	4.191	4.158	4.225	4.042	4.121	4.215	4.568	4.561	4.55	4.543	4.554	4.605	4.159	0.06889	4.563	0.02207
1,1,1-Trifluoroheptadecan-2-one	4.32e-05	0.0003352	1.5123	1.5056	0.9141	-0.1296	yes	down	B(ii)	-	-	-	-	-	-	-	HMDB0256073	Organic oxygen compounds	Organooxygen compounds	Carbonyl compounds	-	353.23	6.725	M+FA-H	C17H31F3O	0	75.2	metab_16360	neg_4823	neg	4.655	4.657	4.559	4.581	4.365	4.718	5.11	4.963	5.061	4.941	5.126	4.918	4.589	0.1238	5.02	0.09045
P-Tolyl-ss-D-glucuronide	6.36e-09	2.05e-07	1.5078	1.5043	1.0914	0.1262	yes	up	B(ii)	-	-	-	-	-	-	-	HMDB0256060	Organic oxygen compounds	Organooxygen compounds	Carbohydrates and carbohydrate conjugates	-	283.082	4.09213	M-H	C13H16O7	0	40.1	metab_20921	neg_8945	neg	4.751	4.769	4.705	4.655	4.705	4.78	4.347	4.301	4.31	4.335	4.317	4.373	4.727	0.04716	4.331	0.02699
3-Methylazelaic acid	6.75e-07	9.79e-06	1.5063	1.5013	1.0798	0.1108	yes	up	B(ii)	-	-	-	-	-	-	-	HMDB0059754	Lipids and lipid-like molecules	Fatty Acyls	Fatty acids and conjugates	-	247.118	5.3665	M+FA-H	C10H18O4	0	40	metab_20077	neg_8178	neg	5.522	5.51	5.492	5.384	5.431	5.546	5.112	4.988	5.025	5.065	5.09	5.177	5.481	0.06125	5.076	0.06649
Sulfanegen	6.44e-07	9.35e-06	1.5026	1.4999	1.1005	0.1382	yes	up	B(ii)	-	-	-	-	-	-	-	HMDB0258580	Organoheterocyclic compounds	Dithianes	Not Available	-	238.967	2.29595	M-H	C6H8O6S2	0	30.7	metab_13579	neg_2304	neg	4.264	4.407	4.43	4.494	4.494	4.394	4.004	4.065	4.017	4	4	3.979	4.414	0.08463	4.011	0.02919
DG(22:6(4Z,7Z,10Z,13Z,16Z,19Z)/20:2(11Z,14Z)/0:0)	0.005539	0.02011	1.5024	1.4946	1.1033	0.1418	yes	up	B(ii)	C00165	-	-	map05214;map05167;map05143;map05163;map05146;map04915;map04015;map04014;map04659;map04658;map04270;map04012;map05231;map04650;map04370;map04371;map04072;map04071;map05235;map04921;map05415;map04750;map04919;map04933;map04961;map05012;map04920;map04923;map04925;map05017;map04926;map05171;map04726;map04725;map04724;map04723;map04728;map05223;map04720;map04666;map05170;map04664;map04540;map04662;map…	Glioma;Kaposi sarcoma-associated herpesvirus infection;African trypanosomiasis;Human cytomegalovirus infection;Amoebiasis;Estrogen signaling pathway;Rap1 signaling pathway;Ras signaling pathway;Th17 cell differentiation;Th1 and Th2 cell differentiation;Vascular smooth muscle contraction;ErbB signaling pathway;Choline metabolism in cancer;Natural killer cell mediated cytotoxicity;VEGF signaling pa…	Human Diseases;Human Diseases;Human Diseases;Human Diseases;Human Diseases;Organismal Systems;Environmental Information Processing;Environmental Information Processing;Organismal Systems;Organismal Systems;Organismal Systems;Environmental Information Processing;Human Diseases;Organismal Systems;Environmental Information Processing;Environmental Information Processing;Environmental Information Pro…	Cancer: specific types;Infectious disease: viral;Infectious disease: parasitic;Infectious disease: viral;Infectious disease: parasitic;Endocrine system;Signal transduction;Signal transduction;Immune system;Immune system;Circulatory system;Signal transduction;Cancer: overview;Immune system;Signal transduction;Signal transduction;Signal transduction;Signal transduction;Cancer: overview;Endocrine sy…	PW_C003827;HMDB0007776	Lipids and lipid-like molecules	Glycerolipids	Diradylglycerols	-	727.51	6.6503	M+Cl	C45H72O5	0	50.8	metab_16282	neg_4752	neg	5.737	5.94	5.372	5.705	4.972	5.471	4.875	5.098	5.114	4.888	5.137	4.977	5.533	0.341	5.015	0.1172
2-Aminobenzoic Acid	0.0001673	0.001379	1.5013	1.511	0.9267	-0.1098	yes	down	B(i)	C00108	-	-	map01100;map00400;map00380;map01230	Metabolic pathways;Phenylalanine, tyrosine and tryptophan biosynthesis;Tryptophan metabolism;Biosynthesis of amino acids	Metabolism;Metabolism;Metabolism;Metabolism	Global and overview maps;Amino acid metabolism;Amino acid metabolism;Global and overview maps	HMDB0001123;PW_C000877	Benzenoids	Benzene and substituted derivatives	Benzoic acids and derivatives	118-92-3	120.044	2.35987	M+H-H2O	C7H7NO2	82.8	0	metab_156	pos_10138	pos	4.546	4.535	4.574	4.266	4.458	4.413	4.742	4.679	4.816	4.875	4.856	4.937	4.465	0.1147	4.818	0.09389
4-Pyridoxolactone	2.07e-10	1.4e-08	1.5007	1.4945	1.0845	0.117	yes	up	B(ii)	C00971	-	-	map00750	Vitamin B6 metabolism	Metabolism	Metabolism of cofactors and vitamins	HMDB0003454	Organoheterocyclic compounds	Pyridines and derivatives	Pyridinecarboxylic acids and derivatives	4753-19-9	146.025	3.55232	M-H2O-H, M+FA-H	C8H7NO3	0	39.4	metab_16102	neg_459	neg	4.982	5.02	5.028	4.942	4.975	5.004	4.612	4.587	4.578	4.593	4.621	4.628	4.992	0.03176	4.603	0.01997
Ascorbyl palmitate	4.39e-05	0.00034	1.4999	1.5014	1.0716	0.0998	yes	up	B(ii)	-	-	-	-	-	-	-	LMFA07010788;HMDB0039883	Lipids and lipid-like molecules	Fatty Acyls	Fatty acid esters	137-66-6	435.233	6.49592	M+Na-2H	C22H38O7	0	87.2	metab_18261	neg_6538	neg	6.416	6.485	6.382	6.452	6.278	6.494	6.104	5.952	6.003	5.961	6.141	5.775	6.418	0.08059	5.989	0.13
L-Furosine	3.15e-07	6.29e-06	1.4968	1.4931	1.0574	0.0805	yes	up	B(ii)	-	-	-	-	-	-	-	HMDB0029390	Organic acids and derivatives	Carboxylic acids and derivatives	Amino acids, peptides, and analogues	19746-33-9	287.16	3.76935	M+CH3OH+H	C12H18N2O4	0	50.9	metab_3884	pos_3347	pos	5.872	5.834	5.85	5.753	5.84	5.888	5.523	5.451	5.489	5.555	5.552	5.568	5.84	0.04689	5.523	0.04523
(3S,5R,6R,7E)-3,5,6-Trihydroxy-7-megastigmen-9-one	8.38e-11	7.6e-09	1.4962	1.4932	0.935	-0.097	yes	down	B(ii)	-	-	-	-	-	-	-	HMDB0038736	Lipids and lipid-like molecules	Prenol lipids	Sesquiterpenoids	-	241.144	5.56357	M-H, 2M-H	C13H22O4	0	46.4	metab_19415	neg_758	neg	5.59	5.57	5.6	5.536	5.576	5.599	5.997	5.943	5.946	5.945	5.974	5.989	5.578	0.02409	5.966	0.02416
Ureidoisobutyric acid	0.005989	0.02437	1.4948	1.4896	1.1043	0.1431	yes	up	B(ii)	C05100	-	-	-	-	-	-	PW_C001363;HMDB0002031	Organic acids and derivatives	Organic carbonic acids and derivatives	Ureas	19140-82-0;2905-86-4	129.066	0.65135	M+H-H2O	C5H10N2O3	0	30.8	metab_3142	pos_2673	pos	4.495	4.456	4.436	4.36	4.317	4.035	3.91	3.724	3.78	4.371	4.026	3.827	4.35	0.1672	3.939	0.2363
Benzofurazan	0.0454	0.1071	1.4908	1.5155	1.1993	0.2622	yes	up	B(ii)	-	-	-	-	-	-	-	HMDB0249016	Organoheterocyclic compounds	Benzoxadiazoles	Not Available	-	165.03	3.47237	M+FA-H	C6H4N2O	0	44.2	metab_21390	neg_9369	neg	5.218	4.394	3.597	3.413	3.723	3.487	3.405	3.257	3.247	3.341	3.364	3.258	3.972	0.7045	3.312	0.0667
2-Carboxy-4-dodecanolide	1.17e-07	2.7e-06	1.4879	1.4853	0.9469	-0.0787	yes	down	B(ii)	-	-	-	-	-	-	-	HMDB0030987	Organoheterocyclic compounds	Lactones	Gamma butyrolactones	-	225.148	5.64232	M+H-H2O, M+Na, M+H	C13H22O4	0	31.5	metab_2750	pos_232	pos	5.562	5.503	5.577	5.484	5.555	5.592	5.868	5.796	5.847	5.841	5.873	5.913	5.545	0.04269	5.856	0.03868
4-Bis(2-hydroxyethyl)amino-L-phenylalanine	0.02048	0.062	1.4863	1.4254	0.907	-0.1408	yes	down	B(ii)	-	-	-	-	-	-	-	HMDB0247322	Organic acids and derivatives	Carboxylic acids and derivatives	Amino acids, peptides, and analogues	-	537.295	5.07095	2M+H	C13H20N2O4	0	77.1	metab_9790	pos_8680	pos	4.55	3.787	3.961	4.247	3.921	4.269	4.499	4.876	4.508	4.78	4.182	4.433	4.123	0.2826	4.546	0.2504
Citral propylene glycol acetal	1.15e-09	5.87e-08	1.4863	1.4843	0.9457	-0.0805	yes	down	B(ii)	-	-	-	-	-	-	-	HMDB0037286	Organoheterocyclic compounds	Dioxolanes	1,3-dioxolanes	10444-50-5	175.148	6.02047	M+H-2H2O, M+H, M+H-H2O	C13H22O2	0	47.5	metab_4495	pos_390	pos	5.347	5.325	5.32	5.291	5.275	5.326	5.654	5.585	5.605	5.617	5.63	5.625	5.314	0.02609	5.619	0.02345
Isoformononetin	0.0001104	0.0007389	1.4826	1.4749	0.8988	-0.1539	yes	down	B(ii)	C12125	-	-	-	-	-	-	HMDB0033994;LMPK12050039	Phenylpropanoids and polyketides	Isoflavonoids	O-methylated isoflavonoids	486-63-5	313.071	4.70002	M+FA-H	C16H12O4	0	31.4	metab_14471	neg_3111	neg	3.728	3.892	3.672	3.777	3.84	3.63	4.341	4.194	4.219	4.106	4.263	3.95	3.756	0.09968	4.179	0.1362
Menthyl lactate	1.08e-07	2.53e-06	1.4807	1.48	1.0595	0.0834	yes	up	B(ii)	-	-	-	-	-	-	-	HMDB0037212	Lipids and lipid-like molecules	Prenol lipids	Monoterpenoids	59259-38-0	211.169	5.12952	M+H-2H2O, M+H-H2O, M+H	C13H24O3	0	38.7	metab_4773	pos_415	pos	5.513	5.499	5.522	5.45	5.487	5.545	5.206	5.128	5.164	5.267	5.192	5.205	5.503	0.03254	5.194	0.04653
Phenyl acetate	1.13e-07	2.2e-06	1.48	1.4832	1.0947	0.1305	yes	up	B(ii)	C15583;C00548	-	-	-	-	-	-	HMDB0040733	Benzenoids	Phenol esters	Not Available	122-79-2	181.05	4.03892	M+FA-H	C8H8O2	0	58.5	metab_22132	neg_8972	neg	4.497	4.54	4.448	4.554	4.476	4.526	4.195	4.159	4.125	4.031	4.123	4.068	4.507	0.04055	4.117	0.05955
Cephalosporanic acid	0.0005518	0.00294	1.4788	1.4791	0.9199	-0.1205	yes	down	B(ii)	-	-	-	-	-	-	-	HMDB0249809	Not Available	Not Available	Not Available	-	292.005	4.21522	M+Cl	C10H11NO5S	0	50.4	metab_20852	neg_8882	neg	5.369	5.017	5.178	5.257	5.016	4.971	5.33	5.629	5.779	5.516	5.663	5.574	5.135	0.1591	5.582	0.1519
N-Acetyl-D-phenylalanine	5.84e-06	6.16e-05	1.4786	1.4797	1.0917	0.1266	yes	up	B(i)	C05620	-	-	map01100;map00470	Metabolic pathways;D-Amino acid metabolism	Metabolism;Metabolism	Global and overview maps;Metabolism of other amino acids	-	-	-	-	10172-89-1	206.082	5.39313	M-H	C11H13NO3	79	0	metab_20058	neg_8160	neg	4.909	4.756	4.747	4.671	4.76	4.863	4.411	4.296	4.325	4.503	4.403	4.355	4.784	0.08653	4.382	0.0739
(4E,7E,10E,13E)-Hexadeca-4,7,10,13-tetraenoic acid	2.33e-08	6.81e-07	1.4784	1.4737	1.0531	0.0746	yes	up	B(ii)	-	-	-	-	-	-	-	HMDB0253125	Lipids and lipid-like molecules	Fatty Acyls	Fatty acids and conjugates	-	249.185	6.12268	M+H-H2O, M+H, M+H-2H2O	C16H24O2	0	37.8	metab_4318	pos_374	pos	6.058	6.047	6.078	5.984	6.051	6.086	5.788	5.721	5.706	5.775	5.749	5.739	6.051	0.03606	5.746	0.03114
3-Hydroxy-p-mentha-1,8-dien-7-al	1.42e-06	2.31e-05	1.477	1.4689	1.0759	0.1055	yes	up	B(ii)	-	-	-	-	-	-	-	HMDB0041584	Lipids and lipid-like molecules	Prenol lipids	Monoterpenoids	182937-26-4	184.133	5.41745	M+NH4	C10H14O2	0	38.5	metab_4710	pos_4093	pos	4.362	4.326	4.463	4.355	4.44	4.412	4.142	4.029	4.011	4.089	4.097	4.128	4.393	0.05351	4.083	0.05267
Glutamylarginine	6.92e-07	9.98e-06	1.4753	1.4785	0.9096	-0.1367	yes	down	B(ii)	-	-	-	-	-	-	-	HMDB0028813	Organic acids and derivatives	Carboxylic acids and derivatives	Amino acids, peptides, and analogues	7219-59-2	340.103	4.35945	M+K-2H	C11H21N5O5	0	33.3	metab_20746	neg_8787	neg	3.98	4.03	3.938	3.826	3.92	4.026	4.28	4.333	4.319	4.376	4.372	4.393	3.953	0.07687	4.346	0.04241
Quinic Acid	0.04278	0.1023	1.4744	1.4552	1.1629	0.2177	yes	up	B(i)	C00296	-	-	map01100;map00400	Metabolic pathways;Phenylalanine, tyrosine and tryptophan biosynthesis	Metabolism;Metabolism	Global and overview maps;Amino acid metabolism	HMDB0003072;HMDB0042004;MJDBOTE0000415	Organic oxygen compounds	Organooxygen compounds	Alcohols and polyols	77-95-2;91-63-4	383.119	0.683583	2M-H	C7H12O6	90.3	0	metab_13143	neg_1908	neg	3.981	5.052	4.657	5.162	3.818	3.834	4.122	3.655	3.881	3.506	3.88	3.752	4.418	0.6171	3.799	0.2129
N-Acetyl-L-methionine	2.6e-07	5.32e-06	1.4742	1.4637	1.0721	0.1004	yes	up	B(ii)	C02712	-	-	-	-	-	-	HMDB0011745	Organic acids and derivatives	Carboxylic acids and derivatives	Amino acids, peptides, and analogues	65-82-7	174.058	3.15638	M+H-H2O	C7H13NO3S	0	35.4	metab_85	pos_10074	pos	4.459	4.567	4.54	4.491	4.514	4.561	4.248	4.187	4.213	4.155	4.22	4.283	4.522	0.04192	4.218	0.04471
Cyclohexaneundecanoic acid	1.67e-08	4.6e-07	1.4741	1.4719	1.0818	0.1134	yes	up	B(ii)	C12100	-	-	-	-	-	-	HMDB0030997	Lipids and lipid-like molecules	Fatty Acyls	Fatty acids and conjugates	4277-62-7	303.208	6.11798	M+Cl	C17H32O2	0	53.5	metab_15669	neg_4199	neg	5.057	5.055	5.06	5.022	5.013	5.096	4.716	4.64	4.592	4.724	4.678	4.665	5.051	0.02979	4.669	0.04938
3-Hydroxykynurenamine	1.03e-06	1.38e-05	1.4693	1.4637	1.0899	0.1242	yes	up	B(ii)	C05636	-	-	map00380	Tryptophan metabolism	Metabolism	Amino acid metabolism	HMDB0060281	Organic oxygen compounds	Organooxygen compounds	Carbonyl compounds	-	405.175	5.54767	2M+FA-H	C9H12N2O2	0	53.3	metab_19924	neg_8039	neg	4.711	4.681	4.714	4.592	4.642	4.741	4.316	4.231	4.29	4.194	4.389	4.341	4.68	0.05485	4.294	0.0717
Anisomycin	9.11e-05	0.0008181	1.4691	1.4659	1.0697	0.0972	yes	up	B(i)	C11281	-	-	-	-	-	-	HMDB0243530;MJDBOTE0001610	Benzenoids	Phenol ethers	Anisoles	22862-76-6	266.136	5.73837	M+H	C14H19NO4	31.4	0	metab_9176	pos_8126	pos	5.086	5.09	5.051	5.066	5.06	5.051	4.56	4.593	4.786	4.794	4.825	4.863	5.067	0.01715	4.737	0.1276
Phaseic acid	0.0003438	0.001947	1.469	1.4576	1.084	0.1164	yes	up	B(ii)	C09707	-	-	-	-	-	-	HMDB0302844	Lipids and lipid-like molecules	Prenol lipids	Sesquiterpenoids	24394-14-7	619.276	5.94777	2M+Hac-H	C15H20O5	0	55.3	metab_15354	neg_3913	neg	5.466	5.407	5.613	5.539	5.593	5.36	4.773	5.238	5.216	5.02	5.081	5.094	5.496	0.102	5.07	0.168
Topaquinone	5.22e-10	2.89e-08	1.4644	1.4616	0.928	-0.1078	yes	down	B(ii)	-	-	-	-	-	-	-	PW_C007226;HMDB0011639	Organic acids and derivatives	Carboxylic acids and derivatives	Amino acids, peptides, and analogues	64192-68-3	256.046	3.4458	M+FA-H	C9H9NO5	0	43.1	metab_21409	neg_9386	neg	4.812	4.773	4.816	4.744	4.804	4.821	5.192	5.136	5.145	5.153	5.178	5.198	4.795	0.03002	5.167	0.02561
L-erythro-4-Hydroxyarginine	2.03e-06	2.5e-05	1.4585	1.4636	1.0962	0.1325	yes	up	B(ii)	C08284	-	-	-	-	-	-	HMDB0034326	Organic acids and derivatives	Carboxylic acids and derivatives	Amino acids, peptides, and analogues	61370-10-3	227.056	4.12952	M+K-2H	C6H14N4O3	0	37.2	metab_20906	neg_8930	neg	4.398	4.3	4.376	4.406	4.471	4.578	4.044	4.024	4.064	3.991	4.026	4.049	4.421	0.09432	4.033	0.02527
5-Amino-1-(5-phospho-D-ribosyl)imidazole-4-carboxylic acid	0.001811	0.008075	1.4538	1.4456	0.9175	-0.1242	yes	down	B(ii)	C04751	-	-	map01100;map00230	Metabolic pathways;Purine metabolism	Metabolism;Metabolism	Global and overview maps;Nucleotide metabolism	HMDB0006273	Organic oxygen compounds	Organooxygen compounds	Carbohydrates and carbohydrate conjugates	6001-14-5	320.026	5.14295	M-H2O-H	C9H14N3O9P	0	31.5	metab_20227	neg_8314	neg	5.194	4.806	4.988	5.021	4.849	5.242	5.389	5.441	5.575	5.139	5.703	5.563	5.017	0.1763	5.468	0.1951
Pantothenic Acid	6.19e-05	0.0004534	1.4521	1.4538	1.0923	0.1274	yes	up	B(i)	C00864	Vitamins and cofactors	Vitamins	map01100;map01240;map00770;map00410;map04977	Metabolic pathways;Biosynthesis of cofactors;Pantothenate and CoA biosynthesis;beta-Alanine metabolism;Vitamin digestion and absorption	Metabolism;Metabolism;Metabolism;Metabolism;Organismal Systems	Global and overview maps;Global and overview maps;Metabolism of cofactors and vitamins;Metabolism of other amino acids;Digestive system	HMDB0250782;HMDB0000210;PW_C000136;MJDBOTE0000845	Organic acids and derivatives	Carboxylic acids and derivatives	Amino acids, peptides, and analogues	79-83-4	218.103	3.40865	M-H	C9H17NO5	70.5	0	metab_21442	neg_9415	neg	4.929	4.833	4.664	4.839	4.673	4.819	4.29	4.493	4.32	4.538	4.406	4.281	4.793	0.1036	4.388	0.1093
Angelical	1.99e-05	0.000172	1.4489	1.4389	1.102	0.1401	yes	up	B(ii)	-	-	-	-	-	-	-	HMDB0302137	Phenylpropanoids and polyketides	Coumarins and derivatives	Not Available	-	249.04	4.88755	M+FA-H	C11H8O4	0	40.6	metab_14558	neg_3190	neg	4.19	4.361	4.172	4.033	4.169	4.157	3.823	3.713	3.846	3.702	3.869	3.803	4.18	0.105	3.793	0.06967
(+/-)-Pelletierine	1.19e-06	1.57e-05	1.4472	1.4465	1.0927	0.1279	yes	up	B(ii)	C06182	-	-	map01100	Metabolic pathways	Metabolism	Global and overview maps	HMDB0030325	Organoheterocyclic compounds	Piperidines	Not Available	539-00-4	186.113	5.65923	M+FA-H	C8H15NO	0	64.8	metab_19834	neg_7958	neg	4.551	4.458	4.391	4.399	4.391	4.532	4.083	3.989	4.052	4.119	4.137	4.074	4.454	0.07279	4.076	0.05237
[Bala8]-Neurokinin A(4-10)	2.96e-06	3.43e-05	1.4451	1.4483	0.9283	-0.1073	yes	down	B(ii)	-	-	-	-	-	-	-	HMDB0244469	Organic acids and derivatives	Carboxylic acids and derivatives	Amino acids, peptides, and analogues	-	801.353	6.33575	M+Na-2H	C35H56N8O10S	0	83.8	metab_15939	neg_4441	neg	4.818	4.908	5.069	4.967	5.047	4.876	5.314	5.323	5.364	5.334	5.313	5.332	4.948	0.09849	5.33	0.0189
3-Hydroxykynurenic acid	6.55e-09	2.11e-07	1.4433	1.4405	1.0962	0.1325	yes	up	B(ii)	-	-	-	-	-	-	-	HMDB0246172	Organoheterocyclic compounds	Quinolines and derivatives	Quinoline carboxylic acids	-	204.03	5.13763	M-H	C10H7NO4	0	55.1	metab_20236	neg_8322	neg	4.126	4.162	4.149	4.135	4.153	4.171	3.842	3.755	3.756	3.733	3.843	3.783	4.149	0.01677	3.785	0.04707
Indoline	0.009712	0.03513	1.443	1.4685	1.0885	0.1223	yes	up	B(i)	-	-	-	-	-	-	-	HMDB0253472	Organoheterocyclic compounds	Indoles and derivatives	Indolines	-	120.081	2.91017	M+H	C8H9N	42.1	0	metab_120	pos_10105	pos	5.667	5.008	4.941	4.921	4.859	5.161	4.697	4.535	4.623	4.854	4.718	4.646	5.093	0.2995	4.679	0.1071
5-Hydroxyindoleacetate	0.0007937	0.004013	1.4416	1.4627	1.1004	0.138	yes	up	B(i)	C05635	-	-	map01100;map04726;map00380	Metabolic pathways;Serotonergic synapse;Tryptophan metabolism	Metabolism;Organismal Systems;Metabolism	Global and overview maps;Nervous system;Amino acid metabolism	HMDB0000763	Organoheterocyclic compounds	Indoles and derivatives	Indolyl carboxylic acids and derivatives	54-16-0	190.051	4.90352	M-H	C10H9NO3	66.8	0	metab_20410	neg_8480	neg	4.803	4.54	4.695	5.11	4.764	4.951	4.38	4.475	4.445	4.239	4.453	4.234	4.81	0.1992	4.371	0.1091
Dihydroceramide	4.95e-07	7.61e-06	1.4387	1.4378	0.927	-0.1094	yes	down	B(ii)	C12126	-	-	map00600;map01100;map04071	Sphingolipid metabolism;Metabolic pathways;Sphingolipid signaling pathway	Metabolism;Metabolism;Environmental Information Processing	Lipid metabolism;Global and overview maps;Signal transduction	HMDB0006752;PW_C002905;HMDB0011761	Organic acids and derivatives	Carboxylic acids and derivatives	Carboxylic acid derivatives	2304-80-5	374.29	6.55433	M+FA-H	C19H39NO3	0	34.6	metab_18178	neg_6463	neg	4.668	4.788	4.675	4.705	4.642	4.703	5.14	4.997	5.035	5.055	5.147	5.028	4.697	0.05045	5.067	0.06202
N-Succinyl-2-amino-6-ketopimelate	4.52e-10	2.54e-08	1.4355	1.4345	0.9313	-0.1027	yes	down	B(ii)	C04462	-	-	map01100;map01230	Metabolic pathways;Biosynthesis of amino acids	Metabolism;Metabolism	Global and overview maps;Global and overview maps	HMDB0012266	Organic acids and derivatives	Carboxylic acids and derivatives	Amino acids, peptides, and analogues	-	270.062	3.55762	M-H2O-H	C11H15NO8	0	35.1	metab_21322	neg_9307	neg	4.87	4.876	4.886	4.816	4.871	4.873	5.248	5.186	5.189	5.238	5.236	5.244	4.865	0.02463	5.224	0.02818
Heraclenin	6.39e-06	6.66e-05	1.4352	1.4299	0.9182	-0.1231	yes	down	B(ii)	-	-	-	-	-	-	-	HMDB0302533	Phenylpropanoids and polyketides	Coumarins and derivatives	Furanocoumarins	-	331.082	4.88755	M+FA-H	C16H14O5	0	33.2	metab_14559	neg_3191	neg	4.221	4.158	4.24	4.211	4.221	4.273	4.618	4.626	4.649	4.423	4.716	4.551	4.221	0.03765	4.597	0.1007
Phenacetin	2.83e-09	1.1e-07	1.4327	1.43	0.9417	-0.0867	yes	down	B(ii)	C07591	-	-	-	-	-	-	HMDB0256387	Benzenoids	Benzene and substituted derivatives	Anilides	62-44-2	224.092	6.10742	M+FA-H	C10H13NO2	0	73.8	metab_18919	neg_7131	neg	5.793	5.747	5.806	5.73	5.791	5.812	6.152	6.116	6.126	6.099	6.149	6.184	5.78	0.03341	6.138	0.03025
Indole-3-acetaldehyde	3.29e-06	4.71e-05	1.4277	1.4215	1.0643	0.0899	yes	up	B(i)	C00637	-	-	map01100;map00380	Metabolic pathways;Tryptophan metabolism	Metabolism;Metabolism	Global and overview maps;Amino acid metabolism	HMDB0001190	Organoheterocyclic compounds	Indoles and derivatives	Indoles	2591-98-2	177.102	2.37055	M+H, M+NH4	C10H9NO	43.7	0	metab_2881	pos_2438	pos	4.881	4.856	4.835	4.832	4.762	4.923	4.538	4.494	4.575	4.514	4.653	4.554	4.848	0.05403	4.555	0.05601
Afzelechin 7-apioside	0.01053	0.03402	1.4277	1.4183	0.8823	-0.1807	yes	down	B(ii)	-	-	-	-	-	-	-	HMDB0030824	Phenylpropanoids and polyketides	Flavonoids	Flavans	114590-44-2	443.072	4.78057	M+K-2H	C20H22O9	0	37.8	metab_20474	neg_8540	neg	3.848	3.975	3.231	3.822	3.233	3.926	4.296	3.965	4.072	4.218	4.392	4.037	3.673	0.3456	4.163	0.1652
3-Oxo-alpha-ionol	6.98e-08	1.73e-06	1.4274	1.4311	0.948	-0.077	yes	down	B(ii)	-	-	-	-	-	-	-	HMDB0303805	Lipids and lipid-like molecules	Prenol lipids	Sesquiterpenoids	-	209.153	6.03205	M+H-H2O, M+H, M+H-2H2O	C13H20O2	0	64.3	metab_4483	pos_389	pos	5.253	5.25	5.263	5.203	5.251	5.263	5.612	5.51	5.541	5.475	5.539	5.533	5.247	0.02253	5.535	0.04522
1-Methylinosine	0.04343	0.1034	1.4265	1.4351	1.1781	0.2365	yes	up	B(ii)	-	-	-	-	-	-	-	HMDB0002721	Nucleosides, nucleotides, and analogues	Purine nucleosides	Not Available	2140-73-0	327.094	3.17453	M+FA-H	C11H14N4O5	0	32.7	metab_21574	neg_9534	neg	4.616	3.923	3.983	3.926	3.689	3.152	3.177	2.9	3.072	4.046	3.405	3.168	3.882	0.4736	3.295	0.4031
Fluoroazomycin arabinoside	4.21e-06	4.61e-05	1.4263	1.4215	0.9254	-0.1119	yes	down	B(ii)	-	-	-	-	-	-	-	HMDB0259428	Organic oxygen compounds	Organooxygen compounds	Carbohydrates and carbohydrate conjugates	-	228.041	4.96203	M-H2O-H	C8H10FN3O5	0	32.4	metab_14596	neg_3224	neg	4.557	4.52	4.599	4.605	4.646	4.624	4.963	5.012	5.034	4.801	5.034	4.926	4.592	0.04599	4.962	0.0897
2-Phenylacetamide	2.74e-07	5.54e-06	1.4253	1.4155	1.0685	0.0956	yes	up	B(i)	C02505	-	-	map01100;map00360	Metabolic pathways;Phenylalanine metabolism	Metabolism;Metabolism	Global and overview maps;Amino acid metabolism	HMDB0010715	Benzenoids	Benzene and substituted derivatives	Phenylacetamides	103-81-1	136.076	4.51947	M+H	C8H9NO	66.9	0	metab_4254	pos_3682	pos	4.456	4.413	4.486	4.41	4.447	4.443	4.21	4.098	4.141	4.18	4.212	4.108	4.443	0.0285	4.158	0.05012
Cytidine 2',3'-cyclic phosphate	0.004455	0.01687	1.4233	1.4074	0.9155	-0.1274	yes	down	B(ii)	C00127	-	-	map01100;map00480;map01240;map05208;map04918;map05415;map04216	Metabolic pathways;Glutathione metabolism;Biosynthesis of cofactors;Chemical carcinogenesis - reactive oxygen species;Thyroid hormone synthesis;Diabetic cardiomyopathy;Ferroptosis	Metabolism;Metabolism;Metabolism;Human Diseases;Organismal Systems;Human Diseases;Cellular Processes	Global and overview maps;Metabolism of other amino acids;Global and overview maps;Cancer: overview;Endocrine system;Cardiovascular disease;Cell growth and death	HMDB0011691	Organic acids and derivatives	Carboxylic acids and derivatives	Amino acids, peptides, and analogues	15718-51-1	350.037	5.87333	M+FA-H	C9H12N3O7P	0	51.3	metab_19566	neg_7715	neg	5.214	4.581	4.902	4.953	4.643	5.105	5.36	5.325	5.478	5.025	5.492	5.434	4.9	0.2494	5.352	0.1732
Norethindrone oxime	0.001158	0.006647	1.423	1.4135	1.0729	0.1015	yes	up	B(ii)	-	-	-	-	-	-	-	HMDB0255732	Lipids and lipid-like molecules	Steroids and steroid derivatives	Estrane steroids	-	336.196	4.75113	M+Na	C20H27NO2	0	40.9	metab_4343	pos_3762	pos	5.019	4.991	5.058	4.978	4.769	4.77	4.765	4.502	4.397	4.677	4.605	4.63	4.931	0.128	4.596	0.1301
4-(3-Pyridyl)-3-butenoic acid	4.87e-05	0.0004906	1.422	1.4379	0.9387	-0.0913	yes	down	B(ii)	-	-	-	-	-	-	-	HMDB0001424	Organoheterocyclic compounds	Pyridines and derivatives	Not Available	-	146.06	4.77255	M+H-H2O, M+ACN+H	C9H9NO2	0	49.1	metab_2388	pos_1994	pos	4.812	4.919	4.805	4.676	4.669	4.718	5.094	4.99	5.05	5.081	5.163	5.083	4.766	0.09672	5.077	0.05673
Nebularine	2.87e-10	1.82e-08	1.4165	1.4156	0.9363	-0.095	yes	down	B(ii)	C01736	-	-	-	-	-	-	HMDB0029956	Nucleosides, nucleotides, and analogues	Purine nucleosides	Not Available	550-33-4	233.066	1.98158	M-H2O-H	C10H12N4O4	0	34.8	metab_21815	neg_9751	neg	5.156	5.144	5.136	5.083	5.11	5.15	5.464	5.472	5.473	5.455	5.5	5.507	5.13	0.02809	5.479	0.02053
2',3' cyclic CMP	0.02167	0.06074	1.4139	1.444	0.859	-0.2193	yes	down	B(i)	C00127	-	-	map01100;map00480;map01240;map05208;map04918;map05415;map04216	Metabolic pathways;Glutathione metabolism;Biosynthesis of cofactors;Chemical carcinogenesis - reactive oxygen species;Thyroid hormone synthesis;Diabetic cardiomyopathy;Ferroptosis	Metabolism;Metabolism;Metabolism;Human Diseases;Organismal Systems;Human Diseases;Cellular Processes	Global and overview maps;Metabolism of other amino acids;Global and overview maps;Cancer: overview;Endocrine system;Cardiovascular disease;Cell growth and death	HMDB0011691	Organic acids and derivatives	Carboxylic acids and derivatives	Amino acids, peptides, and analogues	15718-51-1	304.034	0.752733	M-H	C9H12N3O7P	52.4	0	metab_11498	neg_10197	neg	2.943	3.39	3.4	3.487	3.669	3.326	3.127	3.8	3.935	4.345	4.235	4.091	3.369	0.2401	3.922	0.4366
Beta-Thujaplicin	3.55e-07	7.02e-06	1.4105	1.4168	0.9392	-0.0905	yes	down	B(ii)	C09904	-	-	-	-	-	-	HMDB0035213	Hydrocarbon derivatives	Tropones	Tropolones	499-44-5	165.091	5.17765	M+H-H2O, M+H	C10H12O2	0	60.1	metab_2340	pos_1950	pos	4.427	4.398	4.44	4.316	4.372	4.388	4.703	4.634	4.652	4.631	4.717	4.707	4.39	0.04425	4.674	0.03934
(10E,15Z)-9,12,13-Trihydroxyoctadeca-10,15-dienoylcarnitine	0.0001559	0.0009909	1.4078	1.3942	1.0902	0.1246	yes	up	B(ii)	-	-	-	-	-	-	-	HMDB0241542	Lipids and lipid-like molecules	Fatty Acyls	Fatty acid esters	-	506.286	6.58082	M+Cl	C25H45NO7	0	68.7	metab_18143	neg_6431	neg	4.574	4.605	4.708	4.604	4.639	4.503	4.051	4.277	4.373	4.077	4.187	4.382	4.605	0.06787	4.224	0.1435
6-Methoxymellein	6.36e-08	1.37e-06	1.4057	1.4038	1.0752	0.1046	yes	up	B(ii)	C02381	-	-	-	-	-	-	HMDB0038510	Organoheterocyclic compounds	Benzopyrans	2-benzopyrans	13410-15-6	253.071	4.834	M+FA-H	C11H12O4	0	53.8	metab_20446	neg_8513	neg	5.02	5.012	4.95	4.929	4.932	5.014	4.664	4.605	4.635	4.554	4.643	4.665	4.976	0.04357	4.628	0.04217
Sclareol	0.007673	0.02931	1.4051	1.4045	0.9347	-0.0974	yes	down	B(ii)	C09183	-	-	-	-	-	-	HMDB0036827;LMPR0104030010;MJDBOTE0001479	Lipids and lipid-like molecules	Prenol lipids	Diterpenoids	515-03-7	341.304	6.48288	M+CH3OH+H	C20H36O2	0	38.9	metab_5761	pos_5040	pos	5.487	5.406	5.279	5.337	5.017	5.532	6.04	5.735	5.737	5.568	5.776	5.442	5.343	0.1848	5.716	0.2033
4-(3-Methyl-2-butenoxy)-iso-nitroso-acetophenone	5.79e-05	0.000428	1.4023	1.4021	1.0893	0.1234	yes	up	B(ii)	-	-	-	-	-	-	-	HMDB0302549	Benzenoids	Phenol ethers	Not Available	-	278.103	5.59553	M+FA-H	C13H15NO3	0	37	metab_19885	neg_8003	neg	4.759	4.696	4.506	4.604	4.423	4.525	4.261	4.1	4.197	4.247	4.235	4.222	4.586	0.1257	4.21	0.0581
7-Benzylidenenaltrexone	0.04093	0.102	1.4016	1.4166	0.9159	-0.1267	yes	down	B(ii)	C20167	-	-	-	-	-	-	HMDB0247235	Benzenoids	Phenanthrenes and derivatives	Not Available	129468-28-6	493.209	5.9462	M+ACN+Na	C27H27NO4	0	64.1	metab_8807	pos_7794	pos	5.271	5.198	4.941	4.96	4.536	4.483	5.653	5.202	4.817	5.596	5.187	5.635	4.898	0.3283	5.348	0.3365
Xanthoxylin	0.0005736	0.00304	1.4016	1.4146	1.1074	0.1472	yes	up	B(ii)	C10726	-	-	-	-	-	-	HMDB0029645	Organic oxygen compounds	Organooxygen compounds	Carbonyl compounds	90-24-4	437.144	4.25253	2M+FA-H	C10H12O4	0	51.1	metab_20824	neg_8857	neg	4.243	3.973	4.11	4.242	4.282	4.327	3.751	3.948	3.769	3.574	3.981	3.711	4.196	0.1312	3.789	0.1524
Neocnidilide	4.76e-10	2.65e-08	1.4007	1.395	0.9363	-0.095	yes	down	B(ii)	C17002	-	-	-	-	-	-	HMDB0034450	Organoheterocyclic compounds	Isobenzofurans	Not Available	4567-33-3	239.129	5.63798	M+FA-H	C12H18O2	0	33.3	metab_19853	neg_7975	neg	5.01	4.975	4.982	4.961	4.977	4.998	5.369	5.322	5.327	5.276	5.336	5.307	4.984	0.01758	5.323	0.03097
N-Palmitoyl Isoleucine	0.0002174	0.00132	1.4001	1.3908	0.9349	-0.0971	yes	down	B(ii)	-	-	-	-	-	-	-	LMFA08020112;HMDB0241927	Organic acids and derivatives	Carboxylic acids and derivatives	Amino acids, peptides, and analogues	-	368.316	6.74632	M-H	C22H43NO3	0	63.1	metab_17906	neg_6218	neg	5.564	5.519	5.441	5.448	5.331	5.635	6.027	5.779	5.861	5.769	6.035	5.764	5.49	0.1068	5.872	0.1277
VINYLSULFONIC ACID	0.0001591	0.001007	1.3969	1.3968	0.9281	-0.1076	yes	down	B(ii)	-	-	-	-	-	-	-	HMDB0259830	Organic acids and derivatives	Organic sulfonic acids and derivatives	Organosulfonic acids and derivatives	-	152.986	0.661917	M+FA-H	C2H4O3S	0	62	metab_11695	neg_10377	neg	4.85	5.071	4.89	5.147	4.846	4.874	5.334	5.404	5.334	5.147	5.36	5.396	4.946	0.1293	5.329	0.09422
3'-Deoxyderhamnosylmaysin	0.003305	0.01315	1.3957	1.4022	0.909	-0.1376	yes	down	B(ii)	-	-	-	-	-	-	-	LMPK12110198;HMDB0301875	Phenylpropanoids and polyketides	Flavonoids	Flavonoid glycosides	-	395.08	5.20162	M-H2O-H	C21H18O9	0	32.5	metab_20185	neg_8276	neg	4.516	4.374	4.6	4.269	4.045	4.262	5.004	4.656	4.573	4.839	4.607	4.998	4.344	0.1987	4.779	0.1946
Nonioside B	1.3e-05	0.0001199	1.3956	1.3957	0.9349	-0.0971	yes	down	B(ii)	-	-	-	-	-	-	-	HMDB0303582	Organic oxygen compounds	Organooxygen compounds	Carbohydrates and carbohydrate conjugates	-	665.245	5.07912	M+Cl	C26H46O17	0	66.8	metab_14675	neg_3298	neg	5.247	5.257	5.214	5.132	5.081	5.26	5.615	5.487	5.557	5.44	5.66	5.602	5.198	0.07495	5.56	0.08323
Fluazifop	1.34e-05	0.0001225	1.394	1.3872	0.9214	-0.1181	yes	down	B(ii)	C18527	-	-	-	-	-	-	HMDB0252322	Benzenoids	Benzene and substituted derivatives	2-phenoxypropionic acids	69335-91-7	372.072	5.54235	M+FA-H	C15H12F3NO4	0	55.6	metab_19933	neg_8048	neg	4.149	4.049	4.214	4.193	4.249	4.315	4.594	4.518	4.566	4.44	4.615	4.585	4.195	0.09066	4.553	0.06437
L-Valine, N-(2-hydroxy-3-butenyl)-	1.42e-06	1.85e-05	1.3939	1.3939	1.0887	0.1226	yes	up	B(ii)	-	-	-	-	-	-	-	HMDB0253927	Organic acids and derivatives	Carboxylic acids and derivatives	Amino acids, peptides, and analogues	-	186.113	5.79872	M-H	C9H17NO3	0	60.3	metab_15121	neg_3702	neg	4.365	4.328	4.255	4.281	4.24	4.454	3.969	3.917	3.967	3.992	3.998	3.969	4.321	0.08016	3.969	0.02853
5-Hydroxy-p-mentha-6,8-dien-2-one	1.01e-06	1.74e-05	1.3918	1.3933	1.0517	0.0727	yes	up	B(ii)	-	-	-	-	-	-	-	HMDB0037011	Lipids and lipid-like molecules	Prenol lipids	Monoterpenoids	56423-48-4	208.133	5.57293	M+ACN+H, 2M+NH4, M+ACN+Na	C10H14O2	0	43.6	metab_4695	pos_408	pos	5.664	5.587	5.664	5.644	5.684	5.72	5.365	5.366	5.367	5.453	5.423	5.32	5.66	0.04409	5.382	0.0476
Coniferyl alcohol	6.66e-06	6.87e-05	1.3884	1.3862	1.0776	0.1078	yes	up	B(ii)	C00590	-	-	map01100	Metabolic pathways	Metabolism	Global and overview maps	HMDB0012915	Benzenoids	Phenols	Methoxyphenols	32811-40-8;32811-40-8;458-35-5	405.156	5.72298	2M+FA-H	C10H12O3	0	56.9	metab_15055	neg_3643	neg	4.997	4.881	4.911	4.846	4.869	4.989	4.549	4.56	4.563	4.426	4.665	4.606	4.915	0.06362	4.561	0.07918
3-Oxohexanoic acid	0.000802	0.004051	1.3883	1.3716	1.08	0.111	yes	up	B(ii)	C02122	-	-	-	-	-	-	HMDB0010717;PW_C006725	Organic acids and derivatives	Keto acids and derivatives	Medium-chain keto acids and derivatives	4380-91-0	175.061	4.1831	M+Na-2H, M+FA-H	C6H10O3	0	36.8	metab_17122	neg_551	neg	5.295	5.269	5.61	5.228	5.072	5.122	4.841	4.807	4.794	4.932	4.953	4.928	5.266	0.1893	4.876	0.07009
Gaboxadol	0.0002944	0.002187	1.388	1.3833	0.9326	-0.1007	yes	down	B(ii)	C13693	-	-	-	-	-	-	HMDB0252570	Organic nitrogen compounds	Organonitrogen compounds	Amines	64603-91-4	123.055	1.09378	M+H-H2O	C6H8N2O2	0	30.4	metab_462	pos_10416	pos	4.249	4.276	4.225	4.058	4.122	4.131	4.502	4.397	4.403	4.676	4.408	4.485	4.177	0.08543	4.479	0.1065
Fenleuton	0.002521	0.01056	1.3876	1.3833	0.9057	-0.1429	yes	down	B(ii)	-	-	-	-	-	-	-	HMDB0252203	Benzenoids	Benzene and substituted derivatives	Diphenylethers	-	351.054	5.14295	M+K-2H	C17H15FN2O3	0	36.2	metab_20228	neg_8315	neg	4.117	3.846	4.352	4.152	3.797	3.987	4.682	4.343	4.333	4.425	4.368	4.625	4.042	0.2077	4.463	0.1523
PE(16:0/0:0)	0.0002001	0.001589	1.3842	1.3893	1.0495	0.0697	yes	up	B(i)	-	-	-	-	-	-	-	HMDB0011503;LMGP02050002	Lipids and lipid-like molecules	Glycerophospholipids	Glycerophosphoethanolamines	53862-35-4	454.292	6.53048	M+H, M+Na, M+2Na-H, M+H-H2O	C21H44NO7P	93.6	0	metab_8591	pos_76	pos	6.558	6.349	6.422	6.401	6.263	6.554	6.223	6.083	6.065	6.106	6.164	6.088	6.424	0.1157	6.121	0.06013
Beta-Guanidinopropionic acid	1.68e-06	2.13e-05	1.3836	1.3786	1.0678	0.0946	yes	up	B(ii)	C03065	-	-	-	-	-	-	HMDB0013222	Organic nitrogen compounds	Organonitrogen compounds	Guanidines	-	261.134	5.52635	2M-H	C4H9N3O2	0	38.4	metab_14914	neg_3516	neg	5.473	5.43	5.443	5.311	5.377	5.476	5.087	5.024	5.013	5.057	5.097	5.166	5.418	0.06382	5.074	0.05595
Prolyl-Arginine	0.0004863	0.003303	1.382	1.3772	0.9415	-0.087	yes	down	B(ii)	-	-	-	-	-	-	-	HMDB0029011	Organic acids and derivatives	Carboxylic acids and derivatives	Amino acids, peptides, and analogues	-	236.149	0.741667	M+H-2H2O	C11H21N5O3	0	34.4	metab_778	pos_10703	pos	4.932	5.105	4.869	4.766	4.866	4.916	5.164	5.151	5.179	5.404	5.165	5.221	4.909	0.112	5.214	0.09607
Isobutyryl carnitine	0.0471	0.1131	1.381	1.3941	1.0984	0.1354	yes	up	B(i)	-	-	-	-	-	-	-	-	-	-	-	-	232.154	3.25768	M+H	C11H21NO4	38.6	0	metab_42	pos_10035	pos	5.62	5.045	5.219	5.105	4.955	4.466	4.435	4.399	4.45	5.229	4.681	4.493	5.068	0.3754	4.614	0.317
Phenylacetylglycine	0.04877	0.1136	1.3794	1.3897	0.8734	-0.1953	yes	down	B(i)	C05598	-	-	map00360	Phenylalanine metabolism	Metabolism	Amino acid metabolism	HMDB0000821;MJDBOTE0000576	Organic acids and derivatives	Carboxylic acids and derivatives	Amino acids, peptides, and analogues	500-98-1	192.066	4.6679	M-H	C10H11NO3	35.4	0	metab_14444	neg_3088	neg	3.86	3.8	3.888	3.826	4.262	4.244	3.714	4.461	4.992	5.33	4.748	4.096	3.98	0.2135	4.557	0.5924
Patulin	1.21e-07	2.73e-06	1.3763	1.3673	1.0695	0.0969	yes	up	B(ii)	C16748	-	-	-	-	-	-	HMDB0034299	Organoheterocyclic compounds	Pyrans	Not Available	149-29-1	196.06	1.28573	M+ACN+H	C7H6O4	0	41.1	metab_3413	pos_2919	pos	4.004	4.072	4.104	4.047	4.062	4.085	3.801	3.749	3.816	3.766	3.816	3.842	4.062	0.03474	3.798	0.03465
P-Aminobenzaldehyde	2.98e-05	0.0002453	1.3754	1.3883	0.9221	-0.117	yes	down	B(ii)	-	-	-	-	-	-	-	HMDB0302467	Benzenoids	Benzene and substituted derivatives	Benzoyl derivatives	-	120.045	2.37057	M-H	C7H7NO	0	60.2	metab_21650	neg_9602	neg	4.341	4.326	4.385	4.116	4.262	4.195	4.569	4.537	4.631	4.676	4.65	4.731	4.271	0.1009	4.632	0.07085
5-Hydroxy-6-methoxy-1h-indole-2-carboxylic acid	7.54e-05	0.0007007	1.3726	1.36	1.0708	0.0987	yes	up	B(ii)	-	-	-	-	-	-	-	HMDB0246803	Organoheterocyclic compounds	Indoles and derivatives	Indolecarboxylic acids and derivatives	-	190.05	3.46023	M+H-H2O	C10H9NO4	0	74.7	metab_3730	pos_3207	pos	4.276	4.229	4.235	4.336	4.287	4.323	4.042	4.009	4.068	3.879	4.112	3.88	4.281	0.04409	3.998	0.09818
Isolithocholic acid	0.01086	0.03835	1.3719	1.3736	0.9278	-0.1081	yes	down	B(ii)	C17658	-	-	-	-	-	-	HMDB0000717;LMST04010004	Lipids and lipid-like molecules	Steroids and steroid derivatives	Bile acids, alcohols and derivatives	1534-35-6	415.259	5.89283	M+K	C24H40O3	0	47.6	metab_8938	pos_7912	pos	4.901	4.789	4.664	4.647	4.371	4.625	5.277	4.955	4.65	5.159	4.978	5.155	4.666	0.1788	5.029	0.2216
N(2)-phenylacetyl-L-glutaminate	0.0002184	0.001712	1.3714	1.3745	1.0665	0.0929	yes	up	B(ii)	C05597	-	-	-	-	-	-	HMDB0062645	Organic acids and derivatives	Carboxylic acids and derivatives	Amino acids, peptides, and analogues	-	306.144	4.11362	M+ACN+H	C13H16N2O4	0	49.5	metab_10588	pos_9400	pos	4.765	4.74	4.856	4.626	4.849	4.743	4.391	4.444	4.463	4.51	4.354	4.632	4.763	0.0845	4.466	0.0981
Genipin	0.000974	0.004768	1.3682	1.3653	1.1005	0.1382	yes	up	B(ii)	C09780	-	-	-	-	-	-	HMDB0035830;MJDBOTE0001654	Lipids and lipid-like molecules	Prenol lipids	Monoterpenoids	6902-77-8	225.076	5.28662	M-H	C11H14O5	0	41.8	metab_20132	neg_8227	neg	4.269	4.598	4.107	4.145	4.085	4.417	3.947	3.87	3.842	3.878	3.831	3.912	4.27	0.2029	3.88	0.04386
7-Amino-1,3-naphthalenedisulfonic acid	7.81e-05	0.000553	1.3637	1.3511	0.927	-0.1094	yes	down	B(ii)	-	-	-	-	-	-	-	HMDB0247528	Benzenoids	Naphthalenes	Naphthalene sulfonic acids and derivatives	-	323.964	5.35058	M+Na-2H	C10H9NO6S2	0	53.4	metab_20086	neg_8186	neg	4.638	4.381	4.408	4.515	4.425	4.375	4.94	4.792	4.737	4.696	4.863	4.822	4.457	0.1019	4.808	0.08764
Phthalide	0.0002637	0.001556	1.3633	1.3626	0.9119	-0.1331	yes	down	B(ii)	C18611	-	-	-	-	-	-	HMDB0032469	Organoheterocyclic compounds	Isocoumarans	Isobenzofuranones	87-41-2;27355-22-2	313.071	4.6307	2M+FA-H	C8H6O2	0	34.2	metab_14426	neg_3071	neg	3.655	3.904	3.929	3.812	3.846	3.848	4.352	4.164	4.301	4.055	4.298	4.044	3.832	0.09653	4.202	0.1337
(9Z,12R)-12-Hydroxyoctadec-9-enoic acid	0.007677	0.02931	1.3544	1.3548	0.9437	-0.0836	yes	down	B(i)	C08365	-	-	-	-	-	-	HMDB0034297	Lipids and lipid-like molecules	Fatty Acyls	Fatty acids and conjugates	141-22-0	299.258	6.49877	M+H-H2O, 2M+Na, M+NH4, M+H	C18H34O3	31	0	metab_8480	pos_75	pos	5.951	5.89	5.778	5.832	5.509	5.965	6.473	6.202	6.188	6.023	6.214	5.908	5.821	0.1682	6.168	0.1926
Arbutin	0.03148	0.08137	1.3522	1.3413	1.133	0.1801	yes	up	B(i)	C06186	-	-	map00010	Glycolysis / Gluconeogenesis	Metabolism	Carbohydrate metabolism	HMDB0029943;MJDBOTE0001645	Organic oxygen compounds	Organooxygen compounds	Carbohydrates and carbohydrate conjugates	497-76-7	317.088	1.96557	M+FA-H	C12H16O7	35.2	0	metab_21843	neg_9777	neg	4.314	4.755	4.455	4.587	3.667	3.668	4.002	3.634	3.67	3.664	3.806	3.683	4.241	0.4677	3.743	0.14
(11E,15Z)-9,10,13-Trihydroxy-11,15-octadecadienoic acid	0.0001185	0.001026	1.352	1.3487	1.0562	0.0789	yes	up	B(i)	-	-	-	-	-	-	-	-	-	-	-	-	346.258	6.11205	M+NH4	C18H32O5	33.3	0	metab_8488	pos_7506	pos	5.353	5.257	5.293	5.21	5.325	5.361	5.17	5.103	4.964	4.927	4.946	5	5.3	0.05858	5.018	0.09706
Methylisoeugenol	2.1e-06	3.22e-05	1.3519	1.3517	0.9445	-0.0824	yes	down	B(i)	C10478	-	-	-	-	-	-	HMDB0254595;HMDB0041553	Benzenoids	Benzene and substituted derivatives	Methoxybenzenes	6379-72-2	179.106	3.58822	M+H, M+NH4	C11H14O2	30.5	0	metab_2536	pos_2126	pos	4.526	4.449	4.43	4.387	4.459	4.495	4.675	4.676	4.724	4.709	4.793	4.747	4.458	0.04887	4.72	0.04494
5-Aminopentanamide	0.006258	0.02516	1.3494	1.3191	1.0814	0.1129	yes	up	B(ii)	C00990	-	-	map01100;map00310	Metabolic pathways;Lysine degradation	Metabolism;Metabolism	Global and overview maps;Amino acid metabolism	HMDB0012176	Organic acids and derivatives	Carboxylic acids and derivatives	Amino acids, peptides, and analogues	13023-70-6	296.208	5.0603	2M+ACN+Na	C5H12N2O	0	46.1	metab_4511	pos_3914	pos	4.189	4.308	4.5	4.203	4.418	4.206	4.057	3.907	3.92	3.703	4.018	4.275	4.304	0.1299	3.98	0.19
5-(3-Pyridyl)-2-hydroxytetrahydrofuran	7.95e-09	2.45e-07	1.3493	1.3487	0.9453	-0.0812	yes	down	B(ii)	C19578	-	-	map05204;map00980	Chemical carcinogenesis - DNA adducts;Metabolism of xenobiotics by cytochrome P450	Human Diseases;Metabolism	Cancer: overview;Xenobiotics biodegradation and metabolism	HMDB0062407	Organoheterocyclic compounds	Pyridines and derivatives	Not Available	53798-73-5	210.077	6.04903	M+FA-H	C9H11NO2	0	69.2	metab_15525	neg_4069	neg	5.503	5.486	5.56	5.466	5.54	5.533	5.832	5.813	5.837	5.81	5.828	5.885	5.515	0.03564	5.834	0.02701
17,20-dimethyl Prostaglandin F1alpha	1.19e-05	0.000145	1.3481	1.3434	1.0473	0.0667	yes	up	B(i)	-	-	-	-	-	-	-	-	-	-	-	-	407.276	6.33997	M+Na, M+2Na-H, M+H-H2O	C22H40O5	40.2	0	metab_3359	pos_287	pos	5.929	5.92	5.929	5.856	5.845	5.992	5.75	5.634	5.613	5.574	5.626	5.676	5.912	0.05417	5.645	0.06111
Osthenol	0.04185	0.1006	1.3478	1.3663	1.1229	0.1672	yes	up	B(ii)	C18080	-	-	-	-	-	-	HMDB0034130	Phenylpropanoids and polyketides	Coumarins and derivatives	Hydroxycoumarins	484-14-0	251.071	0.69955	M+Na-2H	C14H14O3	0	37.7	metab_13166	neg_1929	neg	5.793	4.978	4.496	4.367	4.752	4.72	4.111	4.092	4.468	4.697	4.269	4.283	4.851	0.508	4.32	0.2297
Xi-7-Hydroxyhexadecanedioic acid	1.52e-10	1.14e-08	1.3474	1.3446	1.0485	0.0683	yes	up	B(ii)	-	-	-	-	-	-	-	HMDB0037830	Lipids and lipid-like molecules	Fatty Acyls	Fatty acids and conjugates	-	301.202	6.11798	M-H	C16H30O5	0	65.7	metab_15668	neg_4198	neg	6.823	6.794	6.835	6.784	6.825	6.826	6.509	6.475	6.488	6.536	6.502	6.491	6.815	0.02032	6.5	0.02128
Valylmethionine	0.01328	0.04453	1.3461	1.365	0.9267	-0.1098	yes	down	B(ii)	-	-	-	-	-	-	-	HMDB0029133;HMDB0259742	Organic acids and derivatives	Carboxylic acids and derivatives	Amino acids, peptides, and analogues	14486-09-0	281.153	0.683217	M+CH3OH+H	C10H20N2O3S	0	52.2	metab_3181	pos_2708	pos	4.739	4.743	4.797	4.933	4.797	4.22	4.814	5.182	5.207	4.995	5.278	4.983	4.705	0.2476	5.077	0.1748
Dihydroxyphenylacetic acid	5.47e-05	0.0004079	1.345	1.3442	1.0907	0.1253	yes	up	B(i)	C01161	-	-	map01100;map00350;map04728;map05034;map05030;map05031	Metabolic pathways;Tyrosine metabolism;Dopaminergic synapse;Alcoholism;Cocaine addiction;Amphetamine addiction	Metabolism;Metabolism;Organismal Systems;Human Diseases;Human Diseases;Human Diseases	Global and overview maps;Amino acid metabolism;Nervous system;Substance dependence;Substance dependence;Substance dependence	HMDB0258145;HMDB0001336	Benzenoids	Benzene and substituted derivatives	Not Available	102-32-9	167.035	1.59817	M-H	C8H8O4	33.6	0	metab_13484	neg_2217	neg	4.344	4.153	4.119	4.068	4.034	4.104	3.76	3.733	3.739	3.898	3.82	3.806	4.137	0.1094	3.793	0.06265
4-Propylphenol	8.85e-08	2.13e-06	1.3447	1.3475	0.9416	-0.0868	yes	down	B(ii)	C14311	-	-	-	-	-	-	HMDB0032625	Benzenoids	Benzene and substituted derivatives	Phenylpropanes	645-56-7	119.085	5.17765	M+H-H2O	C9H12O	0	39.4	metab_9704	pos_8602	pos	4.106	4.106	4.136	4.058	4.119	4.145	4.401	4.329	4.357	4.327	4.389	4.4	4.112	0.03063	4.367	0.03426
3-Methyl-2-Oxovaleric Acid	7.81e-09	2.43e-07	1.3445	1.3408	1.08	0.111	yes	up	B(i)	C00671	Organic acids	Carboxylic acids	map01100;map01210;map00280;map01230;map00290	Metabolic pathways;2-Oxocarboxylic acid metabolism;Valine, leucine and isoleucine degradation;Biosynthesis of amino acids;Valine, leucine and isoleucine biosynthesis	Metabolism;Metabolism;Metabolism;Metabolism;Metabolism	Global and overview maps;Global and overview maps;Amino acid metabolism;Global and overview maps;Amino acid metabolism	PW_C000373;HMDB0000491	Organic acids and derivatives	Keto acids and derivatives	Short-chain keto acids and derivatives	1460-34-0;24809-08-3	129.056	2.00282	M-H	C6H10O3	80.5	0	metab_22092	neg_2260	neg	4.289	4.285	4.293	4.2	4.238	4.283	3.944	3.966	3.934	3.987	3.928	3.936	4.265	0.03775	3.949	0.02284
Pirprofen	0.04017	0.09752	1.3444	1.3481	1.1519	0.204	yes	up	B(ii)	-	-	-	-	-	-	-	HMDB0256614	Organoheterocyclic compounds	Pyrrolines	Phenylpyrrolines	-	288.018	3.36618	M+K-2H	C13H14ClNO2	0	32.6	metab_21471	neg_9441	neg	4.57	3.958	3.839	3.851	3.927	3.29	3.105	3.178	3.297	4.047	3.488	3.232	3.906	0.4075	3.391	0.3467
Epinepetalactone	1.34e-07	2.98e-06	1.3421	1.3438	0.9454	-0.081	yes	down	B(i)	-	-	-	-	-	-	-	HMDB0035063	Lipids and lipid-like molecules	Prenol lipids	Terpene lactones	17257-15-7	167.107	4.96943	M+H-H2O, M+H	C10H14O2	61.1	0	metab_2360	pos_1969	pos	4.451	4.424	4.382	4.365	4.38	4.393	4.716	4.614	4.665	4.636	4.655	4.635	4.399	0.03201	4.653	0.03553
3,4-Methylenesebacic acid	1.26e-07	2.82e-06	1.3418	1.3447	0.9546	-0.067	yes	down	B(ii)	-	-	-	-	-	-	-	HMDB0059729	Lipids and lipid-like molecules	Fatty Acyls	Fatty acids and conjugates	-	249.11	4.96943	M+H, M+Na, M+H-H2O, M+H-2H2O	C12H18O4	0	52.4	metab_5382	pos_47	pos	5.365	5.365	5.332	5.303	5.321	5.324	5.571	5.519	5.607	5.596	5.635	5.609	5.335	0.02519	5.589	0.0403
Norketamine	0.03172	0.08177	1.3413	1.353	1.1208	0.1645	yes	up	B(ii)	-	-	-	-	-	-	-	HMDB0060549	Benzenoids	Benzene and substituted derivatives	Halobenzenes	-	260.023	1.24345	M+K-2H	C12H14ClNO	0	31.1	metab_13456	neg_2191	neg	5.389	4.52	4.693	4.622	4.433	4.179	4.03	3.912	3.978	4.659	4.201	4.054	4.639	0.4086	4.139	0.2724
Hygrine	0.0001968	0.001209	1.3412	1.337	1.0921	0.1271	yes	up	B(ii)	C06179	-	-	map01100	Metabolic pathways	Metabolism	Global and overview maps	HMDB0302902	Alkaloids and derivatives	Not Available	Not Available	496-49-1	186.113	5.52105	M+FA-H	C8H15NO	0	59.8	metab_14910	neg_3512	neg	4.218	4.214	4.112	4.093	4.161	4.325	3.751	3.77	3.722	4.058	3.901	3.804	4.187	0.0845	3.834	0.1256
Cantharidin	1.09e-06	1.46e-05	1.3391	1.3354	1.0527	0.0741	yes	up	B(ii)	C16778	-	-	-	-	-	-	HMDB0249592	Organoheterocyclic compounds	Furofurans	Not Available	56-25-7	195.066	6.29863	M-H2O-H, M-H	C10H12O4	0	48.9	metab_11832	neg_1050	neg	6.492	6.495	6.408	6.424	6.36	6.407	6.149	6.051	6.124	6.031	6.147	6.153	6.431	0.05287	6.109	0.05413
Isocitric Acid	0.0006106	0.003216	1.3361	1.3354	1.0749	0.1042	yes	up	B(i)	C00311	Organic acids	Carboxylic acids	map01100;map00630;map01240;map01210;map01200;map01230;map04922;map00020;map05230	Metabolic pathways;Glyoxylate and dicarboxylate metabolism;Biosynthesis of cofactors;2-Oxocarboxylic acid metabolism;Carbon metabolism;Biosynthesis of amino acids;Glucagon signaling pathway;Citrate cycle (TCA cycle);Central carbon metabolism in cancer	Metabolism;Metabolism;Metabolism;Metabolism;Metabolism;Metabolism;Organismal Systems;Metabolism;Human Diseases	Global and overview maps;Carbohydrate metabolism;Global and overview maps;Global and overview maps;Global and overview maps;Global and overview maps;Endocrine system;Carbohydrate metabolism;Cancer: overview	HMDB0304324;HMDB0000193;HMDB0001874;HMDB0033717;PW_C000125	Organic acids and derivatives	Carboxylic acids and derivatives	Tricarboxylic acids and derivatives	6061-97-8;320-77-4;30810-51-6	191.019	0.764517	M-H	C6H8O7	85.9	0	metab_22115	neg_10162	neg	5.562	5.233	5.219	5.257	5.131	5.039	4.813	4.854	4.86	4.885	4.903	4.934	5.24	0.1771	4.875	0.04224
Propionic Acid	1.3e-06	1.7e-05	1.336	1.3316	0.9218	-0.1175	yes	down	B(i)	C00163	Organic acids	Carboxylic acids	map01100;map04973;map00640;map04974;map00760	Metabolic pathways;Carbohydrate digestion and absorption;Propanoate metabolism;Protein digestion and absorption;Nicotinate and nicotinamide metabolism	Metabolism;Organismal Systems;Metabolism;Organismal Systems;Metabolism	Global and overview maps;Digestive system;Carbohydrate metabolism;Digestive system;Metabolism of cofactors and vitamins	LMFA01010003;HMDB0000237;PW_C000159	Organic acids and derivatives	Carboxylic acids and derivatives	Carboxylic acids	1979-09-04	73.0294	0.7752	M-H	C3H6O2	43.1	0	metab_11434	neg_10137	neg	3.774	3.741	3.739	3.709	3.76	3.903	4.08	4.066	4.104	4.042	4.128	4.128	3.771	0.0685	4.091	0.03478
Chromocarb	0.01763	0.05124	1.3325	1.3136	0.9189	-0.122	yes	down	B(ii)	-	-	-	-	-	-	-	HMDB0250209	Organoheterocyclic compounds	Benzopyrans	1-benzopyrans	-	425.054	5.21228	2M+FA-H	C10H6O4	0	41.4	metab_20179	neg_8270	neg	5.237	4.661	5.05	5.117	4.801	5.464	5.661	5.431	5.556	5.037	5.749	5.571	5.055	0.2913	5.501	0.2512
2-Propylglutaric acid	2.72e-05	0.0002997	1.3308	1.327	1.0574	0.0805	yes	up	B(ii)	C16658	-	-	map00982	Drug metabolism - cytochrome P450	Metabolism	Xenobiotics biodegradation and metabolism	PW_C040548;HMDB0060684	Lipids and lipid-like molecules	Fatty Acyls	Fatty acids and conjugates	32806-62-5	366.214	4.86845	2M+NH4	C8H14O4	0	58.4	metab_9973	pos_8845	pos	5.013	4.887	4.851	4.804	4.812	4.823	4.665	4.641	4.571	4.566	4.593	4.574	4.865	0.07867	4.601	0.04146
Ile Phe	0.002602	0.01265	1.3303	1.32	0.943	-0.0847	yes	down	B(i)	-	-	-	-	-	-	-	-	-	-	-	-	279.17	5.04968	M+H	C15H22N2O3	39.9	0	metab_4509	pos_3912	pos	5.172	4.922	4.986	4.832	4.861	5.222	5.283	5.15	5.28	5.381	5.403	5.311	4.999	0.1629	5.301	0.08979
(S)-Abscisic acid	1.16e-06	1.54e-05	1.3274	1.3231	1.071	0.099	yes	up	B(ii)	C06082	-	-	map01100	Metabolic pathways	Metabolism	Global and overview maps	HMDB0035140	Lipids and lipid-like molecules	Prenol lipids	Sesquiterpenoids	21293-29-8	309.134	5.14295	M+FA-H	C15H20O4	0	32.2	metab_20229	neg_8316	neg	4.811	4.771	4.772	4.69	4.764	4.803	4.476	4.397	4.413	4.392	4.493	4.544	4.769	0.04289	4.453	0.06132
Trans-4-Aminocyclohexanecarboxylic acid	1.99e-07	3.56e-06	1.3258	1.321	1.0739	0.1029	yes	up	B(ii)	-	-	-	-	-	-	-	HMDB0246355	Organic acids and derivatives	Carboxylic acids and derivatives	Amino acids, peptides, and analogues	-	188.093	1.9869	M+FA-H	C7H13NO2	0	46.5	metab_21765	neg_9706	neg	4.576	4.575	4.484	4.48	4.473	4.527	4.183	4.179	4.162	4.252	4.242	4.232	4.519	0.04748	4.208	0.03815
Psilocybine	0.0104	0.03363	1.3239	1.3011	0.903	-0.1472	yes	down	B(ii)	C07576	-	-	-	-	-	-	HMDB0256899	Organoheterocyclic compounds	Indoles and derivatives	Tryptamines and derivatives	520-52-5	321.039	2.08283	M+K-2H	C12H17N2O4P	0	36.9	metab_13546	neg_2275	neg	4.229	3.733	3.653	3.817	3.535	4.173	4.487	4.154	4.226	4.122	4.436	4.195	3.856	0.2832	4.27	0.1534
4-Methylstyrene	1.07e-06	1.83e-05	1.3233	1.3257	0.9389	-0.091	yes	down	B(i)	-	-	-	-	-	-	-	HMDB0246518	Benzenoids	Benzene and substituted derivatives	Styrenes	-	119.085	5.56227	M+H	C9H10	59	0	metab_9347	pos_8280	pos	3.891	3.886	3.862	3.772	3.856	3.887	4.135	4.048	4.095	4.103	4.118	4.159	3.859	0.04512	4.11	0.03784
14,15-DiHETrE	7.85e-10	3.84e-08	1.3225	1.3194	1.0513	0.0722	yes	up	B(ii)	C14775	-	-	map00590;map01100;map04726	Arachidonic acid metabolism;Metabolic pathways;Serotonergic synapse	Metabolism;Metabolism;Organismal Systems	Lipid metabolism;Global and overview maps;Nervous system	PW_C001529;HMDB0002265	Lipids and lipid-like molecules	Fatty Acyls	Eicosanoids	77667-09-5	383.242	6.26158	M+FA-H	C20H34O4	0	34.7	metab_18598	neg_6841	neg	6.201	6.19	6.262	6.216	6.262	6.242	5.935	5.905	5.914	5.939	5.929	5.928	6.229	0.03098	5.925	0.01289
Alpha-D-GalpNAc-(1->3)-[alpha-L-Fucp-(1->2)]-D-Galp	4.89e-05	0.0004911	1.3202	1.3174	1.0535	0.0752	yes	up	B(ii)	-	-	-	-	-	-	-	HMDB0247725	Organic oxygen compounds	Organooxygen compounds	Carbohydrates and carbohydrate conjugates	-	512.202	5.15615	M+H-H2O	C20H35NO15	0	46.7	metab_9725	pos_8621	pos	5.181	5.224	5.199	5.059	5.168	5.236	4.89	4.845	4.837	4.965	4.936	5.017	5.178	0.06349	4.915	0.0706
DL-Dopa	5.17e-08	1.16e-06	1.3195	1.3207	0.9362	-0.0951	yes	down	B(i)	-	-	-	-	-	-	-	HMDB0000609;MJDBOTE0000587	Organic acids and derivatives	Carboxylic acids and derivatives	Amino acids, peptides, and analogues	63-84-3	196.061	5.53705	M-H	C9H11NO4	56	0	metab_14923	neg_3524	neg	4.519	4.496	4.549	4.476	4.555	4.513	4.782	4.806	4.83	4.84	4.798	4.902	4.518	0.03033	4.826	0.04277
13(S)-HpODE	4.56e-08	1.04e-06	1.3194	1.3155	0.9559	-0.0651	yes	down	B(i)	C04717	-	-	map01100;map00591	Metabolic pathways;Linoleic acid metabolism	Metabolism;Metabolism	Global and overview maps;Lipid metabolism	HMDB0003871	Lipids and lipid-like molecules	Fatty Acyls	Lineolic acids and derivatives	33964-75-9	311.222	6.25073	M-H	C18H32O4	64.7	0	metab_15852	neg_4363	neg	6.666	6.634	6.646	6.605	6.609	6.64	6.986	6.926	6.95	6.855	6.953	6.965	6.633	0.02326	6.939	0.04575
Foliandrin	0.01885	0.05814	1.319	1.2869	0.9354	-0.0963	yes	down	B(ii)	-	-	-	-	-	-	-	HMDB0252427	Lipids and lipid-like molecules	Steroids and steroid derivatives	Steroid lactones	-	594.369	4.58028	M+NH4	C32H48O9	0	58.5	metab_4281	pos_3706	pos	5.264	5.036	4.707	5.139	4.591	5.067	5.426	5.44	5.16	5.462	5.227	5.147	4.967	0.2615	5.31	0.1478
Myristoleic acid	5.06e-07	7.72e-06	1.3147	1.3115	0.9488	-0.0758	yes	down	B(ii)	C08322	-	-	-	-	-	-	HMDB0002000;LMFA01030051	Lipids and lipid-like molecules	Fatty Acyls	Fatty acids and conjugates	544-64-9	271.191	6.29863	M+FA-H	C14H26O2	0	86.6	metab_18533	neg_6783	neg	5.789	5.695	5.718	5.638	5.678	5.734	6.061	5.972	5.987	5.978	6.04	6.061	5.708	0.05156	6.016	0.04222
Ent-Corey PG-Lactone Diol	4.18e-05	0.0004305	1.3143	1.3095	1.0543	0.0763	yes	up	B(i)	-	-	-	-	-	-	-	-	-	-	-	-	269.172	5.38023	M+H	C15H24O4	43.2	0	metab_4683	pos_4069	pos	4.986	5.026	5.035	4.998	5.072	5.036	4.678	4.645	4.768	4.84	4.817	4.851	5.025	0.03066	4.766	0.08665
Oryzalexin A	0.0301	0.07878	1.3104	1.323	1.0962	0.1325	yes	up	B(ii)	C09148	-	-	-	-	-	-	HMDB0301859	Lipids and lipid-like molecules	Prenol lipids	Diterpenoids	85394-31-6	905.662	6.5971	3M-H	C20H30O2	0	70.2	metab_18121	neg_6411	neg	5.714	5.557	5.395	5.457	4.998	5.981	5.362	4.743	5.032	5.041	5.437	4.583	5.517	0.3296	5.033	0.3341
1,2-Cyclohexanediol, 1-methyl-4-(1-methylethenyl)-	3.07e-06	3.55e-05	1.3078	1.3031	1.0622	0.0871	yes	up	B(ii)	C18020	-	-	-	-	-	-	HMDB0256048	Lipids and lipid-like molecules	Prenol lipids	Monoterpenoids	-	399.275	6.24545	2M+Hac-H	C10H18O2	0	67.7	metab_18616	neg_6858	neg	5.289	5.272	5.339	5.223	5.206	5.324	5.009	4.934	4.896	4.926	4.965	5.064	5.275	0.0534	4.966	0.06166
PA(24:1(15Z)/22:4(7Z,10Z,13Z,16Z))	0.01347	0.04138	1.307	1.3284	0.9234	-0.115	yes	down	B(ii)	C00416	Lipids	Phospholipids	map01100;map00564;map04070;map00561;map05212;map05200;map04975;map04024;map04072;map04912;map05231;map04666	Metabolic pathways;Glycerophospholipid metabolism;Phosphatidylinositol signaling system;Glycerolipid metabolism;Pancreatic cancer;Pathways in cancer;Fat digestion and absorption;cAMP signaling pathway;Phospholipase D signaling pathway;GnRH signaling pathway;Choline metabolism in cancer;Fc gamma R-mediated phagocytosis	Metabolism;Metabolism;Environmental Information Processing;Metabolism;Human Diseases;Human Diseases;Organismal Systems;Environmental Information Processing;Environmental Information Processing;Organismal Systems;Human Diseases;Organismal Systems	Global and overview maps;Lipid metabolism;Signal transduction;Lipid metabolism;Cancer: specific types;Cancer: overview;Digestive system;Signal transduction;Signal transduction;Endocrine system;Cancer: overview;Immune system	PW_C062902;HMDB0115476	Lipids and lipid-like molecules	Glycerophospholipids	Glycerophosphates	-	879.616	6.60238	M+FA-H	C49H87O8P	0	63.2	metab_18113	neg_6404	neg	4.845	5.607	5.531	5.64	5.407	5.036	5.624	5.843	5.919	5.767	5.968	5.599	5.344	0.3285	5.787	0.1522
Xylobiose	0.0008196	0.004129	1.3063	1.3052	1.0826	0.1145	yes	up	B(ii)	C01630	Carbohydrates	Oligosaccharides	map02010	ABC transporters	Environmental Information Processing	Membrane transport	HMDB0029894	Organic oxygen compounds	Organooxygen compounds	Carbohydrates and carbohydrate conjugates	6860-47-5	317.066	5.71762	M+Cl	C10H18O9	0	31.3	metab_15049	neg_3638	neg	4.43	4.726	4.596	4.923	4.53	4.551	4.372	4.281	4.233	4.237	4.225	4.289	4.626	0.1749	4.273	0.05519
3,4-Methylenedioxymethamphetamine	1.13e-10	9.3e-09	1.3051	1.3014	1.0548	0.077	yes	up	B(ii)	C07577	-	-	-	-	-	-	HMDB0254382;HMDB0041931	Organoheterocyclic compounds	Benzodioxoles	Not Available	42542-10-9;4764-17-4	238.108	5.99562	M+FA-H	C11H15NO2	0	38	metab_19253	neg_7432	neg	5.666	5.651	5.683	5.641	5.65	5.65	5.37	5.367	5.346	5.328	5.387	5.378	5.657	0.01519	5.363	0.02198
5-Carboxy-2'-deoxyuridine	3.76e-05	0.0002991	1.305	1.2986	1.0713	0.0994	yes	up	B(ii)	-	-	-	-	-	-	-	HMDB0060774	Nucleosides, nucleotides, and analogues	Pyrimidine nucleosides	Pyrimidine 2''-deoxyribonucleosides	-	253.046	2.19472	M-H2O-H	C10H12N2O7	0	33.3	metab_21670	neg_9620	neg	4.859	4.918	4.795	4.647	4.72	4.819	4.495	4.372	4.453	4.503	4.516	4.509	4.793	0.09716	4.474	0.05502
3-Methyldioxyindole	9.63e-05	0.0006593	1.3039	1.2912	0.9282	-0.1075	yes	down	B(ii)	C05834	-	-	map00380	Tryptophan metabolism	Metabolism	Amino acid metabolism	HMDB0004186	Organoheterocyclic compounds	Indoles and derivatives	Indolines	3040-34-4	162.056	4.71598	M-H	C9H9NO2	0	62	metab_20522	neg_8584	neg	4.176	4.221	4.167	4.208	4.118	4.15	4.722	4.496	4.466	4.466	4.471	4.356	4.173	0.0376	4.496	0.121
8-[(Aminomethyl)sulfanyl]-6-sulfanyloctanoic acid	0.0006596	0.003427	1.3012	1.3027	1.0905	0.125	yes	up	B(ii)	-	-	-	-	-	-	-	HMDB0013639;PW_C008526	Lipids and lipid-like molecules	Fatty Acyls	Fatty acids and conjugates	-	274.032	3.5417	M+K-2H	C9H19NO2S2	0	51.4	metab_13837	neg_2537	neg	3.931	4.187	4.16	4.325	4.241	4.183	3.733	3.974	3.902	3.798	3.879	3.667	4.171	0.1317	3.825	0.1142
PG(PGF1alpha/i-24:0)	0.004939	0.01832	1.3005	1.2903	0.9265	-0.1101	yes	down	B(ii)	-	-	-	-	-	-	-	HMDB0272288	Not Available	Not Available	Not Available	-	969.618	6.64502	M+Cl	C50H95O13P	0	77.6	metab_16273	neg_4744	neg	4.833	4.829	4.831	4.81	4.833	4.844	5.501	5.072	5.277	4.972	5.526	4.933	4.83	0.01095	5.213	0.2614
MG(18:1(12Z)-2OH(9,10)/0:0/0:0)	3.3e-06	3.76e-05	1.2999	1.2946	1.0627	0.0877	yes	up	B(ii)	-	-	-	-	-	-	-	HMDB0260490	Not Available	Not Available	Not Available	-	387.274	6.26158	M-H	C21H40O6	0	53	metab_15861	neg_4371	neg	5.196	5.152	5.226	5.142	5.167	5.221	4.878	4.774	4.828	4.989	4.904	4.894	5.184	0.0354	4.878	0.07304
2-amino-3,7-dideoxy-D-threo-hept-6-ulosonate	3e-06	4.37e-05	1.2952	1.2911	1.0612	0.0857	yes	up	B(ii)	-	-	-	-	-	-	-	HMDB0304057	Organic acids and derivatives	Carboxylic acids and derivatives	Amino acids, peptides, and analogues	-	174.076	1.31783	M+H-H2O	C7H13NO5	0	47.3	metab_3418	pos_2923	pos	4.22	4.212	4.206	4.161	4.16	4.233	3.97	3.867	3.937	3.954	3.978	4.035	4.199	0.03096	3.957	0.05539
4-Hydroxycyclohexylcarboxylic acid	1.77e-07	3.22e-06	1.2952	1.2906	1.0631	0.0883	yes	up	B(ii)	-	-	-	-	-	-	-	HMDB0001988	Organic oxygen compounds	Organooxygen compounds	Alcohols and polyols	17419-81-7	189.077	3.98537	M+Na-2H, M+FA-H	C7H12O3	0	54.8	metab_16822	neg_524	neg	5.034	5.011	5.039	4.935	4.979	5.036	4.733	4.67	4.664	4.701	4.721	4.768	5.006	0.04158	4.709	0.03956
2-Aminophenol	3.98e-07	6.33e-06	1.2919	1.2924	0.9205	-0.1195	yes	down	B(i)	C01987	-	-	map01100;map00380	Metabolic pathways;Tryptophan metabolism	Metabolism;Metabolism	Global and overview maps;Amino acid metabolism	-	-	-	-	95-55-6	108.045	4.35945	M-H	C6H7NO	56.1	0	metab_20751	neg_8791	neg	3.377	3.479	3.501	3.463	3.511	3.45	3.751	3.805	3.809	3.697	3.751	3.761	3.463	0.04789	3.762	0.04103
Aristospan	1.46e-06	1.88e-05	1.2916	1.2897	1.0627	0.0877	yes	up	B(ii)	-	-	-	-	-	-	-	HMDB0248600	Lipids and lipid-like molecules	Steroids and steroid derivatives	Pregnane steroids	-	513.27	4.25253	M-H2O-H	C30H41FO7	0	30.8	metab_14221	neg_2887	neg	5.135	5.085	5.114	5.014	5.128	5.136	4.847	4.775	4.797	4.706	4.82	4.859	5.102	0.04722	4.801	0.05577
(R)-2-Hydroxy-2H-1,4-benzoxazin-3(4H)-one	3.69e-05	0.0002942	1.291	1.3036	0.9393	-0.0903	yes	down	B(ii)	C15769	-	-	map01100	Metabolic pathways	Metabolism	Global and overview maps	HMDB0038318	Organoheterocyclic compounds	Benzoxazines	Benzoxazinones	-	164.035	2.36522	M-H	C8H7NO3	0	51.5	metab_13586	neg_2310	neg	5.016	4.995	5.056	4.821	4.946	4.888	5.206	5.182	5.273	5.323	5.289	5.369	4.954	0.08712	5.274	0.07017
Nopalinic acid	1.18e-06	1.99e-05	1.2884	1.2802	1.0455	0.0642	yes	up	B(ii)	C01683	-	-	-	-	-	-	HMDB0029437	Organic acids and derivatives	Carboxylic acids and derivatives	Amino acids, peptides, and analogues	63409-16-5	245.113	0.725767	M+H-H2O	C10H18N2O6	0	53.4	metab_812	pos_10734	pos	5.337	5.408	5.424	5.374	5.425	5.441	5.123	5.125	5.192	5.144	5.206	5.207	5.401	0.03881	5.166	0.04012
Aniline	7.6e-05	0.0007057	1.2884	1.288	1.0831	0.1152	yes	up	B(i)	C00292	-	-	-	-	-	-	HMDB0003012	Benzenoids	Benzene and substituted derivatives	Aniline and substituted anilines	62-53-3	94.0651	1.41402	M+H	C6H7N	40.8	0	metab_3427	pos_2931	pos	3.274	3.419	3.277	3.242	3.259	3.383	3.067	2.982	3.057	3.073	2.994	3.158	3.309	0.07321	3.055	0.06337
Atorvastatin	0.0003689	0.002057	1.2883	1.2849	0.9344	-0.0979	yes	down	B(ii)	C06834	-	-	-	-	-	-	HMDB0005006;PW_C002355;MJDBOTE0000285	Organoheterocyclic compounds	Pyrroles	Substituted pyrroles	134523-00-5	539.234	3.9907	M-H2O-H	C33H35FN2O5	0	62.4	metab_20986	neg_9003	neg	4.872	4.864	4.598	4.668	4.504	4.691	5.113	5.009	5	5.061	5.018	4.98	4.7	0.1461	5.03	0.04862
11-Dehydro-thromboxane B2	8.08e-06	7.94e-05	1.288	1.2845	1.0597	0.0837	yes	up	B(ii)	C05964	Lipids	Eicosanoids	map00590;map01100;map04726	Arachidonic acid metabolism;Metabolic pathways;Serotonergic synapse	Metabolism;Metabolism;Organismal Systems	Lipid metabolism;Global and overview maps;Nervous system	LMFA03030004;HMDB0244347;PW_C002104;LMFA03030014;HMDB0004242	Lipids and lipid-like molecules	Fatty Acyls	Eicosanoids	67910-12-7	367.212	6.04903	M-H	C20H32O6	0	73.9	metab_19098	neg_7293	neg	5.454	5.418	5.501	5.294	5.406	5.416	5.175	5.068	5.106	5.117	5.029	5.169	5.415	0.0689	5.11	0.05689
Cis-4-Hydroxycyclohexylacetic acid	0.003985	0.01765	1.2832	1.2643	1.0687	0.0959	yes	up	B(ii)	-	-	-	-	-	-	-	HMDB0000451	Organic oxygen compounds	Organooxygen compounds	Alcohols and polyols	68592-22-3	176.128	3.70533	M+NH4	C8H14O3	0	34.3	metab_3857	pos_3322	pos	4.313	4.438	4.576	4.36	4.565	4.644	4.337	4.096	4.138	4.016	4.221	4.359	4.483	0.1322	4.195	0.1361
Riesling acetal	3.65e-06	5.11e-05	1.2814	1.2763	1.0565	0.0793	yes	up	B(ii)	-	-	-	-	-	-	-	HMDB0037562	Organoheterocyclic compounds	Tetrahydrofurans	Not Available	-	244.191	4.87377	M+NH4	C13H22O3	0	70	metab_4404	pos_3818	pos	4.42	4.436	4.5	4.386	4.427	4.44	4.248	4.129	4.225	4.183	4.151	4.252	4.435	0.03723	4.198	0.05148
Stercobilinogen	0.004676	0.02006	1.2805	1.2537	0.9466	-0.0792	yes	down	B(ii)	C05789	-	-	map00860	Porphyrin metabolism	Metabolism	Metabolism of cofactors and vitamins	HMDB0004157	Organoheterocyclic compounds	Tetrapyrroles and derivatives	Bilirubins	17095-63-5	638.395	4.68193	M+ACN+H	C33H48N4O6	0	50.8	metab_4315	pos_3737	pos	5.287	5.021	5.005	4.982	4.786	5.117	5.249	5.264	5.248	5.505	5.295	5.342	5.033	0.1651	5.317	0.09868
Glycylproline	6.69e-06	8.71e-05	1.2792	1.286	0.9597	-0.0593	yes	down	B(ii)	-	-	-	-	-	-	-	HMDB0000721	Organic acids and derivatives	Carboxylic acids and derivatives	Amino acids, peptides, and analogues	704-15-4	155.081	0.69915	M+H-H2O, M+NH4	C7H12N2O3	0	78.7	metab_2759	pos_2328	pos	5.723	5.815	5.828	5.699	5.766	5.785	6.063	5.966	6.022	5.954	5.997	6.063	5.769	0.05102	6.011	0.04699
LysoPE(16:0/0:0)	0.0002261	0.001361	1.2789	1.2822	1.0565	0.0793	yes	up	B(ii)	-	-	-	-	-	-	-	HMDB0011503;PW_C007100	Lipids and lipid-like molecules	Glycerophospholipids	Glycerophosphoethanolamines	53862-35-4	452.277	6.53305	M-H	C21H44NO7P	0	47.4	metab_18204	neg_6487	neg	6.268	6.018	6.054	6.054	5.906	6.188	5.776	5.683	5.693	5.757	5.851	5.773	6.081	0.1284	5.756	0.06147
Venlafaxine	6.44e-05	0.000468	1.2787	1.2688	1.0657	0.0918	yes	up	B(ii)	C07187	-	-	-	-	-	-	PW_C002364;HMDB0005016	Benzenoids	Phenol ethers	Anisoles	93413-69-5	322.202	6.26688	M+FA-H	C17H27NO2	0	70.5	metab_18590	neg_6834	neg	5.071	4.988	5.119	4.857	5.036	4.981	4.649	4.639	4.687	4.738	4.663	4.827	5.009	0.09059	4.7	0.07121
SERATRODAST	0.002441	0.01029	1.2784	1.2625	1.0898	0.1241	yes	up	B(ii)	-	-	-	-	-	-	-	HMDB0258244	Phenylpropanoids and polyketides	Neoflavonoids	Dalbergiones	-	375.155	5.20162	M+Na-2H	C22H26O4	0	40.2	metab_20186	neg_8277	neg	4.375	4.35	4.299	4.065	4.312	4.009	3.62	3.947	3.948	4.044	3.866	3.891	4.235	0.1566	3.886	0.1442
Phytolaccasaponin G	0.01662	0.05316	1.2777	1.2547	0.9404	-0.0887	yes	down	B(ii)	-	-	-	-	-	-	-	HMDB0034636	Lipids and lipid-like molecules	Prenol lipids	Triterpenoids	60820-94-2	682.421	4.78325	M+2H, M+NH4, M+H+Na	C36H56O11	0	40	metab_2451	pos_205	pos	5.292	4.819	5.114	4.757	4.885	5.121	5.103	5.149	5.306	5.552	5.329	5.449	4.998	0.2087	5.315	0.1714
Acetyl-DL-Leucine	1.27e-05	0.0001173	1.2771	1.2767	1.0667	0.0932	yes	up	B(i)	C02710	-	-	-	-	-	-	HMDB0011756	Organic acids and derivatives	Carboxylic acids and derivatives	Amino acids, peptides, and analogues	1188-21-2	172.098	5.19628	M-H	C8H15NO3	83.5	0	metab_20192	neg_8282	neg	4.871	4.777	4.833	4.764	4.838	4.979	4.53	4.498	4.484	4.61	4.599	4.522	4.844	0.07759	4.541	0.05228
Elagolix	5.11e-05	0.0005111	1.2753	1.2758	0.9554	-0.0658	yes	down	B(ii)	-	-	-	-	-	-	-	HMDB0251731	Organoheterocyclic compounds	Benzopyrans	1-benzopyrans	-	649.25	5.85568	M+NH4	C32H30F5N3O5	0	46.1	metab_8999	pos_7968	pos	5.32	5.245	5.235	5.238	5.221	5.361	5.556	5.465	5.523	5.403	5.568	5.581	5.27	0.05666	5.516	0.06923
Erythrose	0.02671	0.07158	1.2728	1.2674	1.0992	0.1365	yes	up	B(ii)	C01796	Carbohydrates	Monosaccharides	-	-	-	-	HMDB0250746;HMDB0002649	Organic oxygen compounds	Organooxygen compounds	Carbohydrates and carbohydrate conjugates	1758-51-6	101.024	0.640683	M-H2O-H, M-H	C4H8O4	0	51.7	metab_12734	neg_1539	neg	4.961	5.257	4.893	5.077	4.375	4.28	4.556	4.371	4.267	4.422	4.394	4.227	4.807	0.3928	4.373	0.1172
5'-N-Methylcarboxamidoadenosine	2.96e-08	7.33e-07	1.2702	1.2688	1.0625	0.0875	yes	up	B(ii)	-	-	-	-	-	-	-	HMDB0246883	Nucleosides, nucleotides, and analogues	Purine nucleosides	Not Available	-	293.101	4.97272	M-H, M+FA-H	C11H14N6O4	0	30.9	metab_18352	neg_662	neg	4.863	4.854	4.805	4.776	4.805	4.855	4.58	4.524	4.525	4.505	4.563	4.557	4.826	0.03559	4.542	0.02846
3-Oxododecanoic acid	1.92e-09	8.22e-08	1.2696	1.2651	1.0486	0.0685	yes	up	B(ii)	C02367	-	-	-	-	-	-	PW_C006734;HMDB0010727	Organic acids and derivatives	Keto acids and derivatives	Medium-chain keto acids and derivatives	-	259.155	4.25253	M+FA-H	C12H22O3	0	48.2	metab_14219	neg_2885	neg	6.019	6.037	6.046	5.983	6.031	6.036	5.769	5.718	5.716	5.739	5.755	5.775	6.025	0.02266	5.746	0.02519
2-Keto-6-acetamidocaproate	1.23e-08	3.49e-07	1.2693	1.2685	0.9438	-0.0834	yes	down	B(ii)	C05548	-	-	map01100;map00310	Metabolic pathways;Lysine degradation	Metabolism;Metabolism	Global and overview maps;Amino acid metabolism	HMDB0012150	Organic acids and derivatives	Keto acids and derivatives	Medium-chain keto acids and derivatives	-	168.066	4.01233	M-H2O-H	C8H13NO4	0	36.1	metab_20971	neg_8991	neg	4.723	4.741	4.77	4.722	4.811	4.767	5.008	5.057	5.051	5.03	5.017	5.068	4.756	0.03392	5.039	0.02383
12-hydroxyheptadecanoic acid	7.08e-08	1.49e-06	1.2692	1.2699	1.0486	0.0685	yes	up	B(ii)	-	-	-	-	-	-	-	HMDB0061663	Lipids and lipid-like molecules	Fatty Acyls	Fatty acids and conjugates	-	331.249	6.16578	M+FA-H	C17H34O3	0	49.6	metab_15743	neg_4265	neg	6.157	6.069	6.168	6.128	6.163	6.203	5.88	5.845	5.837	5.893	5.852	5.868	6.148	0.0453	5.863	0.0216
1,4-Cyclohexanedione	9.15e-08	2.19e-06	1.2671	1.2651	1.0565	0.0793	yes	up	B(i)	C08063	-	-	-	-	-	-	-	-	-	-	637-88-7	113.06	1.98485	M+H	C6H8O2	38.1	0	metab_306	pos_10275	pos	4.214	4.267	4.209	4.175	4.22	4.271	3.993	3.989	3.988	4.015	3.988	4.029	4.226	0.03689	4	0.01731
N-Acetyl-L-glutamate 5-semialdehyde	3.24e-06	4.66e-05	1.2665	1.2605	1.042	0.0594	yes	up	B(ii)	C01250	-	-	map01100;map01210;map00220;map00330;map01230	Metabolic pathways;2-Oxocarboxylic acid metabolism;Arginine biosynthesis;Arginine and proline metabolism;Biosynthesis of amino acids	Metabolism;Metabolism;Metabolism;Metabolism;Metabolism	Global and overview maps;Global and overview maps;Amino acid metabolism;Amino acid metabolism;Global and overview maps	HMDB0006488	Organic acids and derivatives	Carboxylic acids and derivatives	Amino acids, peptides, and analogues	13074-21-0	174.076	0.7523	M+H	C7H11NO4	0	43.7	metab_3255	pos_2776	pos	5.702	5.767	5.721	5.677	5.717	5.779	5.452	5.436	5.5	5.495	5.538	5.557	5.727	0.03917	5.496	0.04686
1-Acetylproline	1.94e-06	3.02e-05	1.2618	1.256	1.0451	0.0636	yes	up	B(ii)	-	-	-	-	-	-	-	HMDB0242126	Organic acids and derivatives	Carboxylic acids and derivatives	Amino acids, peptides, and analogues	-	158.081	2.46183	M+H	C7H11NO3	0	37.8	metab_149	pos_10131	pos	5.299	5.265	5.263	5.196	5.284	5.282	5.063	4.961	5.007	5.063	5.063	5.068	5.265	0.03633	5.038	0.04383
Tridecanal	2.73e-06	3.21e-05	1.26	1.2557	1.0722	0.1006	yes	up	B(ii)	-	-	-	-	-	-	-	HMDB0030928;LMFA06000074	Lipids and lipid-like molecules	Fatty Acyls	Fatty aldehydes	10486-19-8	243.196	6.3679	M+FA-H	C13H26O	0	31	metab_15968	neg_4468	neg	4.307	4.252	4.288	4.204	4.222	4.286	3.994	3.855	3.956	4.027	3.991	4.013	4.26	0.04066	3.973	0.06256
M-Xylene	4.14e-06	5.72e-05	1.2589	1.2516	1.0598	0.0838	yes	up	B(i)	C07208	-	-	map01100	Metabolic pathways	Metabolism	Global and overview maps	HMDB0059810	Benzenoids	Benzene and substituted derivatives	Xylenes	108-38-3	107.085	5.55692	M+H	C8H10	72.1	0	metab_9353	pos_8286	pos	4.076	4.051	4.047	4.013	4.008	4.049	3.874	3.708	3.817	3.807	3.836	3.837	4.041	0.02556	3.813	0.05647
Norepinephrine	6.43e-05	0.0004675	1.2581	1.2606	0.9377	-0.0928	yes	down	B(ii)	C00547	Hormones and transmitters;Hormones and transmitters	Other hormones;Neurotransmitters	map01100;map05207;map04261;map00350;map04970;map04540;map04270;map04024;map04923;map04924;map04714;map04080;map04742;map04721	Metabolic pathways;Chemical carcinogenesis - receptor activation;Adrenergic signaling in cardiomyocytes;Tyrosine metabolism;Salivary secretion;Gap junction;Vascular smooth muscle contraction;cAMP signaling pathway;Regulation of lipolysis in adipocytes;Renin secretion;Thermogenesis;Neuroactive ligand-receptor interaction;Taste transduction;Synaptic vesicle cycle	Metabolism;Human Diseases;Organismal Systems;Metabolism;Organismal Systems;Cellular Processes;Organismal Systems;Environmental Information Processing;Organismal Systems;Organismal Systems;Organismal Systems;Environmental Information Processing;Organismal Systems;Organismal Systems	Global and overview maps;Cancer: overview;Circulatory system;Amino acid metabolism;Digestive system;Cellular community - eukaryotes;Circulatory system;Signal transduction;Endocrine system;Endocrine system;Environmental adaptation;Signaling molecules and interaction;Sensory system;Nervous system	HMDB0000216;PW_C000142;MJDBOTE0001316	Benzenoids	Phenols	Benzenediols	51-41-2	214.072	4.08683	M+FA-H	C8H11NO3	0	40.3	metab_20927	neg_8950	neg	4.363	4.642	4.602	4.617	4.652	4.59	4.893	4.9	4.878	4.932	4.866	4.822	4.578	0.1076	4.882	0.03695
3-Mercaptopyruvic acid	1.52e-06	1.94e-05	1.2536	1.2502	1.0626	0.0876	yes	up	B(ii)	C00957	-	-	map01100;map00270	Metabolic pathways;Cysteine and methionine metabolism	Metabolism;Metabolism	Global and overview maps;Amino acid metabolism	HMDB0001368;PW_C001056	Organic acids and derivatives	Keto acids and derivatives	Alpha-keto acids and derivatives	2464-23-5	238.967	2.10942	2M-H	C3H4O3S	0	31.5	metab_21694	neg_9642	neg	4.672	4.779	4.82	4.855	4.837	4.778	4.537	4.491	4.501	4.498	4.53	4.489	4.79	0.06568	4.508	0.0205
Avenic acid A	0.0001785	0.001457	1.2532	1.2628	0.9561	-0.0648	yes	down	B(ii)	-	-	-	-	-	-	-	HMDB0030416	Organic acids and derivatives	Carboxylic acids and derivatives	Amino acids, peptides, and analogues	76224-57-2	667.26	4.61228	2M+Na	C12H22N2O8	0	47.7	metab_4289	pos_3713	pos	5.406	5.387	5.448	5.313	5.352	5.48	5.713	5.562	5.667	5.516	5.707	5.71	5.398	0.06099	5.646	0.08575
Pirbuterol	0.00062	0.004015	1.2515	1.2365	1.0537	0.0755	yes	up	B(ii)	C07807	-	-	-	-	-	-	HMDB0015407	Organoheterocyclic compounds	Pyridines and derivatives	Hydroxypyridines	38677-81-5	263.139	5.80228	M+Na	C12H20N2O3	0	44.8	metab_4935	pos_4296	pos	4.94	4.937	4.94	4.774	4.791	4.833	4.731	4.502	4.59	4.526	4.683	4.696	4.869	0.07867	4.621	0.0956
Ethyl (S)-3-hydroxybutyrate glucoside	0.0003959	0.002194	1.2513	1.2528	1.0691	0.0964	yes	up	B(ii)	-	-	-	-	-	-	-	HMDB0031693	Lipids and lipid-like molecules	Fatty Acyls	Fatty acyl glycosides	-	275.113	5.34527	M-H2O-H, M+K-2H	C12H22O8	0	50.8	metab_19006	neg_721	neg	4.729	4.907	4.922	5.12	4.84	4.818	4.704	4.583	4.527	4.536	4.531	4.557	4.889	0.1325	4.573	0.06721
Genipin 1-gentiobioside	5.69e-05	0.0004219	1.2458	1.2457	0.9397	-0.0897	yes	down	B(ii)	-	-	-	-	-	-	-	HMDB0252678	Lipids and lipid-like molecules	Prenol lipids	Terpene glycosides	-	595.192	5.82007	M+FA-H	C23H34O15	0	45.7	metab_19657	neg_7799	neg	4.573	4.531	4.765	4.564	4.622	4.732	4.968	4.841	4.937	4.892	4.973	4.958	4.631	0.09609	4.928	0.05197
5-Hydroxypentanoic acid	2.28e-05	0.0002585	1.242	1.2389	1.0408	0.0577	yes	up	B(ii)	C02804	-	-	-	-	-	-	HMDB0061927	Lipids and lipid-like molecules	Fatty Acyls	Fatty acids and conjugates	13392-69-3	160.097	0.837633	M+ACN+H	C5H10O3	0	57.9	metab_612	pos_10552	pos	5.773	5.847	5.878	5.799	5.847	5.905	5.523	5.562	5.622	5.637	5.656	5.673	5.841	0.04884	5.612	0.05786
N-(4-Hydroxyphenyl)glycine	5.76e-10	3.1e-08	1.242	1.2391	1.0599	0.0839	yes	up	B(ii)	-	-	-	-	-	-	-	HMDB0255011	Organic acids and derivatives	Carboxylic acids and derivatives	Amino acids, peptides, and analogues	-	166.051	3.66913	M-H	C8H9NO3	0	49.5	metab_13901	neg_2596	neg	4.745	4.758	4.734	4.711	4.741	4.75	4.498	4.447	4.47	4.442	4.486	4.491	4.74	0.01629	4.472	0.02358
1-(1-(Tert-Butoxycarbonyl)piperidin-4-yl)azetidine-3-carboxylic acid	2.01e-06	3.09e-05	1.2403	1.2334	1.0465	0.0656	yes	up	B(ii)	-	-	-	-	-	-	-	HMDB0247560	Organoheterocyclic compounds	Piperidines	Piperidinecarboxylic acids and derivatives	-	285.18	5.17765	M+H, M+Na	C14H24N2O4	0	32.1	metab_10366	pos_920	pos	4.95	4.986	4.996	4.903	4.921	4.978	4.757	4.664	4.719	4.743	4.755	4.779	4.956	0.03758	4.736	0.04038
Tricarballylic Acid	0.0019	0.008394	1.2395	1.2468	1.0667	0.0932	yes	up	B(i)	C19806	-	-	-	-	-	-	HMDB0031193;MJDBOTE0001362	Organic acids and derivatives	Carboxylic acids and derivatives	Tricarboxylic acids and derivatives	99-14-9	175.025	0.8601	M-H2O-H, M-H	C6H8O6	59.1	0	metab_14929	neg_353	neg	5.722	5.305	5.309	5.171	5.249	5.399	5.034	4.992	4.992	4.996	5.043	5.085	5.359	0.1932	5.024	0.03752
5-Pyridoxolactone	1.71e-09	7.43e-08	1.2391	1.2358	1.049	0.069	yes	up	B(ii)	C06052	-	-	map00750	Vitamin B6 metabolism	Metabolism	Metabolism of cofactors and vitamins	HMDB0004291	Organoheterocyclic compounds	Pyridines and derivatives	Pyridinecarboxylic acids and derivatives	4543-56-0	210.041	3.66913	M+FA-H	C8H7NO3	0	47	metab_13902	neg_2597	neg	5.659	5.722	5.714	5.716	5.725	5.734	5.463	5.436	5.435	5.419	5.456	5.46	5.712	0.02669	5.445	0.01749
Lysyl-Lysine	2.77e-08	7.05e-07	1.2374	1.2348	1.0476	0.0671	yes	up	B(ii)	-	-	-	-	-	-	-	HMDB0028956;HMDB0304785	Organic acids and derivatives	Carboxylic acids and derivatives	Amino acids, peptides, and analogues	13184-13-9	311.149	5.55827	M+K-2H	C12H26N4O3	0	40.9	metab_19917	neg_8032	neg	5.952	5.93	5.928	5.873	5.901	5.942	5.688	5.606	5.626	5.648	5.669	5.677	5.921	0.02901	5.652	0.03153
Iprofenin	0.000381	0.002721	1.2351	1.2425	1.0558	0.0783	yes	up	B(ii)	-	-	-	-	-	-	-	HMDB0253569	Organic acids and derivatives	Carboxylic acids and derivatives	Amino acids, peptides, and analogues	-	350.17	4.7672	M+H-2H2O, M+ACN+H	C15H20N2O5	0	63.9	metab_2391	pos_1997	pos	4.711	4.697	4.711	4.592	4.668	4.648	4.297	4.329	4.456	4.541	4.375	4.544	4.671	0.04595	4.424	0.1063
3-beta-D-galactosyl-sn-glycerol	2.11e-06	2.58e-05	1.2343	1.2305	1.0588	0.0824	yes	up	B(ii)	C05401	-	-	map00561;map00052	Glycerolipid metabolism;Galactose metabolism	Metabolism;Metabolism	Lipid metabolism;Carbohydrate metabolism	HMDB0006790;HMDB0304157	Lipids and lipid-like molecules	Glycerolipids	Glycosylglycerols	-	253.092	0.758033	M-H	C9H18O8	0	30.8	metab_11477	neg_10177	neg	5.063	4.963	4.969	4.963	4.894	4.875	4.661	4.663	4.661	4.688	4.7	4.705	4.955	0.06635	4.68	0.02058
Nicotine glucuronide	5.92e-06	7.83e-05	1.2342	1.232	1.0442	0.0624	yes	up	B(ii)	-	-	-	-	-	-	-	PW_C000985;HMDB0001272	Nucleosides, nucleotides, and analogues	Purine nucleotides	Purine ribonucleotides	152306-59-7	321.144	3.94307	M+H-H2O	C16H22N2O6	0	43.3	metab_3971	pos_3426	pos	5.288	5.273	5.262	5.148	5.225	5.273	5.039	4.962	5.012	5.044	5.019	5.064	5.245	0.05193	5.023	0.03528
Indan-1-ol	4.44e-07	8.51e-06	1.2332	1.2286	1.0456	0.0643	yes	up	B(ii)	C01710	-	-	-	-	-	-	HMDB0059601	Benzenoids	Indanes	Not Available	-	152.107	3.3642	M+H-H2O, M+NH4	C9H10O	0	35.2	metab_7780	pos_687	pos	4.976	4.926	4.938	4.87	4.919	4.965	4.711	4.69	4.749	4.698	4.752	4.705	4.932	0.03746	4.717	0.02651
DG(22:6(4Z,7Z,10Z,13Z,16Z,19Z)/20:3(8Z,11Z,14Z)/0:0)	0.03745	0.09242	1.2309	1.2328	1.095	0.1309	yes	up	B(ii)	C00165	-	-	map05214;map05167;map05143;map05163;map05146;map04915;map04015;map04014;map04659;map04658;map04270;map04012;map05231;map04650;map04370;map04371;map04072;map04071;map05235;map04921;map05415;map04750;map04919;map04933;map04961;map05012;map04920;map04923;map04925;map05017;map04926;map05171;map04726;map04725;map04724;map04723;map04728;map05223;map04720;map04666;map05170;map04664;map04540;map04662;map…	Glioma;Kaposi sarcoma-associated herpesvirus infection;African trypanosomiasis;Human cytomegalovirus infection;Amoebiasis;Estrogen signaling pathway;Rap1 signaling pathway;Ras signaling pathway;Th17 cell differentiation;Th1 and Th2 cell differentiation;Vascular smooth muscle contraction;ErbB signaling pathway;Choline metabolism in cancer;Natural killer cell mediated cytotoxicity;VEGF signaling pa…	Human Diseases;Human Diseases;Human Diseases;Human Diseases;Human Diseases;Organismal Systems;Environmental Information Processing;Environmental Information Processing;Organismal Systems;Organismal Systems;Organismal Systems;Environmental Information Processing;Human Diseases;Organismal Systems;Environmental Information Processing;Environmental Information Processing;Environmental Information Pro…	Cancer: specific types;Infectious disease: viral;Infectious disease: parasitic;Infectious disease: viral;Infectious disease: parasitic;Endocrine system;Signal transduction;Signal transduction;Immune system;Immune system;Circulatory system;Signal transduction;Cancer: overview;Immune system;Signal transduction;Signal transduction;Signal transduction;Signal transduction;Cancer: overview;Endocrine sy…	HMDB0007778;PW_C003829	Lipids and lipid-like molecules	Glycerolipids	Diradylglycerols	-	725.495	6.58617	M+Cl	C45H70O5	0	46.2	metab_16210	neg_4688	neg	5.287	5.416	4.758	5.239	4.299	4.953	4.611	4.471	4.657	4.465	4.779	4.372	4.992	0.4157	4.559	0.1499
Arabinofuranose	5.79e-08	1.49e-06	1.2297	1.2253	1.047	0.0663	yes	up	B(ii)	C06115	-	-	-	-	-	-	HMDB0012325	Organic oxygen compounds	Organooxygen compounds	Carbohydrates and carbohydrate conjugates	13221-22-2	115.039	2.30642	M+H-2H2O	C5H10O5	0	39.8	metab_3522	pos_3019	pos	4.635	4.715	4.704	4.714	4.719	4.693	4.469	4.512	4.505	4.48	4.48	4.471	4.697	0.03162	4.486	0.01772
Traumatin	0.0001763	0.00144	1.2268	1.2292	0.9556	-0.0655	yes	down	B(ii)	C16309	-	-	map00592	alpha-Linolenic acid metabolism	Metabolism	Lipid metabolism	HMDB0037326;LMFA01060093	Lipids and lipid-like molecules	Fatty Acyls	Fatty acids and conjugates	65410-38-0	254.175	6.0533	M+ACN+H	C12H20O3	0	49.2	metab_8593	pos_7600	pos	5.127	5.062	5.107	4.966	4.996	5.117	5.44	5.284	5.233	5.258	5.281	5.288	5.062	0.0676	5.297	0.07295
N-acetylmuramyl-l-alanine	1.96e-07	3.51e-06	1.2248	1.2174	0.9371	-0.0937	yes	down	B(ii)	-	-	-	-	-	-	-	HMDB0255071	Organic acids and derivatives	Carboxylic acids and derivatives	Amino acids, peptides, and analogues	-	345.13	3.5364	M-H2O-H	C14H24N2O9	0	39.3	metab_21338	neg_9321	neg	3.906	3.875	3.914	3.968	3.945	3.998	4.24	4.166	4.185	4.205	4.184	4.21	3.934	0.0447	4.198	0.02591
(3beta,17alpha,23S)-17,23-Epoxy-3,29-dihydroxy-27-norlanost-8-en-24-one	1.98e-05	0.0001713	1.2241	1.224	1.0517	0.0727	yes	up	B(ii)	-	-	-	-	-	-	-	HMDB0035142	Lipids and lipid-like molecules	Prenol lipids	Triterpenoids	-	457.331	6.30392	M-H	C29H46O4	0	69.3	metab_18525	neg_6776	neg	5.691	5.667	5.687	5.663	5.643	5.844	5.447	5.351	5.401	5.433	5.503	5.377	5.699	0.07315	5.419	0.05442
3-(1H-Pyrrol-2-yl)propanoic Acid	4.17e-07	6.57e-06	1.2195	1.2221	0.9441	-0.083	yes	down	B(ii)	-	-	-	-	-	-	-	HMDB0245768	Organoheterocyclic compounds	Pyrroles	Substituted pyrroles	-	138.056	5.15885	M-H	C7H9NO2	0	32.5	metab_14718	neg_3336	neg	4.479	4.517	4.577	4.5	4.592	4.518	4.76	4.804	4.808	4.773	4.782	4.86	4.53	0.04423	4.798	0.03547
Violet-leaf aldehyde	7.37e-07	1.31e-05	1.2193	1.2128	1.0511	0.0719	yes	up	B(ii)	C08499	-	-	-	-	-	-	HMDB0033857	Organic oxygen compounds	Organooxygen compounds	Carbonyl compounds	557-48-2	121.101	5.56227	M+H-H2O	C9H14O	0	31.9	metab_9344	pos_8278	pos	4.343	4.314	4.329	4.263	4.332	4.34	4.165	4.073	4.069	4.102	4.115	4.135	4.32	0.02964	4.11	0.03698
Gamma-Dodecalactone	9.07e-06	0.0001145	1.2185	1.2129	1.0462	0.0652	yes	up	B(i)	-	-	-	-	-	-	-	LMFA07040042	-	-	-	-	163.148	5.55692	M+H-2H2O	C12H22O2	44.3	0	metab_9352	pos_8285	pos	4.925	4.946	4.896	4.839	4.84	4.911	4.707	4.602	4.644	4.683	4.698	4.727	4.893	0.04456	4.677	0.04621
Trans-O-Methylgrandmarin	3.48e-08	8.41e-07	1.2164	1.2124	1.051	0.0718	yes	up	B(ii)	-	-	-	-	-	-	-	HMDB0039031	Phenylpropanoids and polyketides	Coumarins and derivatives	Pyranocoumarins	-	327.087	5.59022	M-H2O-H, M+Na-2H	C16H18O6	0	30.2	metab_19471	neg_763	neg	5.354	5.356	5.38	5.305	5.358	5.382	5.127	5.059	5.073	5.071	5.125	5.123	5.356	0.02782	5.096	0.03193
N-Methylserotonin	0.02337	0.06835	1.2157	1.2354	0.9189	-0.122	yes	down	B(ii)	C06212	-	-	map00380	Tryptophan metabolism	Metabolism	Amino acid metabolism	PW_C002132;HMDB0004369	Organoheterocyclic compounds	Indoles and derivatives	Tryptamines and derivatives	1134-01-6	191.118	5.42275	M+H	C11H14N2O	0	41.2	metab_9471	pos_8393	pos	3.548	3.653	3.948	3.588	3.745	3.624	3.741	4.052	4.248	3.634	4.2	4.177	3.684	0.1453	4.009	0.2595
Tetraethylene glycol monododecyl ether	6.59e-06	6.82e-05	1.2102	1.2111	1.0501	0.0705	yes	up	B(ii)	-	-	-	-	-	-	-	HMDB0246913	Organic oxygen compounds	Organooxygen compounds	Ethers	-	383.28	6.34108	M+Na-2H	C20H42O5	0	49.8	metab_18469	neg_6725	neg	5.716	5.637	5.677	5.604	5.588	5.72	5.463	5.351	5.351	5.324	5.42	5.412	5.657	0.05637	5.387	0.0531
N-(2,4-Dimethylphenyl)formamide	1.16e-07	2.68e-06	1.2092	1.2067	1.0487	0.0686	yes	up	B(i)	-	-	-	-	-	-	-	-	-	-	-	-	150.091	5.86628	M+H	C9H11NO	47.7	0	metab_8988	pos_7958	pos	4.459	4.407	4.44	4.422	4.427	4.483	4.272	4.202	4.219	4.217	4.244	4.252	4.44	0.02766	4.234	0.02615
Beta-Hydroxy-gamma-trimethylaminobutyric acid	0.0001285	0.001104	1.2086	1.2077	1.0453	0.0639	yes	up	B(ii)	-	-	-	-	-	-	-	HMDB0244982	Organic acids and derivatives	Carboxylic acids and derivatives	Amino acids, peptides, and analogues	-	386.228	3.99623	2M+ACN+Na	C7H15NO3	0	38	metab_10680	pos_9485	pos	5.203	5.211	5.28	5.185	5.22	5.356	5.13	4.984	4.942	5.054	4.999	4.989	5.243	0.06409	5.016	0.06607
Ansamitocin P-3	4.13e-06	5.72e-05	1.2085	1.2143	1.0395	0.0559	yes	up	B(ii)	C12045	-	-	-	-	-	-	HMDB0248452	Phenylpropanoids and polyketides	Macrolactams	Not Available	66584-72-3	635.271	5.85038	M+H	C32H43ClN2O9	0	76.1	metab_9015	pos_7982	pos	5.667	5.624	5.622	5.593	5.591	5.709	5.409	5.375	5.393	5.469	5.417	5.454	5.634	0.04597	5.42	0.036
Metaxalone	0.0001321	0.001129	1.207	1.212	1.0499	0.0703	yes	up	B(ii)	C07934	-	-	-	-	-	-	HMDB0014798	Benzenoids	Phenol ethers	Not Available	1665-48-1	239.139	5.77032	M+NH4	C12H15NO3	0	44.7	metab_9137	pos_8091	pos	4.814	4.773	4.882	4.728	4.856	4.753	4.548	4.647	4.572	4.59	4.449	4.631	4.801	0.06027	4.573	0.07084
2-n-Propyl-4-oxopentanoic acid	1.37e-06	1.77e-05	1.2059	1.2021	1.0502	0.0707	yes	up	B(ii)	C16655	-	-	map00982	Drug metabolism - cytochrome P450	Metabolism	Xenobiotics biodegradation and metabolism	PW_C040565;HMDB0060683	Organic acids and derivatives	Keto acids and derivatives	Gamma-keto acids and derivatives	-	203.092	4.994	M+Na-2H, M+FA-H	C8H14O3	0	62.3	metab_18374	neg_664	neg	5.478	5.488	5.458	5.392	5.421	5.517	5.225	5.154	5.161	5.171	5.209	5.265	5.459	0.04589	5.198	0.04311
3alpha,4,5,7alpha-Tetrahydro-5-hydroxy-1H-isoindole-1,3(2H)-dione	1.1e-07	2.14e-06	1.2032	1.203	0.9552	-0.0661	yes	down	B(ii)	-	-	-	-	-	-	-	HMDB0034887	Organoheterocyclic compounds	Isoindoles and derivatives	Isoindolines	-	212.056	3.91588	M+FA-H	C8H9NO3	0	56.4	metab_21030	neg_9043	neg	5.454	5.452	5.488	5.392	5.458	5.472	5.739	5.676	5.684	5.685	5.712	5.76	5.453	0.03274	5.709	0.03407
1,11-Undecanedicarboxylic acid	5.68e-06	7.54e-05	1.2006	1.194	1.0354	0.0502	yes	up	B(i)	-	-	-	-	-	-	-	HMDB0002327	Lipids and lipid-like molecules	Fatty Acyls	Fatty acids and conjugates	505-52-2	227.164	5.55692	M+H-H2O, M+Na, M+H, M+H-2H2O	C13H24O4	65.5	0	metab_9811	pos_87	pos	6.114	6.129	6.072	6.035	6.045	6.096	5.894	5.803	5.846	5.87	5.902	5.929	6.082	0.03773	5.874	0.0449
Glycolic Acid	1.82e-05	0.0001608	1.1945	1.1894	1.0556	0.0781	yes	up	B(i)	C00160	-	-	map01100;map00630;map01200	Metabolic pathways;Glyoxylate and dicarboxylate metabolism;Carbon metabolism	Metabolism;Metabolism;Metabolism	Global and overview maps;Carbohydrate metabolism;Global and overview maps	HMDB0304424;HMDB0000115	Organic acids and derivatives	Carboxylic acids and derivatives	Amino acids, peptides, and analogues	79-14-1	75.0086	0.7049	M-H	C2H4O3	83.4	0	metab_22112	neg_10294	neg	4.948	5.067	4.933	5.07	5.038	5.016	4.634	4.805	4.782	4.776	4.764	4.727	5.012	0.05895	4.748	0.06126
Dehydrocurdione	1.35e-06	2.23e-05	1.193	1.1869	1.0341	0.0484	yes	up	B(ii)	C16949	-	-	-	-	-	-	HMDB0035407	Lipids and lipid-like molecules	Prenol lipids	Sesquiterpenoids	38230-32-9	235.169	6.15447	M+H-H2O, M+H, M+H-2H2O	C15H22O2	0	69.1	metab_3116	pos_265	pos	6.138	6.115	6.138	6.075	6.125	6.165	6.001	5.911	5.901	5.902	5.92	5.907	6.126	0.03007	5.924	0.03839
(6R,8Z)-6-Hydroxy-3-oxotetradecenoic acid	8.66e-09	2.61e-07	1.1912	1.1886	0.9587	-0.0608	yes	down	B(ii)	-	-	-	-	-	-	-	HMDB0062363	Lipids and lipid-like molecules	Fatty Acyls	Fatty acids and conjugates	-	255.16	6.20837	M-H, M+Na-2H	C14H24O4	0	52.6	metab_11480	neg_1018	neg	5.727	5.715	5.75	5.692	5.733	5.743	6.017	5.943	5.961	5.95	5.985	5.992	5.727	0.02094	5.974	0.0281
3,4-Methylenedioxybenzaldehyde	2.29e-06	2.76e-05	1.1889	1.1842	1.0587	0.0823	yes	up	B(ii)	C10812	-	-	-	-	-	-	HMDB0032612	Organoheterocyclic compounds	Benzodioxoles	Not Available	120-57-0	195.03	4.72658	M+FA-H	C8H6O3	0	48.4	metab_20514	neg_8577	neg	4.533	4.682	4.596	4.602	4.583	4.605	4.387	4.348	4.302	4.355	4.286	4.394	4.6	0.04792	4.345	0.04389
Ile Leu	0.003709	0.0167	1.1862	1.1774	0.9512	-0.0722	yes	down	B(i)	-	-	-	-	-	-	-	-	-	-	-	-	245.186	4.103	M+H	C12H24N2O3	36.6	0	metab_10595	pos_9407	pos	4.942	4.719	4.743	4.632	4.682	4.961	5.003	4.912	4.96	5.099	5.111	5.066	4.78	0.1384	5.025	0.07991
Aflatoxin B1 dialcohol	0.0006018	0.003909	1.1851	1.1835	0.9522	-0.0707	yes	down	B(ii)	-	-	-	-	-	-	-	HMDB0011672	Benzenoids	Benzene and substituted derivatives	Phenylpyruvic acid derivatives	-	313.107	4.91625	M+H-H2O, M+H	C18H18O6	0	45.3	metab_2368	pos_1976	pos	4.573	4.464	4.437	4.577	4.573	4.638	4.782	4.795	4.845	4.68	4.867	4.664	4.544	0.07684	4.772	0.08383
Cyclohexanone	3.92e-05	0.0004075	1.1838	1.1879	0.9438	-0.0834	yes	down	B(ii)	C00414	-	-	-	-	-	-	HMDB0003315	Organic oxygen compounds	Organooxygen compounds	Carbonyl compounds	108-94-1	116.107	5.46045	M+NH4	C6H10O	0	42.7	metab_4728	pos_4109	pos	3.615	3.536	3.568	3.47	3.569	3.622	3.808	3.715	3.772	3.716	3.81	3.828	3.563	0.05568	3.775	0.04945
3-Methylindole	5.95e-06	7.85e-05	1.1838	1.18	1.0466	0.0657	yes	up	B(ii)	C08313	-	-	map00380	Tryptophan metabolism	Metabolism	Amino acid metabolism	HMDB0000466	Organoheterocyclic compounds	Indoles and derivatives	Indoles	83-34-1	132.081	5.6264	M+H	C9H9N	0	34.5	metab_4827	pos_4199	pos	4.581	4.512	4.601	4.493	4.555	4.626	4.373	4.332	4.373	4.32	4.388	4.361	4.561	0.0515	4.358	0.02602
Sporol	2.58e-07	4.39e-06	1.1834	1.1795	1.0466	0.0657	yes	up	B(ii)	C09678	-	-	-	-	-	-	HMDB0037070	Organoheterocyclic compounds	Dioxepanes	1,3-dioxepanes	101401-88-1	311.15	5.89453	M+FA-H	C15H22O4	0	34.8	metab_19513	neg_7668	neg	5.578	5.581	5.586	5.509	5.561	5.622	5.348	5.289	5.287	5.31	5.353	5.361	5.573	0.03721	5.325	0.03343
BERBAMINE	3.18e-05	0.0002585	1.1818	1.1821	1.0523	0.0735	yes	up	B(ii)	C09357	-	-	-	-	-	-	HMDB0242681	Lignans, neolignans and related compounds	Not Available	Not Available	478-61-5	653.282	4.81795	M+FA-H	C37H40N2O6	0	59.7	metab_20453	neg_8520	neg	5.296	5.328	5.337	5.232	5.249	5.421	5.115	5.013	5.027	5.116	5.045	4.964	5.311	0.0684	5.047	0.05958
6-Hydroxynorketamine	0.03028	0.07909	1.1817	1.1897	1.094	0.1296	yes	up	B(ii)	-	-	-	-	-	-	-	HMDB0243590	Benzenoids	Benzene and substituted derivatives	Halobenzenes	-	274.039	3.64257	M+Cl	C12H14ClNO2	0	34.1	metab_21265	neg_9256	neg	5.076	4.414	4.539	4.46	4.34	4.054	4.012	3.928	4.112	4.397	4.117	4.005	4.48	0.3361	4.095	0.1644
13-Dihydrodaunorubicin	6.14e-08	1.57e-06	1.1812	1.1779	0.9639	-0.053	yes	down	B(ii)	C12430;C12433	-	-	-	-	-	-	LMPK13050004;HMDB0244506	Phenylpropanoids and polyketides	Anthracyclines	Not Available	28008-55-1	512.191	5.90347	M+H-H2O	C27H31NO10	0	50.1	metab_11249	pos_4392	pos	5.175	5.174	5.2	5.193	5.256	5.219	5.404	5.39	5.419	5.391	5.381	5.403	5.203	0.03102	5.398	0.01344
Dihydrozeatin-O-glucoside	0.003068	0.0124	1.1802	1.1742	0.9392	-0.0905	yes	down	B(ii)	C16448	-	-	-	-	-	-	HMDB0012214	Lipids and lipid-like molecules	Fatty Acyls	Fatty acyl glycosides	62512-96-3	420.132	5.40378	M+K-2H	C16H25N5O6	0	53.6	metab_14845	neg_3454	neg	4.678	4.612	4.82	4.701	4.743	4.9	5.196	4.997	5.032	4.761	5.109	5.201	4.742	0.1035	5.049	0.164
L-Phenylalanine	0.02099	0.0632	1.1801	1.2054	1.0597	0.0837	yes	up	B(i)	C00079	Peptides	Amino acids	map01100;map04978;map02010;map01210;map00470;map01230;map00360;map04974;map00970;map00400;map05230	Metabolic pathways;Mineral absorption;ABC transporters;2-Oxocarboxylic acid metabolism;D-Amino acid metabolism;Biosynthesis of amino acids;Phenylalanine metabolism;Protein digestion and absorption;Aminoacyl-tRNA biosynthesis;Phenylalanine, tyrosine and tryptophan biosynthesis;Central carbon metabolism in cancer	Metabolism;Organismal Systems;Environmental Information Processing;Metabolism;Metabolism;Metabolism;Metabolism;Organismal Systems;Genetic Information Processing;Metabolism;Human Diseases	Global and overview maps;Digestive system;Membrane transport;Global and overview maps;Metabolism of other amino acids;Global and overview maps;Amino acid metabolism;Digestive system;Translation;Amino acid metabolism;Cancer: overview	HMDB0000159;HMDB0250791;PW_C000104;MJDBAA00000196	Organic acids and derivatives	Carboxylic acids and derivatives	Amino acids, peptides, and analogues	63-91-2	166.086	2.91545	M+H	C9H11NO2	90.8	0	metab_119	pos_10104	pos	5.867	5.277	5.251	5.204	5.168	5.408	5.086	4.961	5.022	5.163	5.091	5.045	5.363	0.2607	5.061	0.06867
L-Homocysteic acid	0.01377	0.04206	1.1786	1.1661	0.925	-0.1125	yes	down	B(ii)	C16511	-	-	map04080	Neuroactive ligand-receptor interaction	Environmental Information Processing	Signaling molecules and interaction	HMDB0002205	Organic acids and derivatives	Carboxylic acids and derivatives	Amino acids, peptides, and analogues	14857-77-3	425.054	4.72658	2M+Hac-H	C4H9NO5S	0	54.7	metab_20511	neg_8574	neg	4.074	3.834	4.09	4.284	4.218	4.51	4.643	4.527	4.508	4.201	4.621	4.538	4.168	0.2277	4.506	0.1588
11b,13-Dihydrolactucopicrin	5.96e-05	0.0004382	1.177	1.1701	1.0621	0.0869	yes	up	B(ii)	-	-	-	-	-	-	-	HMDB0303809	Benzenoids	Phenols	1-hydroxy-2-unsubstituted benzenoids	-	433.126	4.98862	M+Na-2H	C23H24O7	0	65.2	metab_20352	neg_8428	neg	4.46	4.464	4.542	4.403	4.452	4.555	4.201	4.218	4.168	4.161	4.185	4.37	4.479	0.05823	4.217	0.07764
3-Ketosphingosine	0.001123	0.005371	1.1751	1.1739	1.0678	0.0946	yes	up	B(ii)	C06121	-	-	-	-	-	-	LMSP01010002;HMDB0245914	Organic oxygen compounds	Organooxygen compounds	Carbonyl compounds	-	342.264	6.54897	M+FA-H	C18H35NO2	0	38.9	metab_18188	neg_6472	neg	4.75	4.613	4.467	4.388	4.433	4.577	4.196	4.12	4.249	4.293	4.299	4.34	4.538	0.1346	4.25	0.08021
Imidazoleacetic acid riboside	3.27e-09	1.23e-07	1.1735	1.1736	0.9538	-0.0682	yes	down	B(ii)	C05131	-	-	map00340	Histidine metabolism	Metabolism	Amino acid metabolism	HMDB0002331	Nucleosides, nucleotides, and analogues	Imidazole ribonucleosides and ribonucleotides	Not Available	29605-99-0	239.067	3.51513	M-H2O-H	C10H14N2O6	0	31.6	metab_21355	neg_9337	neg	4.973	4.971	5.004	4.948	4.983	4.972	5.232	5.185	5.196	5.207	5.227	5.251	4.975	0.01835	5.216	0.02474
Uzarigenin 3-[xylosyl-(1->2)-rhamnoside]	0.00694	0.02417	1.1733	1.1793	1.0712	0.0992	yes	up	B(ii)	-	-	-	-	-	-	-	HMDB0036296	Lipids and lipid-like molecules	Steroids and steroid derivatives	Steroid lactones	255861-29-1	687.309	6.90088	M+Cl	C34H52O12	0	40	metab_16561	neg_5004	neg	5.042	5.006	4.877	4.972	4.644	5.072	4.792	4.509	4.651	4.43	4.829	4.428	4.935	0.1578	4.607	0.1779
3',5'-Cyclic GMP	0.04482	0.106	1.1671	1.1796	0.8844	-0.1772	yes	down	B(i)	C00942	Nucleic acids	Cyclic nucleotides	map01100;map00230;map04970;map04540;map04976;map04270;map04921;map04713;map04923;map04925;map04924;map04714;map04022;map04740;map04730;map04744;map04611	Metabolic pathways;Purine metabolism;Salivary secretion;Gap junction;Bile secretion;Vascular smooth muscle contraction;Oxytocin signaling pathway;Circadian entrainment;Regulation of lipolysis in adipocytes;Aldosterone synthesis and secretion;Renin secretion;Thermogenesis;cGMP-PKG signaling pathway;Olfactory transduction;Long-term depression;Phototransduction;Platelet activation	Metabolism;Metabolism;Organismal Systems;Cellular Processes;Organismal Systems;Organismal Systems;Organismal Systems;Organismal Systems;Organismal Systems;Organismal Systems;Organismal Systems;Organismal Systems;Environmental Information Processing;Organismal Systems;Organismal Systems;Organismal Systems;Organismal Systems	Global and overview maps;Nucleotide metabolism;Digestive system;Cellular community - eukaryotes;Digestive system;Circulatory system;Endocrine system;Environmental adaptation;Endocrine system;Endocrine system;Endocrine system;Environmental adaptation;Signal transduction;Sensory system;Nervous system;Sensory system;Immune system	HMDB0001314	Nucleosides, nucleotides, and analogues	Purine nucleotides	Cyclic purine nucleotides	7665-99-8	344.04	1.96557	M-H	C10H12N5O7P	50.1	0	metab_13508	neg_2239	neg	3.177	2.902	3.069	3.099	3.189	3.297	3.169	2.905	3.849	3.974	3.722	3.558	3.122	0.1338	3.53	0.414
Cinncassiol C3	3.88e-09	1.41e-07	1.1629	1.1617	1.0494	0.0696	yes	up	B(ii)	C17641	-	-	-	-	-	-	HMDB0036859	Lipids and lipid-like molecules	Prenol lipids	Sesquiterpenoids	64979-94-8	381.191	5.25473	M-H	C20H30O7	0	37.5	metab_14768	neg_3382	neg	5.031	4.994	5.013	4.989	5.018	5.017	4.806	4.744	4.75	4.777	4.804	4.764	5.01	0.01583	4.774	0.02637
{4-[4-(6-Carbamoyl-3,5-dimethylpyrazin-2-yl)phenyl]cyclohexyl}acetic acid	0.002717	0.0112	1.1579	1.1683	0.9342	-0.0982	yes	down	B(ii)	-	-	-	-	-	-	-	HMDB0248788	Organoheterocyclic compounds	Diazines	Pyrazines	-	404.138	5.51573	M+K-2H	C21H25N3O3	0	77.8	metab_14909	neg_3511	neg	4.44	4.274	4.226	3.953	4.182	4.129	4.587	4.355	4.433	4.527	4.512	4.565	4.201	0.1614	4.497	0.08727
2,4-Dideoxy-2-octylpentaric acid	7.39e-06	7.4e-05	1.1569	1.1547	1.0507	0.0714	yes	up	B(i)	-	-	-	-	-	-	-	-	-	-	-	-	259.155	6.10208	M-H	C13H24O5	34	0	metab_18930	neg_7141	neg	5.09	5.082	5.103	5.022	5.106	5.207	4.878	4.787	4.837	4.883	4.862	4.888	5.102	0.06009	4.856	0.03859
Colforsin daropate	0.013	0.04025	1.1552	1.1407	0.9308	-0.1035	yes	down	B(ii)	-	-	-	-	-	-	-	HMDB0250404	Lipids and lipid-like molecules	Prenol lipids	Triterpenoids	-	544.266	6.44785	M+Cl	C27H43NO8	0	65.4	metab_16055	neg_4547	neg	4.778	4.244	4.297	4.403	4.067	4.366	4.764	4.636	4.712	4.643	4.839	4.507	4.359	0.2366	4.683	0.1153
N1-(2-Hydroxyethyl)flurazepam	0.001124	0.005371	1.1549	1.151	0.941	-0.0877	yes	down	B(ii)	-	-	-	-	-	-	-	HMDB0060853	Organoheterocyclic compounds	Benzodiazepines	1,4-benzodiazepines	-	367.064	3.67445	M+Na-2H	C18H16ClFN2O2	0	62.4	metab_13910	neg_2603	neg	4.378	4.529	4.416	4.374	4.356	4.626	4.889	4.568	4.729	4.664	4.74	4.763	4.447	0.1076	4.726	0.1066
Gentisein	0.009474	0.03125	1.1549	1.1438	0.9226	-0.1162	yes	down	B(ii)	C10065	-	-	-	-	-	-	HMDB0029463	Organoheterocyclic compounds	Benzopyrans	1-benzopyrans	529-49-7	289.035	4.78057	M+FA-H	C13H8O5	0	33.8	metab_14506	neg_3143	neg	3.717	3.483	3.713	3.864	3.751	4	4.152	4.082	4.042	3.783	4.063	4.299	3.755	0.1726	4.07	0.1689
Cytochalasin B	0.006718	0.02657	1.1537	1.1355	1.0539	0.0757	yes	up	B(i)	C19954	-	-	-	-	-	-	HMDB0250718;LMPK11000002	Alkaloids and derivatives	Cytochalasans	Cytochalasins	14930-96-2	480.27	5.43905	M+H	C29H37NO5	71.5	0	metab_9461	pos_8384	pos	4.574	4.744	4.83	4.578	4.787	4.755	4.398	4.374	4.524	4.319	4.509	4.693	4.711	0.109	4.47	0.1354
Biotripyrrin-b	3.08e-05	0.0002517	1.1483	1.1408	1.0478	0.0674	yes	up	B(ii)	-	-	-	-	-	-	-	HMDB0003324	Organoheterocyclic compounds	Pyrroles	Substituted pyrroles	158598-18-6	510.188	5.15885	M+FA-H	C25H27N3O6	0	81.2	metab_20218	neg_8306	neg	5.406	5.405	5.397	5.27	5.36	5.383	5.098	5.058	5.073	5.191	5.109	5.22	5.37	0.05206	5.125	0.06581
(R)-Carvone	2.31e-07	4.03e-06	1.1465	1.1421	0.9533	-0.069	yes	down	B(ii)	C01767	-	-	-	-	-	-	HMDB0035089	Lipids and lipid-like molecules	Prenol lipids	Monoterpenoids	6485-40-1	195.102	5.74948	M+FA-H	C10H14O	0	54.1	metab_19745	neg_7878	neg	4.785	4.761	4.722	4.709	4.715	4.74	5.008	4.97	4.988	4.904	4.987	4.971	4.739	0.02936	4.971	0.03578
Glabranin	0.0127	0.03946	1.146	1.1449	1.0638	0.0892	yes	up	B(ii)	C09752	-	-	-	-	-	-	LMPK12140164;HMDB0032104	Lipids and lipid-like molecules	Fatty Acyls	Fatty alcohols	41983-91-9	643.454	7.03425	M+Na-2H	C37H66O7	0	66.9	metab_17528	neg_5878	neg	5.492	5.688	5.36	5.624	5.046	5.482	5.22	5.108	5.193	4.895	5.258	5.055	5.449	0.2284	5.122	0.1337
D-Apiose	3.99e-05	0.0003147	1.1447	1.1365	1.0475	0.067	yes	up	B(ii)	C01488;C21040	-	-	-	-	-	-	HMDB0029941	Organic oxygen compounds	Organooxygen compounds	Carbohydrates and carbohydrate conjugates	639-97-4	149.045	0.7049	M-H	C5H10O5	0	68.3	metab_22102	neg_1935	neg	5.493	5.413	5.436	5.361	5.333	5.376	5.068	5.115	5.128	5.229	5.184	5.221	5.402	0.05784	5.157	0.06408
Gamma-Glutamyl-S-methylcysteine sulfoxide	0.0003744	0.002682	1.144	1.1386	0.9538	-0.0682	yes	down	B(ii)	-	-	-	-	-	-	-	HMDB0031863	Organic acids and derivatives	Carboxylic acids and derivatives	Amino acids, peptides, and analogues	-	313.106	4.6016	M+CH3OH+H	C9H16N2O6S	0	51.1	metab_4286	pos_3710	pos	4.179	4.162	4.309	4.274	4.335	4.389	4.466	4.499	4.543	4.429	4.489	4.467	4.275	0.08893	4.482	0.03831
5-p-Coumaroylquinic acid	0.005585	0.02022	1.14	1.1227	0.9351	-0.0968	yes	down	B(ii)	C12208	-	-	-	-	-	-	HMDB0301709	Organic oxygen compounds	Organooxygen compounds	Alcohols and polyols	-	373.071	3.28098	M+Cl	C16H18O8	0	37.3	metab_21530	neg_9495	neg	4.429	4.066	4.266	4.163	4.061	4.341	4.719	4.478	4.516	4.304	4.592	4.473	4.221	0.1502	4.514	0.1379
9-O-Acetylneuraminic acid	0.0003441	0.001947	1.1393	1.1436	0.9379	-0.0925	yes	down	B(ii)	-	-	-	-	-	-	-	HMDB0255839	Organic oxygen compounds	Organooxygen compounds	Carbohydrates and carbohydrate conjugates	-	290.088	3.24887	M-H2O-H	C11H19NO9	0	38.7	metab_13670	neg_2387	neg	3.991	3.99	3.989	3.748	3.939	4	4.274	4.138	4.119	4.167	4.254	4.272	3.943	0.09783	4.204	0.07055
(Z)-4-Hydroxy-6-dodecenoic acid lactone	2.28e-05	0.0002585	1.136	1.1318	1.0492	0.0693	yes	up	B(ii)	C03107	-	-	-	-	-	-	LMFA07040067;HMDB0032331	Organoheterocyclic compounds	Lactones	Gamma butyrolactones	18679-18-0	161.132	4.50328	M+H-2H2O	C12H20O2	0	32.7	metab_4247	pos_3676	pos	4.098	4.038	4.126	4.007	4.054	4.134	3.936	3.839	3.898	3.842	3.894	3.901	4.076	0.05086	3.885	0.03749
Homoanserine	1.69e-05	0.0001501	1.1344	1.132	1.0543	0.0763	yes	up	B(ii)	-	-	-	-	-	-	-	HMDB0005767	Organic acids and derivatives	Peptidomimetics	Hybrid peptides	20314-38-9	275.113	5.4144	M+Na-2H	C11H18N4O3	0	33.4	metab_14852	neg_3460	neg	4.677	4.673	4.654	4.559	4.659	4.755	4.456	4.348	4.401	4.437	4.429	4.47	4.663	0.06248	4.423	0.04388
5Z-Dodecenoic acid	1.23e-07	2.35e-06	1.1321	1.1283	1.0363	0.0514	yes	up	B(ii)	-	-	-	-	-	-	-	LMFA01030226;HMDB0000529	Lipids and lipid-like molecules	Fatty Acyls	Fatty acids and conjugates	2430-94-6	243.16	5.55827	M+FA-H	C12H22O2	0	35	metab_19919	neg_8034	neg	6.479	6.501	6.455	6.432	6.431	6.446	6.265	6.199	6.204	6.211	6.238	6.271	6.457	0.02779	6.231	0.03163
2-(2,4-Dichloro-phenoxy)-N-(2-mercapto-ethyl)-acetamide	0.001908	0.008427	1.1315	1.1301	0.9416	-0.0868	yes	down	B(ii)	-	-	-	-	-	-	-	HMDB0247134	Benzenoids	Benzene and substituted derivatives	Halobenzenes	-	323.985	2.08283	M+FA-H	C10H11Cl2NO2S	0	40.3	metab_21697	neg_9645	neg	4.65	4.332	4.465	4.373	4.361	4.52	4.658	4.652	4.764	4.595	4.816	4.873	4.45	0.1206	4.726	0.1082
Canin	9.33e-05	0.0006404	1.1313	1.1202	0.9521	-0.0708	yes	down	B(ii)	C09354	-	-	-	-	-	-	HMDB0302700;HMDB0249584	Lipids and lipid-like molecules	Prenol lipids	Terpene lactones	24959-84-0	299.092	4.73722	M+Na-2H	C15H18O5	0	34.9	metab_20505	neg_8569	neg	4.873	4.804	4.752	4.876	4.878	4.809	5.128	5.103	5.124	4.992	5.144	4.957	4.832	0.05182	5.075	0.07949
Oxoglutaric acid	0.02565	0.06944	1.1296	1.1148	1.0621	0.0869	yes	up	B(ii)	C00026	Organic acids	Carboxylic acids	map00310;map01240;map00040;map01200;map00250;map00020;map00630;map00430;map04964;map00470;map04922;map04727;map01100;map00220;map01210;map00340;map00053;map01230;map04066;map00650;map04976;map05230	Lysine degradation;Biosynthesis of cofactors;Pentose and glucuronate interconversions;Carbon metabolism;Alanine, aspartate and glutamate metabolism;Citrate cycle (TCA cycle);Glyoxylate and dicarboxylate metabolism;Taurine and hypotaurine metabolism;Proximal tubule bicarbonate reclamation;D-Amino acid metabolism;Glucagon signaling pathway;GABAergic synapse;Metabolic pathways;Arginine biosynthesis;…	Metabolism;Metabolism;Metabolism;Metabolism;Metabolism;Metabolism;Metabolism;Metabolism;Organismal Systems;Metabolism;Organismal Systems;Organismal Systems;Metabolism;Metabolism;Metabolism;Metabolism;Metabolism;Metabolism;Environmental Information Processing;Metabolism;Organismal Systems;Human Diseases	Amino acid metabolism;Global and overview maps;Carbohydrate metabolism;Global and overview maps;Amino acid metabolism;Carbohydrate metabolism;Carbohydrate metabolism;Metabolism of other amino acids;Excretory system;Metabolism of other amino acids;Endocrine system;Nervous system;Global and overview maps;Amino acid metabolism;Global and overview maps;Amino acid metabolism;Carbohydrate metabolism;Gl…	HMDB0000208;PW_C000134	Organic acids and derivatives	Keto acids and derivatives	Gamma-keto acids and derivatives	328-50-7	191.019	0.838867	M+FA-H, 2M-H, 3M-H, M-H, M-H2O-H	C5H6O5	0	45.2	metab_11281	neg_1	neg	5.603	6.018	5.882	5.928	5.784	5.248	5.647	5.242	5.356	5.324	5.408	5.471	5.744	0.2812	5.408	0.1405
Dodecadienoic acid	2.69e-08	6.91e-07	1.1276	1.1252	1.0411	0.0581	yes	up	B(ii)	-	-	-	-	-	-	-	HMDB0302621	Lipids and lipid-like molecules	Fatty Acyls	Fatty acids and conjugates	-	241.144	6.17108	M+FA-H	C12H20O2	0	56	metab_15746	neg_4268	neg	5.666	5.678	5.635	5.626	5.627	5.643	5.459	5.396	5.414	5.388	5.445	5.433	5.646	0.02184	5.423	0.02795
Ibuprofen glucuronide	0.001343	0.006257	1.1266	1.1147	1.0565	0.0793	yes	up	B(ii)	C03033	-	-	-	-	-	-	HMDB0010343;PW_C040562	Organic oxygen compounds	Organooxygen compounds	Carbohydrates and carbohydrate conjugates	98649-76-4	417.13	5.4412	M+Cl	C19H26O8	0	47.5	metab_20009	neg_8116	neg	4.953	4.934	5.009	4.729	4.926	4.953	4.565	4.573	4.555	4.758	4.662	4.813	4.917	0.0967	4.654	0.1102
Pyochelin	3.19e-05	0.0002586	1.1266	1.123	0.9505	-0.0732	yes	down	B(ii)	C12037	-	-	-	-	-	-	HMDB0256933	Organic acids and derivatives	Carboxylic acids and derivatives	Amino acids, peptides, and analogues	69772-54-9	323.053	5.84145	M-H, M+FA-H	C14H16N2O3S2	0	33.5	metab_20057	neg_816	neg	4.573	4.653	4.5	4.609	4.619	4.479	4.833	4.828	4.799	4.874	4.755	4.772	4.572	0.06911	4.81	0.0438
1,2-dibutyrin	0.0001297	0.0008442	1.1258	1.1235	1.0461	0.065	yes	up	B(ii)	-	-	-	-	-	-	-	HMDB0304007	Lipids and lipid-like molecules	Glycerolipids	Diradylglycerols	-	277.129	5.18033	M+FA-H	C11H20O5	0	32.4	metab_20208	neg_8298	neg	5.611	5.565	5.583	5.45	5.534	5.643	5.381	5.219	5.256	5.306	5.335	5.415	5.564	0.06729	5.319	0.07422
4-Hydroxyphenylglycine	9.87e-08	1.94e-06	1.1246	1.1213	1.0452	0.0638	yes	up	B(ii)	-	-	-	-	-	-	-	HMDB0255011;HMDB0244973	Organic acids and derivatives	Carboxylic acids and derivatives	Amino acids, peptides, and analogues	-	333.109	5.24943	2M-H	C8H9NO3	0	46.4	metab_20155	neg_8249	neg	5.153	5.156	5.174	5.113	5.134	5.181	4.964	4.885	4.913	4.911	4.936	4.965	5.152	0.02546	4.929	0.03162
13,14-dihydro-15-keto Prostaglandin D1	2.49e-06	3.72e-05	1.1246	1.1232	1.0299	0.0425	yes	up	B(i)	-	-	-	-	-	-	-	-	-	-	-	-	377.229	6.15977	M+H, M+Na	C20H34O5	56.8	0	metab_2032	pos_1673	pos	6.292	6.254	6.313	6.278	6.329	6.35	6.105	6.068	6.121	6.127	6.14	6.159	6.303	0.03514	6.12	0.03116
Nasalide	1.97e-06	2.44e-05	1.1242	1.1241	0.9575	-0.0627	yes	down	B(ii)	C07005	-	-	-	-	-	-	HMDB0014326;HMDB0255465	Lipids and lipid-like molecules	Steroids and steroid derivatives	Hydroxysteroids	3385-03-03	469.181	6.33575	M+Cl	C24H31FO6	0	35.9	metab_18477	neg_6732	neg	5.124	5.132	5.22	5.177	5.231	5.095	5.414	5.373	5.408	5.375	5.391	5.394	5.163	0.0551	5.392	0.01659
N-Phenethylacetamide	2.14e-05	0.000244	1.1191	1.1244	0.9602	-0.0586	yes	down	B(i)	C06746	-	-	-	-	-	-	HMDB0255222	Organic acids and derivatives	Carboxylic acids and derivatives	Carboxylic acid derivatives	-	164.107	5.83415	M+H	C10H13NO	77.7	0	metab_9051	pos_8013	pos	4.509	4.5	4.539	4.453	4.552	4.523	4.78	4.647	4.658	4.692	4.686	4.739	4.513	0.0349	4.7	0.05066
Dopachrome o-semiquinone	9.67e-06	9.3e-05	1.1185	1.1225	0.9566	-0.064	yes	down	B(ii)	-	-	-	-	-	-	-	HMDB0012931	Organoheterocyclic compounds	Indoles and derivatives	Indolecarboxylic acids and derivatives	1246035-97-1	240.051	4.40723	M+FA-H	C9H9NO4	0	32.9	metab_20713	neg_8757	neg	5.143	5.208	5.164	5.05	5.117	5.153	5.424	5.296	5.346	5.374	5.388	5.401	5.139	0.05285	5.372	0.04521
2-Methyladipic acid	1.36e-05	0.0001242	1.114	1.1099	1.0546	0.0767	yes	up	B(ii)	-	-	-	-	-	-	-	HMDB0029167	Lipids and lipid-like molecules	Fatty Acyls	Fatty acids and conjugates	626-70-0	205.071	3.80377	M+FA-H	C7H12O4	0	46.7	metab_13997	neg_2682	neg	4.437	4.44	4.443	4.319	4.415	4.48	4.226	4.142	4.136	4.199	4.209	4.248	4.422	0.05502	4.193	0.04538
FUSARENON X	7.89e-05	0.0005577	1.1132	1.1053	0.9553	-0.066	yes	down	B(ii)	-	-	-	-	-	-	-	HMDB0252553	Lipids and lipid-like molecules	Prenol lipids	Sesquiterpenoids	-	375.108	4.92482	M-H2O-H, M+Na-2H	C17H22O8	0	36.5	metab_18296	neg_657	neg	5.026	4.967	4.961	5.057	5.067	5.048	5.247	5.304	5.321	5.185	5.333	5.145	5.021	0.04603	5.256	0.07737
Dopamine 3-O-sulfate	0.008049	0.02725	1.1131	1.0997	0.9403	-0.0888	yes	down	B(ii)	C13690	-	-	-	-	-	-	HMDB0006275	Organic acids and derivatives	Organic sulfuric acids and derivatives	Arylsulfates	51317-41-0	278.034	2.12003	M+FA-H	C8H11NO5S	0	33.2	metab_13556	neg_2284	neg	4.756	4.396	4.559	4.463	4.388	4.739	4.976	4.756	4.836	4.62	4.983	4.865	4.55	0.1645	4.839	0.138
Alpha-D-Gal-(1->3)-beta-D-Gal-(1->4)-D-GlcNAc	0.0002692	0.001582	1.1099	1.0986	1.0516	0.0726	yes	up	B(ii)	-	-	-	-	-	-	-	HMDB0248253	Organic oxygen compounds	Organooxygen compounds	Carbohydrates and carbohydrate conjugates	-	526.182	5.45187	M-H2O-H	C20H35NO16	0	78.4	metab_19999	neg_8107	neg	4.818	4.849	4.993	4.835	4.962	4.874	4.523	4.732	4.634	4.651	4.612	4.735	4.888	0.07193	4.648	0.0798
S-Lactoylglutathione	1.93e-05	0.000226	1.1097	1.1128	0.9608	-0.0577	yes	down	B(ii)	C03451	-	-	map01100;map00620	Metabolic pathways;Pyruvate metabolism	Metabolism;Metabolism	Global and overview maps;Carbohydrate metabolism	HMDB0001066;PW_C000841	Organic acids and derivatives	Carboxylic acids and derivatives	Amino acids, peptides, and analogues	25138-66-3	402.097	5.48183	M+Na	C13H21N3O8S	0	47.8	metab_4748	pos_4127	pos	4.454	4.55	4.494	4.477	4.532	4.566	4.685	4.644	4.669	4.694	4.73	4.755	4.512	0.04397	4.696	0.0403
N-Lauroyl Glutamine	6.42e-05	0.0004674	1.1095	1.1083	1.0473	0.0667	yes	up	B(ii)	-	-	-	-	-	-	-	HMDB0242031	Organic acids and derivatives	Carboxylic acids and derivatives	Amino acids, peptides, and analogues	-	349.214	6.28275	M+Na-2H	C17H32N2O4	0	58.5	metab_18549	neg_6798	neg	5.197	5.188	5.249	5.144	5.181	5.25	5.072	4.887	4.87	4.983	5.023	4.961	5.201	0.04115	4.966	0.07774
Oxypurinol	0.0004712	0.002566	1.1092	1.1076	1.0502	0.0707	yes	up	B(i)	C07599	-	-	-	-	-	-	HMDB0000786	Organoheterocyclic compounds	Imidazopyrimidines	Purines and purine derivatives	2465-59-0	173.009	0.844183	M-H, M+Na-2H	C5H4N4O2	61.8	0	metab_12655	neg_1468	neg	5.41	5.178	5.213	5.154	5.154	5.138	4.899	4.915	4.901	5.027	5.03	4.984	5.208	0.1022	4.959	0.06204
Kainic acid	2.7e-05	0.000298	1.1092	1.1054	1.0368	0.0521	yes	up	B(ii)	C12819	-	-	-	-	-	-	HMDB0253757	Organic acids and derivatives	Carboxylic acids and derivatives	Amino acids, peptides, and analogues	487-79-6	178.086	5.6264	M+H-2H2O	C10H15NO4	0	59.3	metab_9287	pos_8226	pos	5.162	5.109	5.193	5.082	5.152	5.224	4.985	4.939	4.981	4.922	4.991	5.005	5.154	0.05247	4.971	0.03242
20-Cooh ltb4	1.82e-07	3.29e-06	1.1086	1.1098	0.9595	-0.0596	yes	down	B(ii)	C05950	-	-	map00590	Arachidonic acid metabolism	Metabolism	Lipid metabolism	HMDB0245561;HMDB0006059	Lipids and lipid-like molecules	Fatty Acyls	Fatty acids and conjugates	80434-82-8	401.194	6.33575	M+Na-2H	C21H32O6	0	75.9	metab_18479	neg_6734	neg	5.173	5.175	5.215	5.129	5.166	5.153	5.421	5.349	5.363	5.37	5.396	5.426	5.169	0.02817	5.387	0.03182
Aspartame	5.8e-05	0.0005695	1.1078	1.1053	1.0405	0.0573	yes	up	B(ii)	C11045	-	-	map04742	Taste transduction	Organismal Systems	Sensory system	HMDB0001894;MJDBOTE0001640	Organic acids and derivatives	Carboxylic acids and derivatives	Amino acids, peptides, and analogues	22839-47-0	327.154	5.33755	M+CH3OH+H	C14H18N2O5	0	56.8	metab_4655	pos_4043	pos	4.815	4.762	4.807	4.688	4.77	4.818	4.645	4.533	4.554	4.58	4.585	4.65	4.777	0.04921	4.591	0.04755
Streptidine	3.11e-06	3.58e-05	1.107	1.1044	1.0416	0.0588	yes	up	B(ii)	C00837	-	-	-	-	-	-	HMDB0258506	Organic oxygen compounds	Organooxygen compounds	Alcohols and polyols	85-17-6	261.134	5.59553	M-H	C8H18N6O4	0	53.5	metab_19886	neg_8004	neg	5.611	5.564	5.552	5.493	5.542	5.607	5.345	5.297	5.294	5.347	5.354	5.397	5.561	0.04406	5.339	0.03872
N-Docosahexaenoyl Valine	3.21e-06	4.63e-05	1.1045	1.0996	1.0323	0.0459	yes	up	B(ii)	-	-	-	-	-	-	-	HMDB0242025	Not Available	Not Available	Not Available	-	450.297	5.94087	M+Na	C27H41NO3	0	59.2	metab_8827	pos_7812	pos	5.661	5.619	5.632	5.577	5.619	5.664	5.428	5.416	5.454	5.445	5.512	5.466	5.629	0.03189	5.453	0.03371
Cer(d18:1/5-iso PGF2VI)	0.003415	0.0135	1.1024	1.0785	1.0548	0.077	yes	up	B(ii)	-	-	-	-	-	-	-	HMDB0290015	Not Available	Not Available	Not Available	-	652.478	6.66627	M+FA-H	C36H65NO6	0	66.5	metab_18025	neg_6325	neg	4.804	5.226	5.146	5.001	5.012	4.95	4.632	4.823	4.772	4.724	4.852	4.769	5.023	0.1484	4.762	0.07795
Dihydro-5-pentyl-2(3H)-furanone	7.95e-06	0.0001013	1.1023	1.0985	1.0401	0.0567	yes	up	B(ii)	C08501	-	-	-	-	-	-	HMDB0031531	Organoheterocyclic compounds	Lactones	Gamma butyrolactones	104-61-0;57084-16-9	121.101	5.77032	M+H-2H2O, M+Na	C9H16O2	0	38.8	metab_91	pos_1008	pos	4.628	4.603	4.614	4.521	4.565	4.61	4.449	4.384	4.37	4.407	4.417	4.452	4.59	0.03972	4.413	0.03324
Phlorisobutyrophenone	1.02e-05	0.0001261	1.1017	1.1027	1.0364	0.0516	yes	up	B(ii)	C07351	-	-	-	-	-	-	HMDB0304461	Organic oxygen compounds	Organooxygen compounds	Carbonyl compounds	-	238.107	4.31597	M+ACN+H	C10H12O4	0	40.2	metab_4146	pos_3584	pos	5.13	5.089	5.12	5.018	5.087	5.15	4.949	4.883	4.905	4.934	4.901	4.947	5.099	0.04651	4.92	0.02733
Monocrotaline	4.05e-05	0.0003178	1.1007	1.093	1.055	0.0772	yes	up	B(ii)	C10350	-	-	-	-	-	-	HMDB0034363	Organoheterocyclic compounds	Pyrrolizines	Not Available	315-22-0	346.129	4.87163	M+Na-2H	C16H23NO6	0	39.5	metab_14551	neg_3184	neg	4.286	4.321	4.374	4.259	4.424	4.342	4.051	4.092	4.156	4.15	4.042	4.156	4.334	0.0599	4.108	0.05326
Imazamox	0.004708	0.02013	1.0955	1.1038	1.0489	0.0689	yes	up	B(ii)	C18598	-	-	-	-	-	-	HMDB0253404	Organic acids and derivatives	Carboxylic acids and derivatives	Amino acids, peptides, and analogues	114311-32-9	306.144	4.19892	M+H	C15H19N3O4	0	47.3	metab_10524	pos_9343	pos	4.753	4.706	4.89	4.643	4.867	4.725	4.391	4.58	4.583	4.574	4.422	4.702	4.764	0.096	4.542	0.1157
Corchorifatty acid A	0.0003009	0.00223	1.0947	1.1056	0.9708	-0.0428	yes	down	B(ii)	-	-	-	-	-	-	-	HMDB0032664	Lipids and lipid-like molecules	Fatty Acyls	Lineolic acids and derivatives	-	331.187	6.32938	M+H-H2O, M+H, M+Na	C18H28O4	0	59.9	metab_3348	pos_286	pos	6.461	6.451	6.4	6.295	6.302	6.367	6.664	6.517	6.569	6.544	6.575	6.558	6.379	0.07139	6.571	0.04984
1,2-Cyclohexanedicarboxylic acid	0.0001349	0.0008719	1.092	1.0886	1.0543	0.0763	yes	up	B(ii)	-	-	-	-	-	-	-	HMDB0250649	Organic acids and derivatives	Carboxylic acids and derivatives	Dicarboxylic acids and derivatives	-	217.071	5.4678	M+FA-H	C8H12O4	0	43.4	metab_19993	neg_8101	neg	4.536	4.54	4.374	4.437	4.496	4.523	4.213	4.163	4.226	4.338	4.326	4.253	4.484	0.06595	4.253	0.06787
3,4-dihydroxyphenylpyruvate	8.63e-07	1.19e-05	1.0918	1.0853	1.0467	0.0658	yes	up	B(ii)	C04045	-	-	map01100;map00350	Metabolic pathways;Tyrosine metabolism	Metabolism;Metabolism	Global and overview maps;Amino acid metabolism	HMDB0304103	Benzenoids	Benzene and substituted derivatives	Phenylpyruvic acid derivatives	-	194.021	3.41397	M-H	C9H7O5-	0	47.4	metab_13756	neg_2464	neg	4.746	4.744	4.77	4.746	4.761	4.731	4.457	4.592	4.546	4.519	4.543	4.568	4.749	0.01385	4.537	0.04659
Coixinden B	0.0002086	0.001271	1.0912	1.0803	0.957	-0.0634	yes	down	B(ii)	C17917	-	-	-	-	-	-	HMDB0040906	Benzenoids	Indenes and isoindenes	Not Available	151466-74-9	215.071	4.73722	M-H2O-H	C13H14O4	0	44	metab_14487	neg_3126	neg	5.16	5.074	5.072	5.21	5.175	5.158	5.405	5.419	5.421	5.285	5.449	5.251	5.141	0.0561	5.372	0.08233
Glutaminylproline	0.0001535	0.001276	1.0886	1.0811	1.0399	0.0564	yes	up	B(ii)	-	-	-	-	-	-	-	HMDB0028805	Organic acids and derivatives	Carboxylic acids and derivatives	Amino acids, peptides, and analogues	139370-58-4	226.118	0.784467	M+H-H2O	C10H17N3O4	0	48.4	metab_707	pos_10639	pos	4.684	4.707	4.782	4.706	4.763	4.831	4.59	4.489	4.521	4.555	4.61	4.614	4.745	0.05624	4.563	0.05081
M-Aminobenzoic acid	0.001261	0.007147	1.0876	1.0952	1.0449	0.0634	yes	up	B(ii)	C18090	-	-	-	-	-	-	HMDB0001891;HMDB0252029	Benzenoids	Benzene and substituted derivatives	Benzoic acids and derivatives	1999-05-08	292.129	3.96965	2M+NH4	C7H7NO2	0	43.7	metab_10699	pos_9501	pos	4.719	4.68	4.762	4.568	4.747	4.699	4.441	4.436	4.484	4.579	4.402	4.621	4.696	0.06967	4.494	0.08717
Quinoline-4,8-diol	0.000409	0.002881	1.0866	1.0916	0.9572	-0.0631	yes	down	B(ii)	C05637	-	-	map00380	Tryptophan metabolism	Metabolism	Amino acid metabolism	HMDB0060289	Organoheterocyclic compounds	Quinolines and derivatives	Quinolones and derivatives	-	162.055	4.79918	M+H	C9H7NO2	0	71	metab_4360	pos_3778	pos	4.371	4.215	4.228	4.169	4.17	4.18	4.501	4.382	4.381	4.397	4.417	4.391	4.222	0.07673	4.411	0.04593
Galactosylglycerol	4.88e-05	0.0003727	1.0848	1.0752	0.9462	-0.0798	yes	down	B(ii)	C05401	-	-	map00561;map00052	Glycerolipid metabolism;Galactose metabolism	Metabolism;Metabolism	Lipid metabolism;Carbohydrate metabolism	HMDB0006790;PW_C002928;HMDB0304157	Lipids and lipid-like molecules	Glycerolipids	Glycosylglycerols	-	275.077	3.92677	M+Na-2H	C9H18O8	0	34	metab_21022	neg_9036	neg	3.9	3.85	3.804	3.84	3.899	4.013	4.15	4.056	4.099	4.096	4.126	4.102	3.884	0.0731	4.105	0.03161
20-Hydroxy-6Z,15Z-eicosadienoic acid	1.09e-05	0.0001032	1.0847	1.0846	1.0453	0.0639	yes	up	B(ii)	-	-	-	-	-	-	-	LMFA03000010;HMDB0245564	Lipids and lipid-like molecules	Fatty Acyls	Fatty acids and conjugates	-	369.264	6.32513	M+FA-H	C20H36O3	0	45.6	metab_18501	neg_6754	neg	5.07	5.04	5.032	4.984	4.965	5.082	4.874	4.767	4.764	4.783	4.858	4.816	5.029	0.04645	4.811	0.04719
Alpha-Ionone	8.64e-07	1.52e-05	1.0839	1.0878	0.9678	-0.0472	yes	down	B(ii)	C12286	-	-	-	-	-	-	HMDB0059883	Lipids and lipid-like molecules	Prenol lipids	Sesquiterpenoids	127-41-3	175.148	5.3696	M+H-H2O	C13H20O	0	55.2	metab_4677	pos_4063	pos	5.074	5.053	5.06	5.004	5.04	5.038	5.235	5.164	5.192	5.214	5.228	5.246	5.045	0.02379	5.213	0.03041
SM(d18:0/16:1(9Z))	0.0006948	0.003576	1.0838	1.0765	1.0448	0.0632	yes	up	B(ii)	C00550	Lipids	Phospholipids	map00600;map01100;map04071;map04217	Sphingolipid metabolism;Metabolic pathways;Sphingolipid signaling pathway;Necroptosis	Metabolism;Metabolism;Environmental Information Processing;Cellular Processes	Lipid metabolism;Global and overview maps;Signal transduction;Cell growth and death	HMDB0013464	Lipids and lipid-like molecules	Sphingolipids	Phosphosphingolipids	-	737.544	7.20467	M+Cl	C39H79N2O6P	0	64.1	metab_17401	neg_5763	neg	5.448	5.655	5.577	5.685	5.503	5.457	5.265	5.373	5.418	5.278	5.31	5.249	5.554	0.101	5.316	0.06666
(6,8)-Decadienoylcarnitine	0.0003531	0.001988	1.0832	1.0724	1.0496	0.0698	yes	up	B(ii)	-	-	-	-	-	-	-	HMDB0241097	Lipids and lipid-like molecules	Fatty Acyls	Fatty acid esters	-	346.177	5.80937	M+Cl	C17H29NO4	0	38	metab_19675	neg_7814	neg	4.811	4.88	4.951	4.886	4.963	4.845	4.509	4.745	4.691	4.68	4.599	4.727	4.889	0.05898	4.658	0.08921
N-Acetylmannosamine	0.0002573	0.001958	1.0805	1.0832	1.0363	0.0514	yes	up	B(ii)	C00645	Carbohydrates	Monosaccharides	map01100;map00520;map01250	Metabolic pathways;Amino sugar and nucleotide sugar metabolism;Biosynthesis of nucleotide sugars	Metabolism;Metabolism;Metabolism	Global and overview maps;Carbohydrate metabolism;Global and overview maps	HMDB0001129;PW_C000883	Organic oxygen compounds	Organooxygen compounds	Carbohydrates and carbohydrate conjugates	7772-94-3	204.086	0.69385	M+H-H2O	C8H15NO6	0	63.2	metab_880	pos_10796	pos	5.385	5.407	5.279	5.334	5.244	5.255	5.079	5.138	5.104	5.213	5.119	5.136	5.317	0.06885	5.131	0.04554
VASICINONE	0.001769	0.009315	1.0805	1.0789	1.0468	0.066	yes	up	B(ii)	C10744	-	-	-	-	-	-	HMDB0259770	Organoheterocyclic compounds	Diazanaphthalenes	Benzodiazines	486-64-6	235.108	5.35898	M+CH3OH+H	C11H10N2O2	0	34.1	metab_9535	pos_8450	pos	4.506	4.538	4.381	4.415	4.451	4.397	4.328	4.116	4.177	4.368	4.211	4.294	4.448	0.06267	4.249	0.09682
Aspartyl-Leucine	0.001124	0.006504	1.0786	1.0863	1.0448	0.0632	yes	up	B(ii)	-	-	-	-	-	-	-	HMDB0028757	Organic acids and derivatives	Carboxylic acids and derivatives	Amino acids, peptides, and analogues	-	247.129	3.14047	M+H	C10H18N2O5	0	32.5	metab_3583	pos_3074	pos	4.741	4.598	4.554	4.486	4.523	4.65	4.415	4.298	4.375	4.427	4.416	4.441	4.592	0.09278	4.395	0.05264
Salsoline-1-carboxylate	0.0001235	0.0008101	1.0758	1.0784	1.0572	0.0802	yes	up	B(ii)	-	-	-	-	-	-	-	HMDB0013067	Organoheterocyclic compounds	Tetrahydroisoquinolines	Not Available	31758-50-6	236.093	3.50983	M-H	C12H15NO4	0	30.5	metab_21357	neg_9339	neg	4.162	4.152	4.172	4.109	4.265	4.308	4.021	3.962	3.908	3.96	4.037	3.921	4.195	0.07552	3.968	0.05194
1H-Indol-3-yl 2-hydroxyacetate	0.0009811	0.004791	1.0745	1.0652	1.0647	0.0904	yes	up	B(ii)	-	-	-	-	-	-	-	HMDB0257908	Organoheterocyclic compounds	Indoles and derivatives	Indoles	-	236.056	3.09935	M+FA-H	C10H9NO3	0	35.8	metab_13634	neg_2354	neg	3.888	4.01	4	3.87	3.779	3.753	3.699	3.581	3.577	3.721	3.604	3.698	3.883	0.1073	3.647	0.06591
Aflatoxin B2	0.0365	0.09064	1.0743	1.0675	0.9404	-0.0887	yes	down	B(ii)	C16753	-	-	map01100	Metabolic pathways	Metabolism	Global and overview maps	HMDB0035208	Phenylpropanoids and polyketides	Coumarins and derivatives	Furanocoumarins	7220-81-7	359.077	3.5895	M+FA-H	C17H14O6	0	31.9	metab_21299	neg_9287	neg	4.928	4.577	4.774	5.233	5.086	5.148	5.275	5.452	5.403	4.982	5.442	5.076	4.958	0.2481	5.272	0.2004
Avocadene 2-acetate	2.19e-05	0.0001871	1.0718	1.0715	1.0421	0.0595	yes	up	B(ii)	-	-	-	-	-	-	-	LMFA05000641;HMDB0031044	Lipids and lipid-like molecules	Fatty Acyls	Fatty alcohols	51352-69-3	327.254	6.34668	M-H	C19H36O4	0	39.8	metab_15946	neg_4448	neg	5.367	5.319	5.341	5.27	5.274	5.357	5.179	5.039	5.067	5.094	5.173	5.086	5.321	0.04156	5.106	0.05731
Pyridoxine (Vitamin B6)	0.0009398	0.005625	1.0697	1.0726	1.0303	0.0431	yes	up	B(i)	-	-	-	-	-	-	-	-	-	-	-	-	170.081	1.23237	M+H-2H2O, M+H-H2O, M+H	C8H11NO3	57.3	0	metab_5149	pos_449	pos	6.572	6.534	6.472	6.332	6.39	6.504	6.231	6.223	6.32	6.269	6.29	6.329	6.467	0.09056	6.277	0.04416
Sinapic Acid	0.001157	0.005512	1.0623	1.0635	1.0526	0.074	yes	up	B(i)	C00482	-	-	map01100	Metabolic pathways	Metabolism	Global and overview maps	HMDB0032616;HMDB0034069;MJDBOTE0001099	Phenylpropanoids and polyketides	Cinnamic acids and derivatives	Hydroxycinnamic acids and derivatives	530-59-6;7362-37-0;7362-37-0;7361-90-2	223.061	5.62205	M-H	C11H12O5	31	0	metab_19865	neg_7986	neg	4.766	4.76	4.757	4.676	4.703	5.029	4.566	4.49	4.521	4.551	4.553	4.576	4.782	0.1263	4.543	0.03199
DG(18:0/18:3(9Z,12Z,15Z)/0:0)	0.01342	0.04492	1.0611	1.0519	0.9655	-0.0507	yes	down	B(ii)	C00165	-	-	map05214;map05167;map05143;map05163;map05146;map04915;map04015;map04014;map04659;map04658;map04270;map04012;map05231;map04650;map04370;map04371;map04072;map04071;map05235;map04921;map05415;map04750;map04919;map04933;map04961;map05012;map04920;map04923;map04925;map05017;map04926;map05171;map04726;map04725;map04724;map04723;map04728;map05223;map04720;map04666;map05170;map04664;map04540;map04662;map…	Glioma;Kaposi sarcoma-associated herpesvirus infection;African trypanosomiasis;Human cytomegalovirus infection;Amoebiasis;Estrogen signaling pathway;Rap1 signaling pathway;Ras signaling pathway;Th17 cell differentiation;Th1 and Th2 cell differentiation;Vascular smooth muscle contraction;ErbB signaling pathway;Choline metabolism in cancer;Natural killer cell mediated cytotoxicity;VEGF signaling pa…	Human Diseases;Human Diseases;Human Diseases;Human Diseases;Human Diseases;Organismal Systems;Environmental Information Processing;Environmental Information Processing;Organismal Systems;Organismal Systems;Organismal Systems;Environmental Information Processing;Human Diseases;Organismal Systems;Environmental Information Processing;Environmental Information Processing;Environmental Information Pro…	Cancer: specific types;Infectious disease: viral;Infectious disease: parasitic;Infectious disease: viral;Infectious disease: parasitic;Endocrine system;Signal transduction;Signal transduction;Immune system;Immune system;Circulatory system;Signal transduction;Cancer: overview;Immune system;Signal transduction;Signal transduction;Signal transduction;Signal transduction;Cancer: overview;Endocrine sy…	PW_C003214;HMDB0007163	Lipids and lipid-like molecules	Fatty Acyls	Lineolic acids and derivatives	-	641.51	6.73748	M+Na	C39H70O5	0	54.8	metab_6052	pos_5302	pos	6.123	6.185	6.085	6.165	5.995	6.23	6.383	6.512	6.53	6.284	6.284	6.109	6.131	0.08309	6.35	0.159
3-hydroxyundecanoic acid	2.96e-07	4.89e-06	1.0608	1.0615	1.046	0.0649	yes	up	B(ii)	-	-	-	-	-	-	-	HMDB0061654	Organic acids and derivatives	Hydroxy acids and derivatives	Medium-chain hydroxy acids and derivatives	-	247.155	5.65392	M+FA-H	C11H22O3	0	32.6	metab_15004	neg_3598	neg	4.611	4.566	4.567	4.532	4.56	4.609	4.416	4.344	4.342	4.374	4.385	4.378	4.574	0.03059	4.373	0.0275
2-Aminoheptanedioic Acid	0.0001199	0.001035	1.0608	1.0612	1.0341	0.0484	yes	up	B(i)	-	-	-	-	-	-	-	HMDB0034252	Organic acids and derivatives	Carboxylic acids and derivatives	Amino acids, peptides, and analogues	3721-85-5	176.092	0.837633	M+H, M+CH3OH+H	C7H13NO4	59.3	0	metab_7295	pos_643	pos	5.296	5.306	5.318	5.218	5.298	5.415	5.093	5.11	5.145	5.124	5.158	5.176	5.309	0.06304	5.134	0.03119
Ethyl 3-hydroxypropanoate	9.03e-08	1.81e-06	1.0593	1.0518	1.0429	0.0606	yes	up	B(ii)	-	-	-	-	-	-	-	HMDB0252030	Organic acids and derivatives	Hydroxy acids and derivatives	Beta hydroxy acids and derivatives	-	163.061	0.838867	M-H2O-H, M+FA-H	C5H10O3	0	31.7	metab_12685	neg_1495	neg	4.755	4.783	4.803	4.74	4.775	4.754	4.536	4.594	4.54	4.584	4.594	4.586	4.768	0.02305	4.572	0.02684
Starch acetate	0.007279	0.02514	1.0587	1.0439	0.942	-0.0862	yes	down	B(ii)	-	-	-	-	-	-	-	HMDB0029891	Organic acids and derivatives	Carboxylic acids and derivatives	Tricarboxylic acids and derivatives	-	341.066	5.24413	M+Cl, M+K-2H	C12H18O9	0	32.5	metab_18828	neg_705	neg	4.222	3.886	4.054	4.359	4.186	4.241	4.443	4.446	4.479	4.272	4.498	4.349	4.158	0.1655	4.414	0.08676
Corynanthine	8.66e-05	0.0006026	1.0581	1.06	1.0445	0.0628	yes	up	B(i)	C09256	-	-	-	-	-	-	HMDB0250478;HMDB0015464	Lipids and lipid-like molecules	Steroids and steroid derivatives	Stigmastanes and derivatives	146-48-5	399.191	6.41583	M+FA-H	C21H26N2O3	92.1	0	metab_16019	neg_4514	neg	5.125	5.116	5.052	5.098	4.994	5.157	4.932	4.821	4.856	4.878	4.954	4.799	5.09	0.05833	4.873	0.06055
Pyrrole-2-Carboxylic Acid	4e-08	9.35e-07	1.0566	1.0583	0.9503	-0.0735	yes	down	B(i)	C05942	-	-	map00470	D-Amino acid metabolism	Metabolism	Metabolism of other amino acids	HMDB0004230;MJDBOTE0000550	Organoheterocyclic compounds	Pyrroles	Pyrrole carboxylic acids and derivatives	634-97-9	110.025	3.95343	M-H	C5H5NO2	83.6	0	metab_21006	neg_9021	neg	3.756	3.81	3.82	3.759	3.778	3.807	3.992	3.971	3.981	3.963	4.007	4.002	3.788	0.02768	3.986	0.01749
Mesaconic Acid	0.001356	0.006313	1.0558	1.058	1.0615	0.0861	yes	up	B(i)	C01732	-	-	map01100;map00630;map01200	Metabolic pathways;Glyoxylate and dicarboxylate metabolism;Carbon metabolism	Metabolism;Metabolism;Metabolism	Global and overview maps;Carbohydrate metabolism;Global and overview maps	LMFA01170116;HMDB0000749;HMDB0000634	Lipids and lipid-like molecules	Fatty Acyls	Fatty acids and conjugates	498-23-7;498-24-8	129.019	1.42553	M-H	C5H6O4	68.2	0	metab_22124	neg_2206	neg	4.305	4.099	4.069	4.121	3.99	3.955	3.887	3.778	3.813	3.85	3.896	3.891	4.09	0.1232	3.853	0.04831
Cavipetin D	6.88e-08	1.46e-06	1.0526	1.0467	0.9637	-0.0533	yes	down	B(ii)	-	-	-	-	-	-	-	HMDB0030365	Lipids and lipid-like molecules	Prenol lipids	Diterpenoids	128530-04-1	463.269	6.17655	M+FA-H	C25H38O5	0	61.4	metab_15753	neg_4274	neg	5.142	5.095	5.098	5.111	5.128	5.138	5.345	5.312	5.274	5.287	5.334	5.323	5.119	0.02029	5.312	0.02727
MDMA	2.15e-06	3.28e-05	1.0503	1.0433	1.0319	0.0453	yes	up	B(i)	C07577	-	-	-	-	-	-	HMDB0254382;HMDB0041931	Organoheterocyclic compounds	Benzodioxoles	Not Available	42542-10-9;4764-17-4	194.117	4.84193	M+H	C11H15NO2	30.3	0	metab_9999	pos_8869	pos	5.031	5.078	5.11	5.056	5.134	5.071	4.916	4.922	4.941	4.91	4.909	4.939	5.08	0.03712	4.923	0.01427
Dehydrovomifoliol	0.0003621	0.002601	1.0497	1.0383	1.0376	0.0533	yes	up	B(ii)	C02533	-	-	-	-	-	-	LMPR0103050009;HMDB0036819;HMDB0302822	Lipids and lipid-like molecules	Prenol lipids	Sesquiterpenoids	15764-81-5	286.144	5.46045	M+ACN+Na	C13H18O3	0	36.6	metab_11262	pos_8371	pos	4.662	4.799	4.775	4.646	4.77	4.814	4.62	4.556	4.559	4.529	4.556	4.61	4.744	0.072	4.572	0.03539
3-Hydroxymethylantipyrine	1.41e-05	0.0001284	1.0492	1.0447	1.0518	0.0729	yes	up	B(ii)	-	-	-	-	-	-	-	HMDB0013840	Organoheterocyclic compounds	Azoles	Pyrazoles	18125-49-0	249.088	3.93212	M+FA-H	C11H12N2O2	0	34.4	metab_21019	neg_9033	neg	4.17	4.212	4.138	4.151	4.057	4.133	3.964	3.895	3.955	3.894	3.988	3.945	4.144	0.05094	3.94	0.03797
3,4-dihydroxyphenylacetic Acid	4.1e-06	4.54e-05	1.0485	1.0439	1.0404	0.0571	yes	up	B(i)	C01161	-	-	map01100;map00350;map04728;map05034;map05030;map05031	Metabolic pathways;Tyrosine metabolism;Dopaminergic synapse;Alcoholism;Cocaine addiction;Amphetamine addiction	Metabolism;Metabolism;Organismal Systems;Human Diseases;Human Diseases;Human Diseases	Global and overview maps;Amino acid metabolism;Nervous system;Substance dependence;Substance dependence;Substance dependence	HMDB0001336;MJDBSJD0000081	Benzenoids	Phenols	Benzenediols	102-32-9	167.035	5.88923	M-H	C8H8O4	68.9	0	metab_15234	neg_3805	neg	5.091	5.17	5.123	5.085	5.12	5.132	4.955	4.891	4.951	4.846	4.922	4.96	5.12	0.03057	4.921	0.04478
Lavendustin c	0.0003256	0.001863	1.0459	1.0392	1.0437	0.0617	yes	up	B(ii)	-	-	-	-	-	-	-	HMDB0253996	Benzenoids	Benzene and substituted derivatives	Phenylmethylamines	-	320.077	5.67513	M+FA-H	C14H13NO5	0	41.7	metab_19819	neg_7944	neg	5.236	5.16	5.211	5.04	5.147	5.167	4.925	4.871	4.902	4.944	4.943	5.08	5.16	0.06768	4.944	0.07222
3-Hydroxydecanedioylcarnitine	3.98e-08	9.32e-07	1.043	1.0414	0.9663	-0.0495	yes	down	B(ii)	-	-	-	-	-	-	-	HMDB0241132	Lipids and lipid-like molecules	Fatty Acyls	Fatty acid esters	-	342.191	5.92658	M-H2O-H	C17H31NO7	0	42.3	metab_19434	neg_7597	neg	5.468	5.459	5.497	5.461	5.494	5.452	5.694	5.652	5.646	5.627	5.683	5.677	5.472	0.01906	5.663	0.02532
Glutamylisoleucine	0.02772	0.07691	1.0405	1.0655	0.9485	-0.0763	yes	down	B(ii)	-	-	-	-	-	-	-	HMDB0028822	Organic acids and derivatives	Carboxylic acids and derivatives	Amino acids, peptides, and analogues	5879-22-1	243.134	0.667283	M+H-H2O	C11H20N2O5	0	39.8	metab_924	pos_10835	pos	4.292	4.791	4.486	4.707	4.431	4.474	4.922	4.866	4.87	4.55	4.791	4.659	4.53	0.1849	4.776	0.1439
Triazolopropionic acid	0.0001585	0.001004	1.04	1.0353	1.0574	0.0805	yes	up	B(ii)	-	-	-	-	-	-	-	HMDB0061058	Organoheterocyclic compounds	Azoles	Triazoles	-	252.062	1.9709	M+FA-H	C9H9N3O3	0	30.5	metab_21841	neg_9775	neg	3.925	3.807	3.976	3.85	3.792	3.859	3.634	3.59	3.704	3.73	3.625	3.665	3.868	0.07057	3.658	0.0522
Physagulin F	0.001988	0.008696	1.0394	1.0528	0.952	-0.071	yes	down	B(ii)	-	-	-	-	-	-	-	HMDB0039631;LMST01160050	Lipids and lipid-like molecules	Steroids and steroid derivatives	Steroid lactones	-	565.245	6.54897	M+Na-2H	C30H40O9	0	60.8	metab_18184	neg_6469	neg	4.807	4.9	4.725	4.651	4.573	4.69	4.939	4.871	4.996	4.935	5.104	4.931	4.724	0.1157	4.962	0.07984
Alpha-Hydroxyisobutyric Acid	1.33e-06	1.73e-05	1.0385	1.0374	1.0428	0.0605	yes	up	B(i)	-	-	-	-	-	-	-	HMDB0000729;HMDB0242161;MJDBOTE0000667	Organic acids and derivatives	Hydroxy acids and derivatives	Alpha hydroxy acids and derivatives	594-61-6	103.04	1.9869	M-H2O-H, M-H	C4H8O3	77.7	0	metab_17586	neg_593	neg	4.674	4.701	4.744	4.718	4.778	4.776	4.546	4.545	4.516	4.528	4.572	4.519	4.732	0.0416	4.538	0.02111
3,4-Dimethyl-5-pentyl-2-furanpropanoic acid	5.56e-05	0.0005501	1.0384	1.0401	0.9717	-0.0414	yes	down	B(ii)	-	-	-	-	-	-	-	LMFA01150023;HMDB0112083	Lipids and lipid-like molecules	Fatty Acyls	Fatty acids and conjugates	116627-39-5	271.19	6.03205	M+CH3OH+H	C14H22O3	0	55.4	metab_5153	pos_4493	pos	5.661	5.648	5.642	5.579	5.622	5.675	5.897	5.807	5.782	5.756	5.778	5.789	5.638	0.034	5.802	0.04965
N-Acetyl-a-neuraminic acid	0.0001313	0.0008534	1.0379	1.0425	1.0428	0.0605	yes	up	B(ii)	C19909	-	-	-	-	-	-	HMDB0000773	Organic oxygen compounds	Organooxygen compounds	Carbohydrates and carbohydrate conjugates	21646-00-4	308.098	0.758033	M-H	C11H19NO9	0	64.1	metab_11474	neg_10174	neg	5.297	5.181	5.074	5.134	5.09	5.103	4.978	4.918	4.907	4.938	4.941	4.926	5.146	0.08279	4.935	0.02471
L-Isoleucine	0.003623	0.01647	1.0371	1.0513	1.0367	0.052	yes	up	B(i)	C00407	Peptides	Amino acids	map01100;map04978;map00280;map00290;map01210;map02010;map01230;map04974;map00970;map05230	Metabolic pathways;Mineral absorption;Valine, leucine and isoleucine degradation;Valine, leucine and isoleucine biosynthesis;2-Oxocarboxylic acid metabolism;ABC transporters;Biosynthesis of amino acids;Protein digestion and absorption;Aminoacyl-tRNA biosynthesis;Central carbon metabolism in cancer	Metabolism;Organismal Systems;Metabolism;Metabolism;Metabolism;Environmental Information Processing;Metabolism;Organismal Systems;Genetic Information Processing;Human Diseases	Global and overview maps;Digestive system;Amino acid metabolism;Amino acid metabolism;Global and overview maps;Membrane transport;Global and overview maps;Digestive system;Translation;Cancer: overview	HMDB0000172;HMDB0000557;PW_C000112;MJDBOTE0001077	Organic acids and derivatives	Carboxylic acids and derivatives	Amino acids, peptides, and analogues	73-32-5;1509-34-8	132.102	0.87475	M+H	C6H13NO2	92.9	0	metab_492	pos_10443	pos	5.758	5.582	5.507	5.478	5.433	5.613	5.352	5.32	5.329	5.46	5.385	5.342	5.562	0.1167	5.365	0.05201
Acetaminophen	1.54e-05	0.0001846	1.0369	1.0371	0.9633	-0.0539	yes	down	B(i)	C06804	-	-	map04976	Bile secretion	Organismal Systems	Digestive system	HMDB0001859;PW_C001233	Benzenoids	Phenols	1-hydroxy-2-unsubstituted benzenoids	103-90-2	152.07	4.3537	M+H	C8H9NO2	92.4	0	metab_4161	pos_3599	pos	4.175	4.189	4.159	4.126	4.104	4.156	4.292	4.261	4.311	4.3	4.318	4.379	4.152	0.03135	4.31	0.03908
Pyridoxine	0.0001606	0.001015	1.0364	1.0292	1.0397	0.0562	yes	up	B(i)	C00314	Vitamins and cofactors	Vitamins	map01100;map00750;map01240	Metabolic pathways;Vitamin B6 metabolism;Biosynthesis of cofactors	Metabolism;Metabolism;Metabolism	Global and overview maps;Metabolism of cofactors and vitamins;Global and overview maps	PW_C000161;HMDB0301760;HMDB0000239;MJDBOTE0000424	Organoheterocyclic compounds	Pyridines and derivatives	Pyridoxines	65-23-6;58-56-0	168.066	1.23812	M-H2O-H, M-H	C8H11NO3	92.2	0	metab_15095	neg_368	neg	5.525	5.506	5.463	5.328	5.384	5.467	5.175	5.232	5.279	5.208	5.244	5.29	5.446	0.07532	5.238	0.04325
2,3-dinor-6-oxoprostaglandin F1alpha	0.000567	0.003009	1.036	1.0309	1.0534	0.0751	yes	up	B(ii)	-	-	-	-	-	-	-	HMDB0062618	Lipids and lipid-like molecules	Fatty Acyls	Eicosanoids	64700-71-6	363.18	4.91417	M-H2O-H, M+Na-2H	C18H30O6	0	38.8	metab_18252	neg_653	neg	4.353	4.343	4.376	4.326	4.281	4.112	4.147	4.066	4.068	4.05	4.029	4.126	4.299	0.09701	4.081	0.04591
DG(18:2n6/0:0/22:6n3)	0.001924	0.008473	1.0352	1.0237	1.0442	0.0624	yes	up	B(ii)	-	-	-	-	-	-	-	HMDB0056295	Lipids and lipid-like molecules	Glycerolipids	Diradylglycerols	-	715.472	7.15157	M+K-2H	C44H70O5	0	30.6	metab_16749	neg_5174	neg	5.303	5.548	5.4	5.487	5.254	5.304	5.101	5.145	5.242	5.223	5.144	5.077	5.383	0.1162	5.155	0.06575
(S)-Edulinine	0.0001867	0.001506	1.0345	1.0347	1.0372	0.0527	yes	up	B(ii)	-	-	-	-	-	-	-	HMDB0030178	Organoheterocyclic compounds	Quinolines and derivatives	Quinolones and derivatives	27495-36-9	256.133	5.82885	M+H-2H2O	C16H21NO4	0	39.9	metab_9057	pos_8019	pos	4.681	4.607	4.737	4.589	4.681	4.661	4.465	4.476	4.52	4.456	4.457	4.574	4.659	0.05405	4.492	0.04692
4-Amino-1-[5-(hydroxymethyl)oxolan-2-yl]pyrimidin-2-one	0.04868	0.1159	1.0328	1.0552	1.0545	0.0766	yes	up	B(ii)	-	-	-	-	-	-	-	HMDB0255802	Nucleosides, nucleotides, and analogues	Pyrimidine nucleosides	Pyrimidine 2'',3''-dideoxyribonucleosides	-	212.103	0.789817	M+H-H2O, M+H	C9H13N3O3	0	33.3	metab_7065	pos_622	pos	5.558	4.933	5.018	4.981	4.907	4.813	4.671	4.717	4.726	4.956	4.811	4.766	5.035	0.2658	4.775	0.1008
Gravelliferone	5.67e-07	8.4e-06	1.0328	1.0304	1.0439	0.062	yes	up	B(ii)	-	-	-	-	-	-	-	HMDB0030729	Phenylpropanoids and polyketides	Coumarins and derivatives	Hydroxycoumarins	21316-80-3	319.13	4.04423	M+Na-2H	C19H22O3	0	40.7	metab_20945	neg_8967	neg	4.533	4.511	4.564	4.487	4.547	4.584	4.363	4.305	4.347	4.366	4.346	4.356	4.538	0.03536	4.347	0.02219
Adrenochrome o-semiquinone	4.05e-05	0.0003178	1.0324	1.0286	0.9612	-0.0571	yes	down	B(ii)	-	-	-	-	-	-	-	HMDB0012883	Organoheterocyclic compounds	Indoles and derivatives	Not Available	-	226.072	3.79847	M+FA-H	C9H11NO3	0	43.3	metab_21103	neg_9109	neg	4.911	4.893	4.963	4.952	4.979	5.018	5.194	5.119	5.132	5.08	5.166	5.23	4.953	0.04588	5.153	0.05419
Beta-D-Galactopyranosyl-(1->4)-2-amino-2-deoxy-beta-D-glucopyranosyl-(1->6)-D-mannose	7.86e-05	0.0005563	1.0323	1.0276	1.0484	0.0682	yes	up	B(ii)	-	-	-	-	-	-	-	HMDB0041224	Organic oxygen compounds	Organooxygen compounds	Carbohydrates and carbohydrate conjugates	-	484.172	5.48903	M-H2O-H	C18H33NO15	0	72.2	metab_14894	neg_3499	neg	4.384	4.449	4.459	4.332	4.406	4.376	4.289	4.152	4.216	4.112	4.188	4.227	4.401	0.04768	4.198	0.06161
1,2-Ethanedisulfonic acid	7.53e-05	0.0005356	1.029	1.0283	0.9668	-0.0487	yes	down	B(ii)	-	-	-	-	-	-	-	HMDB0244098	Organic acids and derivatives	Organic sulfonic acids and derivatives	Organosulfonic acids and derivatives	-	170.942	0.726117	M-H2O-H	C2H6O6S2	0	54.6	metab_11554	neg_10247	neg	5.893	5.822	5.949	5.88	5.957	5.942	6.121	6.06	6.079	6.048	6.178	6.177	5.907	0.05219	6.11	0.05733
Artonol E	1.92e-07	3.45e-06	1.0282	1.028	0.9686	-0.046	yes	down	B(ii)	-	-	-	-	-	-	-	HMDB0030490;LMPK12111530	Organoheterocyclic compounds	Benzopyrans	1-benzopyrans	186824-61-3	493.15	5.90517	M+FA-H	C26H24O7	0	54.3	metab_19474	neg_7632	neg	5.763	5.771	5.82	5.775	5.832	5.808	5.983	5.974	5.987	5.946	5.993	6.014	5.795	0.02896	5.983	0.02261
Sarecycline	4.01e-05	0.0003154	1.0269	1.0207	1.0441	0.0623	yes	up	B(ii)	-	-	-	-	-	-	-	HMDB0304894	Phenylpropanoids and polyketides	Tetracyclines	Not Available	-	486.188	5.20162	M-H	C24H29N3O8	0	35.4	metab_20184	neg_8275	neg	4.695	4.668	4.699	4.61	4.627	4.717	4.395	4.482	4.527	4.457	4.43	4.538	4.669	0.04254	4.472	0.05536
11-Dehydro-2,3-dinor-txb2	0.0002909	0.001688	1.0269	1.0233	0.9515	-0.0717	yes	down	B(ii)	-	-	-	-	-	-	-	HMDB0244346;LMFA03030013	Organic acids and derivatives	Hydroxy acids and derivatives	Medium-chain hydroxy acids and derivatives	-	361.161	3.2969	M+Na-2H	C18H28O6	0	44.8	metab_21521	neg_9487	neg	4.142	4.113	4.026	4	4.03	4.17	4.359	4.231	4.211	4.264	4.317	4.349	4.08	0.07051	4.288	0.06232
Bisacurone epoxide	2.09e-08	5.61e-07	1.0256	1.0217	1.0337	0.0478	yes	up	B(ii)	-	-	-	-	-	-	-	HMDB0038503	Lipids and lipid-like molecules	Prenol lipids	Sesquiterpenoids	127214-83-9	313.165	5.88923	M+FA-H	C15H24O4	0	36.5	metab_19532	neg_7685	neg	5.605	5.602	5.632	5.581	5.626	5.64	5.432	5.404	5.422	5.432	5.458	5.434	5.614	0.0223	5.431	0.01769
6-Oxopiperidine-2-carboxylic acid	2.63e-07	4.43e-06	1.0248	1.0238	1.0408	0.0577	yes	up	B(ii)	-	-	-	-	-	-	-	HMDB0061705	Organic acids and derivatives	Carboxylic acids and derivatives	Amino acids, peptides, and analogues	-	124.04	3.32873	M-H2O-H, M+FA-H, 2M+FA-H	C6H9NO3	0	58.3	metab_12324	neg_117	neg	4.788	4.79	4.777	4.753	4.741	4.791	4.636	4.556	4.573	4.559	4.61	4.583	4.773	0.02126	4.586	0.03121
Prostaglandin D1 Alcohol	3.13e-06	3.6e-05	1.0225	1.0197	1.0354	0.0502	yes	up	B(i)	-	-	-	-	-	-	-	-	-	-	-	-	339.253	6.29333	M-H	C20H36O4	68.6	0	metab_15896	neg_4402	neg	5.557	5.556	5.563	5.472	5.499	5.53	5.388	5.328	5.322	5.292	5.343	5.367	5.529	0.03664	5.34	0.0341
D-Arabinose	0.002287	0.01145	1.0223	1.029	1.047	0.0663	yes	up	B(ii)	C00216	Carbohydrates	Monosaccharides	map01100;map00520;map00040;map01250;map00053	Metabolic pathways;Amino sugar and nucleotide sugar metabolism;Pentose and glucuronate interconversions;Biosynthesis of nucleotide sugars;Ascorbate and aldarate metabolism	Metabolism;Metabolism;Metabolism;Metabolism;Metabolism	Global and overview maps;Carbohydrate metabolism;Carbohydrate metabolism;Global and overview maps;Carbohydrate metabolism	HMDB0029942	Organic oxygen compounds	Organooxygen compounds	Carbohydrates and carbohydrate conjugates	10323-20-3;6748-95-4	133.049	0.704467	M+H-H2O	C5H10O5	0	52.7	metab_860	pos_10778	pos	4.112	4.058	4.165	4.021	4.142	4.115	3.791	3.845	3.889	4.027	3.923	4.033	4.102	0.05348	3.918	0.09741
7-Hydroxy-5-methoxy-4-methyl-3-(4-methylpiperazin-1-yl)-2H-chromen-2-one	0.0003623	0.00203	1.021	1.0256	1.0432	0.061	yes	up	B(ii)	-	-	-	-	-	-	-	HMDB0244641	Phenylpropanoids and polyketides	Coumarins and derivatives	Hydroxycoumarins	-	653.282	5.01537	2M+FA-H	C16H20N2O4	0	71.7	metab_14631	neg_3256	neg	5.103	5.1	5.11	5.045	5.06	5.124	4.963	4.913	4.812	4.999	4.763	4.822	5.09	0.03097	4.879	0.09345
Malonylcarnitine	5.02e-09	1.69e-07	1.0195	1.0184	0.9667	-0.0489	yes	down	B(ii)	-	-	-	-	-	-	-	LMFA07070093;HMDB0002095;LMFA07070080	Lipids and lipid-like molecules	Fatty Acyls	Fatty acid esters	910825-21-7	228.087	3.62663	M-H2O-H, M-H	C10H17NO6	0	37	metab_16201	neg_468	neg	5.254	5.282	5.275	5.267	5.307	5.293	5.46	5.468	5.443	5.444	5.477	5.478	5.28	0.01881	5.462	0.01537
Hydroxymethyl cimetidine	5.61e-07	8.33e-06	1.0191	1.0191	0.9649	-0.0515	yes	down	B(ii)	-	-	-	-	-	-	-	HMDB0253276	Organoheterocyclic compounds	Azoles	Imidazoles	-	313.108	5.74948	M+FA-H	C10H16N6OS	0	45.9	metab_19743	neg_7876	neg	5.086	5.134	5.114	5.051	5.102	5.153	5.312	5.266	5.289	5.281	5.293	5.318	5.107	0.03599	5.293	0.01913
3-Keto-b-D-galactose	1.97e-05	0.0001708	1.019	1.0107	1.0382	0.0541	yes	up	B(ii)	C05394	-	-	-	-	-	-	HMDB0001385	Organic oxygen compounds	Organooxygen compounds	Carbohydrates and carbohydrate conjugates	-	177.04	0.844183	M-H	C6H10O6	0	48.6	metab_22054	neg_9967	neg	5.207	5.194	5.218	5.108	5.186	5.233	4.944	4.967	4.973	5.026	5.037	5.052	5.191	0.0438	5	0.04401
Imipenem	6.93e-06	7.08e-05	1.0155	1.0133	0.9651	-0.0512	yes	down	B(ii)	C06665	Antibiotics	beta-Lactams	-	-	-	-	HMDB0015536	Organoheterocyclic compounds	Lactams	Beta lactams	64221-86-9;74431-23-5	657.197	5.83077	2M+Hac-H	C12H17N3O4S	0	43.4	metab_15150	neg_3729	neg	5.181	5.22	5.228	5.168	5.229	5.295	5.439	5.377	5.431	5.366	5.435	5.408	5.22	0.04457	5.409	0.03148
Xi-8-Hydroxyhexadecanedioic acid	4.27e-06	5.86e-05	1.0133	1.0074	1.0237	0.0338	yes	up	B(ii)	-	-	-	-	-	-	-	HMDB0037831	Lipids and lipid-like molecules	Fatty Acyls	Fatty acids and conjugates	-	325.2	6.12268	M+H-2H2O, M+H-H2O, M+Na, M+H	C16H30O5	0	60.1	metab_7262	pos_64	pos	6.396	6.398	6.423	6.341	6.399	6.422	6.295	6.226	6.217	6.256	6.253	6.247	6.397	0.0297	6.249	0.02732
Nalidixic acid	0.0004879	0.003312	1.0124	1.0132	1.0379	0.0537	yes	up	B(i)	C05079	Antibiotics	Quinolones	-	-	-	-	HMDB0014917	Organoheterocyclic compounds	Diazanaphthalenes	Naphthyridines	389-08-2	233.092	2.44578	M+H	C12H12N2O3	88	0	metab_150	pos_10132	pos	4.565	4.518	4.54	4.416	4.533	4.54	4.305	4.3	4.326	4.361	4.361	4.464	4.518	0.05244	4.353	0.06054
DL-m-Tyrosine	0.01063	0.03775	1.0098	1.019	0.9587	-0.0608	yes	down	B(i)	-	-	-	-	-	-	-	-	-	-	-	-	182.081	4.45523	M+H	C9H11NO3	39.5	0	metab_10303	pos_9143	pos	4.774	4.624	4.534	4.55	4.42	4.691	4.861	4.656	4.779	4.771	4.926	4.788	4.599	0.1251	4.797	0.09115
Batatasin I	0.0003251	0.001861	1.0096	1.0009	0.9585	-0.0611	yes	down	B(ii)	C10246	-	-	-	-	-	-	HMDB0038778	Benzenoids	Phenanthrenes and derivatives	Phenanthrols	51415-00-0	329.103	4.42322	M+FA-H	C17H16O4	0	56.1	metab_20707	neg_8751	neg	4.654	4.515	4.621	4.682	4.679	4.684	4.865	4.851	4.858	4.734	4.924	4.805	4.639	0.06559	4.84	0.06432
Netivudine	0.0009655	0.005734	1.009	1.0079	1.036	0.051	yes	up	B(ii)	-	-	-	-	-	-	-	HMDB0255549	Nucleosides, nucleotides, and analogues	Pyrimidine nucleosides	Not Available	-	265.082	3.98558	M+H-H2O	C12H14N2O6	0	57.6	metab_3993	pos_3446	pos	4.863	4.826	4.849	4.767	4.794	4.911	4.748	4.539	4.628	4.698	4.693	4.693	4.835	0.05129	4.667	0.0733
NORSTICTIC ACID	0.006846	0.02394	1.0071	1.0104	0.948	-0.077	yes	down	B(i)	-	-	-	-	-	-	-	-	-	-	-	-	371.04	5.88923	M-H	C18H12O9	50.7	0	metab_19525	neg_7679	neg	4.139	4.506	4.438	4.486	4.306	4.505	4.755	4.53	4.571	4.672	4.727	4.571	4.397	0.147	4.638	0.09304
N-formylanthranilic acid	0.001376	0.006379	1.0071	0.9972	1.0425	0.06	yes	up	B(i)	C05653	-	-	map01100;map00380	Metabolic pathways;Tryptophan metabolism	Metabolism;Metabolism	Global and overview maps;Amino acid metabolism	HMDB0004089	Benzenoids	Benzene and substituted derivatives	Benzoic acids and derivatives	3342-77-6	164.035	5.57425	M-H	C8H7NO3	98.9	0	metab_14952	neg_3550	neg	5.197	5.223	5.29	5.091	5.226	5.012	4.939	4.971	4.939	5.071	4.955	4.896	5.173	0.1023	4.962	0.05905
(S)-2-Acetolactate	4.61e-05	0.0003533	1.0062	1.0044	1.0325	0.0461	yes	up	B(ii)	C06010	-	-	map01100;map00770;map00650;map01210;map00290;map01230	Metabolic pathways;Pantothenate and CoA biosynthesis;Butanoate metabolism;2-Oxocarboxylic acid metabolism;Valine, leucine and isoleucine biosynthesis;Biosynthesis of amino acids	Metabolism;Metabolism;Metabolism;Metabolism;Metabolism;Metabolism	Global and overview maps;Metabolism of cofactors and vitamins;Carbohydrate metabolism;Global and overview maps;Amino acid metabolism;Global and overview maps	LMFA01050460;HMDB0006855	Organic acids and derivatives	Keto acids and derivatives	Short-chain keto acids and derivatives	71698-08-3	131.035	3.04555	M-H	C5H8O4	0	86.6	metab_21593	neg_9551	neg	6.129	6.106	6.122	6.017	6.069	6.137	5.968	5.825	5.869	5.902	5.932	5.933	6.097	0.04584	5.905	0.05136
13-Hydroxy-9-methoxy-10-oxo-11-octadecenoic acid	0.02133	0.05993	1.0057	1.0088	1.0643	0.0899	yes	up	B(ii)	-	-	-	-	-	-	-	HMDB0040901	Lipids and lipid-like molecules	Fatty Acyls	Lineolic acids and derivatives	150147-08-3	363.215	6.54897	M+Na-2H	C19H34O5	0	49.1	metab_16167	neg_4649	neg	4.544	4.708	4.335	4.363	4.162	4.599	4.325	4.172	4.136	4.06	4.363	4.042	4.452	0.2005	4.183	0.1342
Molinate	6.87e-05	0.0004936	1.0051	0.9951	1.0365	0.0517	yes	up	B(ii)	C11086	-	-	-	-	-	-	HMDB0254835	Organic nitrogen compounds	Organonitrogen compounds	Amines	2212-67-1	359.124	5.49972	M+FA-H	C13H14N8O2	0	36	metab_19965	neg_8077	neg	5.372	5.38	5.444	5.332	5.436	5.381	5.131	5.201	5.175	5.245	5.164	5.29	5.391	0.04216	5.201	0.05791
Metacetamol	3.59e-07	5.78e-06	1.0046	1.006	0.959	-0.0604	yes	down	B(ii)	-	-	-	-	-	-	-	HMDB0245795	Benzenoids	Benzene and substituted derivatives	Anilides	-	150.056	4.3541	M-H	C8H9NO2	0	47.8	metab_20754	neg_8794	neg	4.226	4.235	4.278	4.189	4.228	4.25	4.414	4.405	4.428	4.374	4.43	4.44	4.234	0.02938	4.415	0.02371
N-(1,3-benzodioxol-5-ylmethyl)-N'-[[1-(hydroxymethyl)cyclopropyl]methyl]oxamide	0.02094	0.06312	1.0026	0.9764	1.0433	0.0612	yes	up	B(i)	-	-	-	-	-	-	-	-	-	-	-	-	307.128	3.90555	M+H, M+Na	C15H18N2O5	45.3	0	metab_8625	pos_763	pos	4.701	5.176	4.76	4.746	4.811	4.73	4.622	4.597	4.62	4.609	4.631	4.646	4.821	0.178	4.621	0.01704
N-Myristoyl Threonine	0.01382	0.04214	1.0023	1.0022	1.0621	0.0869	yes	up	B(ii)	-	-	-	-	-	-	-	HMDB0242060	Organic acids and derivatives	Carboxylic acids and derivatives	Amino acids, peptides, and analogues	-	328.248	6.50122	M-H	C18H35NO4	0	32.9	metab_18255	neg_6532	neg	4.489	4.366	4.179	4.052	4.089	4.26	3.879	3.822	4.01	4.089	4.113	4.035	4.239	0.1672	3.991	0.1165
4,6-O-Ethylidene-D-glucose	0.003041	0.0123	1.0006	1.0083	1.047	0.0663	yes	up	B(ii)	-	-	-	-	-	-	-	HMDB0246615	Organoheterocyclic compounds	Dioxanes	1,3-dioxanes	-	251.077	0.758033	M+FA-H	C8H14O6	0	41.4	metab_11478	neg_10178	neg	5.308	4.981	4.967	4.94	4.989	5.005	4.823	4.793	4.751	4.779	4.844	4.847	5.032	0.1371	4.806	0.03817
